# Supplementary material for: The identification of gene signature and critical pathway associated with childhood-onset type 2 diabetes
Source: PeerJ. 2019 Feb 6;7:e6343. doi: 10.7717/peerj.6343 (PMC6368838; doi:10.7717/peerj.6343)
Supplement: Supplemental Information 2 — The program is written in R and uses the WGCNA algorithm. [file peerj-07-6343-s002.r]

library(WGCNA)
setwd("C:/Users/lenovo/Desktop/Diabetic children/GDE（logFC=0.5，padj=0.05，FDR，227）/DEG")
rawexpress=read.csv("normalizeExp.csv",header=TRUE,row.names=1,check.names = FALSE)
datTraits=read.csv("datTraitsWGCNA.csv",header=TRUE,row.names=1,check.names = FALSE)
normalizeExpress <- rawexpress
WGCNA_matrix = t(normalizeExpress[order(apply(normalizeExpress,1,mad), decreasing = T)[1:5000],])
datExpr0 <- WGCNA_matrix  ## top 5000 mad genes
datExpr <- datExpr0

sampleNames = rownames(datExpr);
traitRows = match(sampleNames, datTraits$gsm)
rownames(datTraits) = datTraits[traitRows, 1]

powers = c(c(1:10), seq(from = 12, to=20, by=2))
# Call the network topology analysis function
sft = pickSoftThreshold(datExpr, powerVector = powers, verbose = 5)
# Plot the results:
##sizeGrWindow(9, 5)
par(mfrow = c(1,2));
cex1 = 0.9;
# Scale-free topology fit index as a function of the soft-thresholding power
plot(sft$fitIndices[,1], -sign(sft$fitIndices[,3])*sft$fitIndices[,2],
     xlab="Soft Threshold (power)",ylab="Scale Free Topology Model Fit,signed R^2",type="n",
     main = paste("Scale independence"));
text(sft$fitIndices[,1], -sign(sft$fitIndices[,3])*sft$fitIndices[,2],
     labels=powers,cex=cex1,col="red");
# this line corresponds to using an R^2 cut-off of h
abline(h=0.90,col="red")
# Mean connectivity as a function of the soft-thresholding power
plot(sft$fitIndices[,1], sft$fitIndices[,5],
     xlab="Soft Threshold (power)",ylab="Mean Connectivity", type="n",
     main = paste("Mean connectivity"))
text(sft$fitIndices[,1], sft$fitIndices[,5], labels=powers, cex=cex1,col="red")

net = blockwiseModules(
  datExpr,
  power = sft$powerEstimate,
  maxBlockSize = 6000,
  TOMType = "unsigned", minModuleSize = 30,
  reassignThreshold = 0, mergeCutHeight = 0.25,
  numericLabels = TRUE, pamRespectsDendro = FALSE,
  saveTOMs = TRUE,
  saveTOMFileBase = "AS-green-FPKM-TOM",
  verbose = 3
)
table(net$colors)
# Convert labels to colors for plotting
mergedColors = labels2colors(net$colors)
table(mergedColors)
# Plot the dendrogram and the module colors underneath
plotDendroAndColors(net$dendrograms[[1]], mergedColors[net$blockGenes[[1]]],
                    "Module colors",
                    dendroLabels = FALSE, hang = 0.03,
                    addGuide = TRUE, guideHang = 0.05)
## assign all of the gene to their corresponding module
## hclust for the genes.

nGenes = ncol(datExpr)
nSamples = nrow(datExpr)
## assign all of the gene to their corresponding module
## hclust for the genes.

nGenes = ncol(datExpr)
nSamples = nrow(datExpr)

design=model.matrix(~0+ datTraits$type)
colnames(design)=levels(datTraits$type)
moduleColors <- labels2colors(net$colors)
# Recalculate MEs with color labels
MEs0 = moduleEigengenes(datExpr, moduleColors)$eigengenes
MEs = orderMEs(MEs0); 
moduleTraitCor = cor(MEs, design, use = "p");
moduleTraitPvalue = corPvalueStudent(moduleTraitCor, nSamples)
sizeGrWindow(5,6)
# Will display correlations and their p-values
textMatrix = paste(signif(moduleTraitCor, 2), "\n(",
                   signif(moduleTraitPvalue, 1), ")", sep = "");
dim(textMatrix) = dim(moduleTraitCor)
par(mar = c(8, 13, 3, 3));
# Display the correlation values within a heatmap plot
labeledHeatmap(Matrix = moduleTraitCor,
               xLabels = colnames(moduleTraitCor),
               yLabels = names(MEs),
               xColorWidth = 20,
               ySymbols = names(MEs),
               colorLabels = FALSE,
               colors = blueWhiteRed(50),
               textMatrix = textMatrix,
               setStdMargins = FALSE,
               cex.text = 0.5,
               zlim = c(-1,1),
               main = paste("Module-trait relationships"))
# names (colors) of the modules
modNames = substring(names(MEs), 3)
geneModuleMembership = as.data.frame(cor(datExpr, MEs, use = "p"));

MMPvalue = as.data.frame(corPvalueStudent(as.matrix(geneModuleMembership), nSamples));
names(geneModuleMembership) = paste("MM", modNames, sep="");
names(MMPvalue) = paste("p.MM", modNames, sep="");

T2D = as.data.frame(design[,2]);
names(T2D) = "T2D"
geneTraitSignificance = as.data.frame(cor(datExpr, T2D, use = "p"));
GSPvalue = as.data.frame(corPvalueStudent(as.matrix(geneTraitSignificance), nSamples));
names(geneTraitSignificance) = paste("GS.", names(T2D), sep="");
names(GSPvalue) = paste("p.GS.", names(T2D), sep="");

module = "blue"
column = match(module, modNames);
moduleGenes = moduleColors==module;
sizeGrWindow(7, 7);
par(mfrow = c(1,1));
verboseScatterplot(abs(geneModuleMembership[moduleGenes, column]),
                   abs(geneTraitSignificance[moduleGenes, 1]),
                   xlab = paste("Module Membership in", module, "module"),
                   ylab = "Gene significance for T2D",
                   main = paste("Module membership vs. gene significance\n"),
                   cex.main = 1.2, cex.lab = 1.2, cex.axis = 1.2, col = module)


T2D = as.data.frame(design[,2]);
names(T2D) = "T2D"
geneTraitSignificance = as.data.frame(cor(datExpr, T2D, use = "p"));
GSPvalue = as.data.frame(corPvalueStudent(as.matrix(geneTraitSignificance), nSamples));
names(geneTraitSignificance) = paste("GS.", names(T2D), sep="");
names(GSPvalue) = paste("p.GS.", names(T2D), sep="");

module = "cyan"
column = match(module, modNames);
moduleGenes = moduleColors==module;
sizeGrWindow(7, 7);
par(mfrow = c(1,1));
verboseScatterplot(abs(geneModuleMembership[moduleGenes, column]),
                   abs(geneTraitSignificance[moduleGenes, 1]),
                   xlab = paste("Module Membership in", module, "module"),
                   ylab = "Gene significance for T2D",
                   main = paste("Module membership vs. gene significance\n"),
                   cex.main = 1.2, cex.lab = 1.2, cex.axis = 1.2, col = module)

nGenes = ncol(datExpr)
nSamples = nrow(datExpr)
geneTree = net$dendrograms[[1]];
dissTOM = 1-TOMsimilarityFromExpr(datExpr, power = 6);
plotTOM = dissTOM^7;
diag(plotTOM) = NA;
#TOMplot(plotTOM, geneTree, moduleColors, main = "Network heatmap plot, all genes")

nSelect = 400
# For reproducibility, we set the random seed
set.seed(10);
select = sample(nGenes, size = nSelect);
selectTOM = dissTOM[select, select];
# There’s no simple way of restricting a clustering tree to a subset of genes, so we must re-cluster.
selectTree = hclust(as.dist(selectTOM), method = "average")
selectColors = moduleColors[select];
# Open a graphical window
sizeGrWindow(9,9)
# Taking the dissimilarity to a power, say 10, makes the plot more informative by effectively changing
# the color palette; setting the diagonal to NA also improves the clarity of the plot
plotDiss = selectTOM^7;
diag(plotDiss) = NA;
TOMplot(plotDiss, selectTree, selectColors, main = "Network heatmap plot, selected genes")

# Recalculate module eigengenes
MEs = moduleEigengenes(datExpr, moduleColors)$eigengenes
T2D = as.data.frame(design[,2]);
names(T2D) = "T2D"
# Add the weight to existing module eigengenes
MET = orderMEs(cbind(MEs, T2D))
# Plot the relationships among the eigengenes and the trait
sizeGrWindow(5,7.5);
par(cex = 0.9)
plotEigengeneNetworks(MET, "", marDendro = c(0,4,1,2), marHeatmap = c(3,4,1,2), cex.lab = 0.8, xLabelsAngle
                      = 90)
# Plot the relationships among the eigengenes and the trait
sizeGrWindow(5,7.5);
par(cex = 0.9)
plotEigengeneNetworks(MET, "", marDendro = c(0,4,1,2), marHeatmap = c(3,4,1,2), cex.lab = 0.8, xLabelsAngle
                      = 90)
# Plot the dendrogram
sizeGrWindow(6,6);
par(cex = 1.0)

plotEigengeneNetworks(MET, "Eigengene dendrogram", marDendro = c(0,4,2,0),
                      plotHeatmaps = FALSE)
# Plot the heatmap matrix (note: this plot will overwrite the dendrogram plot)
par(cex = 1.0)

plotEigengeneNetworks(MET, "Eigengene adjacency heatmap", marHeatmap = c(3,4,2,2),
                      plotDendrograms = FALSE, xLabelsAngle = 90)

# Select module
module = module;
# Select module probes
probes = colnames(datExpr) 
inModule = (moduleColors==module);
modProbes = probes[inModule];

# Recalculate topological overlap
TOM = TOMsimilarityFromExpr(datExpr, power = 6); 
# Select module
module = module
# Select module probes
probes = colnames(datExpr) 
inModule = (moduleColors==module);
modProbes = probes[inModule]; 

# Select the corresponding Topological Overlap
modTOM = TOM[inModule, inModule];
dimnames(modTOM) = list(modProbes, modProbes)

vis = exportNetworkToVisANT(modTOM,
                            file = paste("VisANTInput-", module, ".txt", sep=""),
                            weighted = TRUE,
                            threshold = 0)

cyt = exportNetworkToCytoscape(
  modTOM,
  edgeFile = paste("CytoscapeInput-edges-", paste(module, collapse="-"), ".txt", sep=""),
  nodeFile = paste("CytoscapeInput-nodes-", paste(module, collapse="-"), ".txt", sep=""),
  weighted = TRUE,
  threshold = 0.02,
  nodeNames = modProbes, 
  nodeAttr = moduleColors[inModule]
);

nTop = 30;
IMConn = softConnectivity(datExpr[, modProbes]);
top = (rank(-IMConn) <= nTop)
filter <- modTOM[top, top]
