# Supplementary material for: The identification of gene signature and critical pathway associated with childhood-onset type 2 diabetes
Source: PeerJ. 2019 Feb 6;7:e6343. doi: 10.7717/peerj.6343 (PMC6368838; doi:10.7717/peerj.6343)
Supplement: Dataset S1 — This grouping information is used in the limma algorithm for DEG analysis, including type, group, and gender information for each sample. [file peerj-07-6343-s003.csv]

gsm	type	group	gender
healthy-1	healthy	control	female
healthy-2	healthy	control	female
healthy-3	healthy	control	female
healthy-4	healthy	control	female
healthy-5	healthy	control	female
healthy-6	healthy	control	female
healthy-7	healthy	control	female
healthy-8	healthy	control	female
healthy-9	healthy	control	female
healthy-10	healthy	control	female
healthy-11	healthy	control	female
healthy-12	healthy	control	female
healthy-13	healthy	control	female
healthy-14	healthy	control	female
healthy-15	healthy	control	male
healthy-16	healthy	control	male
healthy-17	healthy	control	male
healthy-18	healthy	control	male
healthy-19	healthy	control	male
healthy-20	healthy	control	male
healthy-21	healthy	control	male
healthy-22	healthy	control	male
healthy-23	healthy	control	male
healthy-24	healthy	control	male
2-diabetes-1	T2D	0 month, new	female
2-diabetes-2	T2D	0 month, new	female
2-diabetes-3	T2D	0 month, new	female
2-diabetes-4	T2D	0 month, new	female
2-diabetes-5	T2D	0 month, new	female
2-diabetes-6	T2D	0 month, new	female
2-diabetes-7	T2D	0 month, new	male
2-diabetes-8	T2D	0 month, new	male
2-diabetes-9	T2D	0 month, new	male
2-diabetes-10	T2D	0 month, new	male
2-diabetes-11	T2D	0 month, new	male
2-diabetes-12	T2D	0 month, new	male
