# Supplementary material for: The identification of gene signature and critical pathway associated with childhood-onset type 2 diabetes
Source: PeerJ. 2019 Feb 6;7:e6343. doi: 10.7717/peerj.6343 (PMC6368838; doi:10.7717/peerj.6343)
Supplement: Dataset S2 — This grouping information is used for WGCNA, including type, group, and gender information for each sample. [file peerj-07-6343-s004.csv]

	gsm	type	group	gender
healthy-1	healthy-1	healthy	control	female
healthy-2	healthy-2	healthy	control	female
healthy-3	healthy-3	healthy	control	female
healthy-4	healthy-4	healthy	control	female
healthy-5	healthy-5	healthy	control	female
healthy-6	healthy-6	healthy	control	female
healthy-7	healthy-7	healthy	control	female
healthy-8	healthy-8	healthy	control	female
healthy-9	healthy-9	healthy	control	female
healthy-10	healthy-10	healthy	control	female
healthy-11	healthy-11	healthy	control	female
healthy-12	healthy-12	healthy	control	female
healthy-13	healthy-13	healthy	control	female
healthy-14	healthy-14	healthy	control	female
healthy-15	healthy-15	healthy	control	male
healthy-16	healthy-16	healthy	control	male
healthy-17	healthy-17	healthy	control	male
healthy-18	healthy-18	healthy	control	male
healthy-19	healthy-19	healthy	control	male
healthy-20	healthy-20	healthy	control	male
healthy-21	healthy-21	healthy	control	male
healthy-22	healthy-22	healthy	control	male
healthy-23	healthy-23	healthy	control	male
healthy-24	healthy-24	healthy	control	male
2-diabetes-1	2-diabetes-1	type 2 diabetes	0 month, new	female
2-diabetes-2	2-diabetes-2	type 2 diabetes	0 month, new	female
2-diabetes-3	2-diabetes-3	type 2 diabetes	0 month, new	female
2-diabetes-4	2-diabetes-4	type 2 diabetes	0 month, new	female
2-diabetes-5	2-diabetes-5	type 2 diabetes	0 month, new	female
2-diabetes-6	2-diabetes-6	type 2 diabetes	0 month, new	female
2-diabetes-7	2-diabetes-7	type 2 diabetes	0 month, new	male
2-diabetes-8	2-diabetes-8	type 2 diabetes	0 month, new	male
2-diabetes-9	2-diabetes-9	type 2 diabetes	0 month, new	male
2-diabetes-10	2-diabetes-10	type 2 diabetes	0 month, new	male
2-diabetes-11	2-diabetes-11	type 2 diabetes	0 month, new	male
2-diabetes-12	2-diabetes-12	type 2 diabetes	0 month, new	male
