# Supplementary material for: The identification of gene signature and critical pathway associated with childhood-onset type 2 diabetes
Source: PeerJ. 2019 Feb 6;7:e6343. doi: 10.7717/peerj.6343 (PMC6368838; doi:10.7717/peerj.6343)
Supplement: Dataset S4 — This table contains information about some genes. These genes are present in high correlation modules and differentially expressed genes. Information includes module, logFC, degree in PPI and WGCNA. logFC: log2fold change [file peerj-07-6343-s006.xlsx]

## Sheet: Sheet1
	module	regulation	logFC	WGCNA_degree	PPI_degree
EGR1	cyan	1	2.00524	61	5
PROK2	cyan	1	1.56394	77	4
LOC101928615	blue	1	1.32691	47	#N/A
NAMPT	cyan	1	1.32075	80	15
ZADH2	blue	1	1.31905	50	0
TRAPPC11	blue	1	1.29214	193	8
CREB5	cyan	1	1.13551	70	4
TNFRSF10C	cyan	1	1.07329	50	5
N39230	cyan	1	1.05539	59	#N/A
CMTM2	cyan	1	1.00697	40	3
AA504245	cyan	1	0.970025	83	#N/A
ALPK1	blue	1	0.969717	69	3
AW016812	cyan	1	0.961192	64	#N/A
AI740629	cyan	1	0.860771	17	#N/A
CARD6	cyan	1	0.857777	84	2
ZC3H13	blue	1	0.847967	261	4
SAMD9L	blue	1	0.819111	92	3
NRBF2	cyan	1	0.809728	75	14
IFIT2	cyan	1	0.805021	10	6
CHM	blue	1	0.801223	138	12
MXD1	cyan	1	0.797454	51	11
LINC00324	blue	1	0.797399	158	#N/A
MRVI1	cyan	1	0.787202	51	1
C14orf119	blue	1	0.7776	262	16
AI681868	cyan	1	0.764671	50	#N/A
STEAP4	cyan	1	0.759931	62	4
ETNK1	blue	1	0.744751	161	11
CARD8-AS1	blue	1	0.726097	198	#N/A
ATP6V0E1	blue	1	0.715516	38	4
EMSY	blue	1	0.710829	37	7
GPD2	blue	1	0.704041	47	12
XPO5	blue	1	0.702675	84	3
GSKIP	blue	1	0.697265	317	11
MIR612	blue	1	0.693733	15	#N/A
PIK3CG	blue	1	0.688132	178	13
ST8SIA4	blue	1	0.678811	73	9
ST8SIA4	cyan	1	0.678811	73	9
SLFN11	cyan	1	0.660071	47	8
SAR1B	cyan	1	0.658402	27	7
ZNF420	blue	1	0.656562	96	7
KLHL42	blue	1	0.655073	160	1
QSER1	blue	1	0.65328	126	10
DCLRE1C	blue	1	0.648031	240	5
TCEANC2	blue	1	0.646245	17	0
IFNAR1	blue	1	0.642992	155	4
IFNAR1	cyan	1	0.642992	155	4
RAB10	blue	1	0.639129	115	12
MRPL35	blue	1	0.638261	240	7
PHF20L1	cyan	1	0.63357	66	8
NFXL1	blue	1	0.629021	61	7
LYSMD3	blue	1	0.624266	107	4
C12orf65	blue	1	0.618539	79	3
SPOPL	cyan	1	0.616662	34	7
NRDC	blue	1	0.61608	18	4
AI250910	cyan	1	0.613428	78	#N/A
PPIL1	blue	1	0.611313	98	4
ASH1L	blue	1	0.610609	27	9
TTC17	blue	1	0.609788	46	2
AP5M1	blue	1	0.601683	9	11
JMJD1C	cyan	1	0.601493	5	4
SLC25A37	cyan	1	0.595329	20	3
MAN2A1	blue	1	0.589874	115	8
RPRD1A	blue	1	0.588579	95	7
MIR29C	cyan	1	0.587748	17	#N/A
VPS35	blue	1	0.583116	97	6
VPS35	cyan	1	0.583116	97	6
USF3	blue	1	0.581921	15	2
AI949772	blue	1	0.577972	277	#N/A
RNF146	cyan	1	0.574949	83	13
STK17B	blue	1	0.567529	170	10
ZNF398	blue	1	0.566358	99	3
POLK	blue	1	0.564366	26	4
FNIP2	blue	1	0.559898	60	3
CCDC126	blue	1	0.557173	46	1
DUSP16	blue	1	0.55238	49	1
TMEM154	blue	1	0.548971	45	5
DHRS9	blue	1	0.547079	46	1
PEAK1	blue	1	0.546963	23	1
PSMA3-AS1	blue	1	0.537309	7	#N/A
VPS50	blue	1	0.525332	254	13
MED31	blue	1	0.52273	185	9
GIT2	cyan	1	0.522458	74	9
CNST	blue	1	0.518699	30	0
C1orf131	blue	1	0.518623	334	9
RAB27B	blue	1	0.518523	17	3
NCOA7	blue	1	0.516411	125	3
ATAD1	blue	1	0.513681	9	12
PNPLA8	blue	1	0.505879	62	5
MTO1	blue	1	0.500617	7	14
DOCK11	blue	1	0.500259	375	5
ATP6	cyan	-1	-0.541207	1	#N/A
MIDN	blue	-1	-0.578909	6	3
FBRSL1	blue	-1	-0.593369	5	1
KANSL1-AS1	blue	-1	-0.598708	18	#N/A
PHF5A	blue	-1	-0.614056	9	3
KMT2D	blue	-1	-0.623831	4	3
UBE2B	blue	-1	-0.631381	43	9
UBALD2	blue	-1	-0.65575	115	2
MPRIP	blue	-1	-0.661425	39	1
T90760	blue	-1	-0.681921	64	#N/A
TMCC1	blue	-1	-0.747547	97	1
RBBP6	blue	-1	-0.761097	33	4
NFIC	blue	-1	-0.76958	39	2
IRF2BP2	blue	-1	-0.783079	85	1
GATAD2A	blue	-1	-0.821495	27	4
TSEN54	blue	-1	-0.864516	11	1
CHMP4B	blue	-1	-0.89835	18	4
ESCO1	blue	-1	-0.974452	61	4
RNA45S5	blue	-1	-1.18056	68	#N/A
CYBA	blue	-1	-1.32393	48	0
MALAT1	blue	-1	-1.37998	71	#N/A
ORMDL3	blue	-1	-2.4957	7	1
