# Supplementary material for: The identification of gene signature and critical pathway associated with childhood-onset type 2 diabetes
Source: PeerJ. 2019 Feb 6;7:e6343. doi: 10.7717/peerj.6343 (PMC6368838; doi:10.7717/peerj.6343)
Supplement: Dataset S5 — Data on research literature on type 1 diabetes diabetes are downloaded from the Comparative Toxicogenomics Database. [file peerj-07-6343-s007.csv]

Gene Symbol	Reference Count	Gene ID	Disease Name	Disease ID	Direct Evidence	Inference Network	Inference Score	Reference Count
BAX	33	581	Diabetes Mellitus, Type 1	MESH:D003922		Alloxan|bisphenol A|Cyclophosphamide|decabromobiphenyl ether|Dehydroepiandrosterone|Calcitriol|Lipopolysaccharides|Mercury|Nitric Oxide|Norepinephrine|Reactive Oxygen Species|resveratrol|sodium arsenite|Streptozocin|Tacrolimus|Taurine|Tetrachlorodibenzodioxin|Vitamin A	35.33	33
BCL2	33	596	Diabetes Mellitus, Type 1	MESH:D003922		Alloxan|bisphenol A|Cyclophosphamide|decabromobiphenyl ether|Dehydroepiandrosterone|Calcitriol|Iron|Lipopolysaccharides|Mercury|Nitric Oxide|Norepinephrine|Reactive Oxygen Species|resveratrol|sodium arsenite|Streptozocin|Tacrolimus|Taurine|Tetrachlorodibenzodioxin|Vitamin A|Warfarin	39.1	33
CAT	33	847	Diabetes Mellitus, Type 1	MESH:D003922	therapeutic	Alloxan|bisphenol A|Cyclophosphamide|decabromobiphenyl ether|Dehydroepiandrosterone|Iron|Lipopolysaccharides|Mercury|Nitric Oxide|Norepinephrine|Reactive Oxygen Species|resveratrol|sodium arsenite|Streptozocin|Superoxides|Tacrolimus|Taurine|Tetrachlorodibenzodioxin|Tocotrienols|Uric Acid|Vitamin A|Warfarin	48.51	33
TNF	33	7124	Diabetes Mellitus, Type 1	MESH:D003922	marker/mechanism	Alloxan|bisphenol A|Cyclophosphamide|decabromobiphenyl ether|Dehydroepiandrosterone|Calcitriol|Iron|Lipopolysaccharides|Mercury|Nitric Oxide|Norepinephrine|Reactive Oxygen Species|resveratrol|sodium arsenite|Streptozocin|Superoxides|Tacrolimus|Taurine|Tetrachlorodibenzodioxin|Uric Acid|Vitamin A|Warfarin	35.2	33
CASP3	32	836	Diabetes Mellitus, Type 1	MESH:D003922		Alloxan|bisphenol A|Cyclophosphamide|decabromobiphenyl ether|Calcitriol|Iron|Lipopolysaccharides|Mercury|Nitric Oxide|Norepinephrine|Reactive Oxygen Species|resveratrol|sodium arsenite|Streptozocin|Tacrolimus|Taurine|Tetrachlorodibenzodioxin|Vitamin A|Warfarin	28.71	32
IL1B	32	3553	Diabetes Mellitus, Type 1	MESH:D003922		bisphenol A|Cyclophosphamide|decabromobiphenyl ether|Dehydroepiandrosterone|Calcitriol|Iron|Lipopolysaccharides|Mercury|Nitric Oxide|Norepinephrine|Reactive Oxygen Species|resveratrol|sodium arsenite|Streptozocin|Superoxides|Taurine|Tetrachlorodibenzodioxin|Uric Acid|Vitamin A|Warfarin	38.34	32
IL6	32	3569	Diabetes Mellitus, Type 1	MESH:D003922		Alloxan|bisphenol A|Cyclophosphamide|Dehydroepiandrosterone|Calcitriol|Iron|Lipopolysaccharides|Mercury|Nitric Oxide|Norepinephrine|Reactive Oxygen Species|resveratrol|sodium arsenite|Streptozocin|Tacrolimus|Taurine|Tetrachlorodibenzodioxin|Warfarin	31.16	32
MAPK1	32	5594	Diabetes Mellitus, Type 1	MESH:D003922		bisphenol A|Cyclophosphamide|decabromobiphenyl ether|Dehydroepiandrosterone|Calcitriol|Iron|Lipopolysaccharides|Mercury|Nitric Oxide|Norepinephrine|Reactive Oxygen Species|resveratrol|sodium arsenite|Streptozocin|Superoxides|Taurine|Tetrachlorodibenzodioxin|Uric Acid|Vitamin A	34.71	32
MAPK3	32	5595	Diabetes Mellitus, Type 1	MESH:D003922		bisphenol A|Cyclophosphamide|decabromobiphenyl ether|Dehydroepiandrosterone|Calcitriol|Iron|Lipopolysaccharides|Mercury|Nitric Oxide|Norepinephrine|Reactive Oxygen Species|resveratrol|sodium arsenite|Streptozocin|Superoxides|Taurine|Tetrachlorodibenzodioxin|Uric Acid|Vitamin A	35.03	32
RELA	32	5970	Diabetes Mellitus, Type 1	MESH:D003922		Alloxan|bisphenol A|Cyclophosphamide|Dehydroepiandrosterone|Calcitriol|Lipopolysaccharides|Mercury|Nitric Oxide|Norepinephrine|resveratrol|sodium arsenite|Streptozocin|Tacrolimus|Taurine|Tetrachlorodibenzodioxin|Uric Acid	31.48	32
BCL2L1	31	598	Diabetes Mellitus, Type 1	MESH:D003922		Alloxan|bisphenol A|Cyclophosphamide|Dehydroepiandrosterone|Calcitriol|Iron|Lipopolysaccharides|Nitric Oxide|Norepinephrine|Reactive Oxygen Species|resveratrol|sodium arsenite|Streptozocin|Tacrolimus|Taurine|Tetrachlorodibenzodioxin	40.46	31
CASP9	31	842	Diabetes Mellitus, Type 1	MESH:D003922		Alloxan|bisphenol A|Cyclophosphamide|decabromobiphenyl ether|Calcitriol|Lipopolysaccharides|Mercury|Nitric Oxide|Norepinephrine|Reactive Oxygen Species|resveratrol|sodium arsenite|Streptozocin|Tacrolimus|Taurine|Tetrachlorodibenzodioxin	32.91	31
HMOX1	31	3162	Diabetes Mellitus, Type 1	MESH:D003922		bisphenol A|Cyclophosphamide|Calcitriol|Iron|Lipopolysaccharides|Mercury|Nitric Oxide|Norepinephrine|Palm Oil|Reactive Oxygen Species|resveratrol|sodium arsenite|Streptozocin|Superoxides|Tacrolimus|Taurine|Tetrachlorodibenzodioxin|Warfarin	36.03	31
NOS2	31	4843	Diabetes Mellitus, Type 1	MESH:D003922		bisphenol A|Cyclophosphamide|Calcitriol|Iron|Lipopolysaccharides|Mercury|Nitric Oxide|Norepinephrine|Reactive Oxygen Species|resveratrol|sodium arsenite|Streptozocin|Superoxides|Tacrolimus|Taurine|Tetrachlorodibenzodioxin|Vitamin A	34.22	31
SOD2	31	6648	Diabetes Mellitus, Type 1	MESH:D003922		bisphenol A|Cyclophosphamide|decabromobiphenyl ether|Dehydroepiandrosterone|Calcitriol|Iron|Lipopolysaccharides|Nitric Oxide|Norepinephrine|Reactive Oxygen Species|resveratrol|sodium arsenite|Streptozocin|Superoxides|Tacrolimus|Tetrachlorodibenzodioxin|Uric Acid|Vitamin A	41.51	31
AKT1	30	207	Diabetes Mellitus, Type 1	MESH:D003922		Alloxan|bisphenol A|Cyclophosphamide|Dehydroepiandrosterone|Calcitriol|Iron|Lipopolysaccharides|Nitric Oxide|Norepinephrine|resveratrol|sodium arsenite|Streptozocin|Tetrachlorodibenzodioxin|Vitamin A|Warfarin	30.26	30
EDN1	30	1906	Diabetes Mellitus, Type 1	MESH:D003922		bisphenol A|Cyclophosphamide|Dehydroepiandrosterone|Calcitriol|Iron|Lipopolysaccharides|Nitric Oxide|Norepinephrine|Reactive Oxygen Species|resveratrol|sodium arsenite|Streptozocin|Superoxides|Tacrolimus|Tetrachlorodibenzodioxin|Uric Acid	44.75	30
IFNG	30	3458	Diabetes Mellitus, Type 1	MESH:D003922	marker/mechanism	bisphenol A|Cyclophosphamide|decabromobiphenyl ether|Calcitriol|Iron|Lipopolysaccharides|Mercury|Nitric Oxide|Reactive Oxygen Species|resveratrol|sodium arsenite|Streptozocin|Tacrolimus|Tetrachlorodibenzodioxin|Vitamin A|Warfarin	34.8	30
IL4	30	3565	Diabetes Mellitus, Type 1	MESH:D003922		bisphenol A|Cyclophosphamide|decabromobiphenyl ether|Calcitriol|Lipopolysaccharides|Mercury|Nitric Oxide|Reactive Oxygen Species|resveratrol|sodium arsenite|Streptozocin|Tacrolimus|Tetrachlorodibenzodioxin|Vitamin A	35.16	30
JUN	30	3725	Diabetes Mellitus, Type 1	MESH:D003922		bisphenol A|Dehydroepiandrosterone|Calcitriol|Iron|Lipopolysaccharides|Mercury|Nitric Oxide|Norepinephrine|Reactive Oxygen Species|resveratrol|sodium arsenite|Streptozocin|Superoxides|Tacrolimus|Tetrachlorodibenzodioxin	33	30
NOS3	30	4846	Diabetes Mellitus, Type 1	MESH:D003922	marker/mechanism	Alloxan|bisphenol A|Cyclophosphamide|Dehydroepiandrosterone|Calcitriol|Lipopolysaccharides|Nitric Oxide|Reactive Oxygen Species|resveratrol|sodium arsenite|Streptozocin|Superoxides|Tacrolimus|Tetrachlorodibenzodioxin|Uric Acid|Vitamin A	43.54	30
PTGS2	30	5743	Diabetes Mellitus, Type 1	MESH:D003922		bisphenol A|Cyclophosphamide|Calcitriol|Iron|Lipopolysaccharides|Mercury|Nitric Oxide|Norepinephrine|Reactive Oxygen Species|resveratrol|sodium arsenite|Streptozocin|Superoxides|Tacrolimus|Tetrachlorodibenzodioxin|Vitamin A	28.41	30
STAT3	30	6774	Diabetes Mellitus, Type 1	MESH:D003922	marker/mechanism	bisphenol A|Cyclophosphamide|decabromobiphenyl ether|Calcitriol|Lipopolysaccharides|Reactive Oxygen Species|resveratrol|sodium arsenite|Streptozocin|Tacrolimus|Taurine|Tetrachlorodibenzodioxin|Vitamin A	32.31	30
TGFB1	30	7040	Diabetes Mellitus, Type 1	MESH:D003922		bisphenol A|Cyclophosphamide|Calcitriol|Iron|Lipopolysaccharides|Nitric Oxide|Norepinephrine|Palm Oil|Reactive Oxygen Species|resveratrol|sodium arsenite|Streptozocin|Superoxides|Tacrolimus|Taurine|Tetrachlorodibenzodioxin|Uric Acid	39.89	30
TP53	30	7157	Diabetes Mellitus, Type 1	MESH:D003922		bisphenol A|Cyclophosphamide|Dehydroepiandrosterone|Calcitriol|Iron|Lipopolysaccharides|manganese tetrakis-(N-ethyl-2 pyridyl) porphyrin|Nitric Oxide|Reactive Oxygen Species|resveratrol|sodium arsenite|Streptozocin|Tacrolimus|Tetrachlorodibenzodioxin|Warfarin	28.26	30
VEGFA	30	7422	Diabetes Mellitus, Type 1	MESH:D003922		bisphenol A|Cyclophosphamide|Calcitriol|Lipopolysaccharides|Nitric Oxide|Norepinephrine|Reactive Oxygen Species|resveratrol|sodium arsenite|Streptozocin|Tacrolimus|Taurine|Tetrachlorodibenzodioxin|Uric Acid|Vitamin A	32.56	30
CDKN1A	29	1026	Diabetes Mellitus, Type 1	MESH:D003922		bisphenol A|Cyclophosphamide|decabromobiphenyl ether|Dehydroepiandrosterone|Calcitriol|Iron|Lipopolysaccharides|Nitric Oxide|Palm Oil|resveratrol|sodium arsenite|Streptozocin|Tetrachlorodibenzodioxin	24.77	29
CYP1A1	29	1543	Diabetes Mellitus, Type 1	MESH:D003922		bisphenol A|Cyclophosphamide|decabromobiphenyl ether|Dehydroepiandrosterone|Calcitriol|Lipopolysaccharides|Mercury|Reactive Oxygen Species|resveratrol|sodium arsenite|Streptozocin|Superoxides|Tetrachlorodibenzodioxin|Vitamin A|Warfarin	27.27	29
G6PD	29	2539	Diabetes Mellitus, Type 1	MESH:D003922		bisphenol A|Dehydroepiandrosterone|Calcitriol|Iron|Lipopolysaccharides|manganese tetrakis-(N-ethyl-2 pyridyl) porphyrin|Mercury|Norepinephrine|resveratrol|sodium arsenite|Streptozocin|Taurine|Tetrachlorodibenzodioxin	39.54	29
GSR	29	2936	Diabetes Mellitus, Type 1	MESH:D003922		Alloxan|bisphenol A|Cyclophosphamide|decabromobiphenyl ether|Iron|Lipopolysaccharides|Mercury|Nitric Oxide|Reactive Oxygen Species|resveratrol|sodium arsenite|Streptozocin|Taurine|Tetrachlorodibenzodioxin	33.52	29
ICAM1	29	3383	Diabetes Mellitus, Type 1	MESH:D003922		Alloxan|bisphenol A|Cyclophosphamide|Iron|Lipopolysaccharides|Nitric Oxide|Norepinephrine|Reactive Oxygen Species|resveratrol|sodium arsenite|Streptozocin|Tacrolimus|Taurine|Tetrachlorodibenzodioxin	33	29
IGF1	29	3479	Diabetes Mellitus, Type 1	MESH:D003922	therapeutic	bisphenol A|decabromobiphenyl ether|Calcitriol|Iron|Lipopolysaccharides|Mercury|Norepinephrine|Palm Oil|Reactive Oxygen Species|resveratrol|sodium arsenite|Streptozocin|Superoxides|Tacrolimus|Tetrachlorodibenzodioxin	40.55	29
IL2	29	3558	Diabetes Mellitus, Type 1	MESH:D003922		bisphenol A|Cyclophosphamide|decabromobiphenyl ether|Calcitriol|Lipopolysaccharides|Mercury|Reactive Oxygen Species|resveratrol|sodium arsenite|Streptozocin|Tacrolimus|Tetrachlorodibenzodioxin|Vitamin A|Warfarin	37.67	29
MAPK8	29	5599	Diabetes Mellitus, Type 1	MESH:D003922		bisphenol A|Cyclophosphamide|decabromobiphenyl ether|Calcitriol|Lipopolysaccharides|Norepinephrine|Reactive Oxygen Species|resveratrol|sodium arsenite|Streptozocin|Tacrolimus|Taurine|Tetrachlorodibenzodioxin	31.08	29
MPO	29	4353	Diabetes Mellitus, Type 1	MESH:D003922		Alloxan|bisphenol A|Cyclophosphamide|Iron|Lipopolysaccharides|Mercury|Nitric Oxide|resveratrol|sodium arsenite|Streptozocin|Superoxides|Tacrolimus|Taurine|Tetrachlorodibenzodioxin|Vitamin A|Warfarin	42.42	29
NFE2L2	29	4780	Diabetes Mellitus, Type 1	MESH:D003922		bisphenol A|Cyclophosphamide|Calcitriol|Iron|Lipopolysaccharides|Mercury|Nitric Oxide|Reactive Oxygen Species|resveratrol|sodium arsenite|Streptozocin|Tacrolimus|Tetrachlorodibenzodioxin	27.04	29
NFKBIA	29	4792	Diabetes Mellitus, Type 1	MESH:D003922		bisphenol A|Calcitriol|Iron|Lipopolysaccharides|Mercury|Nitric Oxide|Reactive Oxygen Species|resveratrol|sodium arsenite|Streptozocin|Tacrolimus|Taurine|Tetrachlorodibenzodioxin	27.82	29
NGF	29	4803	Diabetes Mellitus, Type 1	MESH:D003922		bisphenol A|Cyclophosphamide|Calcitriol|Lipopolysaccharides|Mercury|Nitric Oxide|Norepinephrine|Reactive Oxygen Species|resveratrol|sodium arsenite|Streptozocin|Tacrolimus|Tetrachlorodibenzodioxin	40.97	29
PPARG	29	5468	Diabetes Mellitus, Type 1	MESH:D003922		bisphenol A|Cyclophosphamide|Calcitriol|Iron|Lipopolysaccharides|Nitric Oxide|Norepinephrine|Palm Oil|Reactive Oxygen Species|resveratrol|sodium arsenite|Streptozocin|Tacrolimus|Tetrachlorodibenzodioxin|Vitamin A	33.16	29
ABCC1	28	4363	Diabetes Mellitus, Type 1	MESH:D003922		bisphenol A|Cyclophosphamide|Calcitriol|Iron|Lipopolysaccharides|Mercury|Nitric Oxide|resveratrol|sodium arsenite|Streptozocin|Superoxides|Tetrachlorodibenzodioxin	33.13	28
BAD	28	572	Diabetes Mellitus, Type 1	MESH:D003922		Alloxan|bisphenol A|Cyclophosphamide|Dehydroepiandrosterone|Lipopolysaccharides|Mercury|Reactive Oxygen Species|resveratrol|sodium arsenite|Streptozocin|Tacrolimus|Taurine|Tetrachlorodibenzodioxin	40.21	28
CASP1	28	834	Diabetes Mellitus, Type 1	MESH:D003922		bisphenol A|Cyclophosphamide|Calcitriol|Lipopolysaccharides|Mercury|Nitric Oxide|resveratrol|sodium arsenite|Streptozocin|Tetrachlorodibenzodioxin|Uric Acid	31.9	28
CASP8	28	841	Diabetes Mellitus, Type 1	MESH:D003922		bisphenol A|Cyclophosphamide|Calcitriol|Lipopolysaccharides|Nitric Oxide|Norepinephrine|Palm Oil|Reactive Oxygen Species|resveratrol|sodium arsenite|Streptozocin|Tacrolimus|Tetrachlorodibenzodioxin	27.07	28
CCL2	28	6347	Diabetes Mellitus, Type 1	MESH:D003922		Alloxan|bisphenol A|Cyclophosphamide|Calcitriol|Iron|Lipopolysaccharides|Reactive Oxygen Species|resveratrol|sodium arsenite|Streptozocin|Superoxides|Tacrolimus|Tetrachlorodibenzodioxin|Uric Acid|Vitamin A	30.47	28
CYP2E1	28	1571	Diabetes Mellitus, Type 1	MESH:D003922		Alloxan|bisphenol A|Cyclophosphamide|Dehydroepiandrosterone|Lipopolysaccharides|Nitric Oxide|Palm Oil|Reactive Oxygen Species|resveratrol|sodium arsenite|Streptozocin|Taurine|Tetrachlorodibenzodioxin|Vitamin A	32.42	28
DDIT3	28	1649	Diabetes Mellitus, Type 1	MESH:D003922	marker/mechanism	bisphenol A|Cyclophosphamide|Calcitriol|Iron|Lipopolysaccharides|Norepinephrine|Palm Oil|Reactive Oxygen Species|resveratrol|sodium arsenite|Streptozocin|Superoxides|Tacrolimus|Tetrachlorodibenzodioxin|Uric Acid	37.49	28
ESR1	28	2099	Diabetes Mellitus, Type 1	MESH:D003922		bisphenol A|Cyclophosphamide|Dehydroepiandrosterone|Calcitriol|Lipopolysaccharides|Nitric Oxide|resveratrol|sodium arsenite|Streptozocin|Superoxides|Tetrachlorodibenzodioxin|Vitamin A	23.13	28
HSPA5	28	3309	Diabetes Mellitus, Type 1	MESH:D003922		bisphenol A|Cyclophosphamide|Lipopolysaccharides|Mercury|Nitric Oxide|Norepinephrine|resveratrol|sodium arsenite|Streptozocin|Tacrolimus|Tetrachlorodibenzodioxin	26.81	28
IL10	28	3586	Diabetes Mellitus, Type 1	MESH:D003922	marker/mechanism	bisphenol A|Cyclophosphamide|Calcitriol|Lipopolysaccharides|Mercury|Nitric Oxide|resveratrol|sodium arsenite|Streptozocin|Tetrachlorodibenzodioxin	20.3	28
IL12B	28	3593	Diabetes Mellitus, Type 1	MESH:D003922		Alloxan|bisphenol A|Cyclophosphamide|Calcitriol|Iron|Lipopolysaccharides|Nitric Oxide|resveratrol|sodium arsenite|Streptozocin|Tetrachlorodibenzodioxin|Warfarin	34.5	28
INS	28	3630	Diabetes Mellitus, Type 1	MESH:D003922	therapeutic	bisphenol A|Calcitriol|Lipopolysaccharides|Nitric Oxide|Norepinephrine|Reactive Oxygen Species|resveratrol|sodium arsenite|Streptozocin|Superoxides|Tacrolimus|Vitamin A	32.11	28
INS1	28	16333	Diabetes Mellitus, Type 1	MESH:D003922		Alloxan|bisphenol A|Dehydroepiandrosterone|Nitric Oxide|Norepinephrine|resveratrol|sodium arsenite|Streptozocin|Superoxides|Tacrolimus|Tetrachlorodibenzodioxin|Vitamin A	32.13	28
LCN2	28	3934	Diabetes Mellitus, Type 1	MESH:D003922		bisphenol A|Cyclophosphamide|decabromobiphenyl ether|Calcitriol|Iron|Lipopolysaccharides|Mercury|Palm Oil|resveratrol|sodium arsenite|Streptozocin|Tacrolimus|Tetrachlorodibenzodioxin	43.16	28
MMP9	28	4318	Diabetes Mellitus, Type 1	MESH:D003922		bisphenol A|Calcitriol|Lipopolysaccharides|Mercury|Nitric Oxide|Norepinephrine|Reactive Oxygen Species|resveratrol|sodium arsenite|Streptozocin|Taurine|Tetrachlorodibenzodioxin	24.96	28
NPPB	28	4879	Diabetes Mellitus, Type 1	MESH:D003922		bisphenol A|Cyclophosphamide|decabromobiphenyl ether|Dehydroepiandrosterone|Lipopolysaccharides|Nitric Oxide|Norepinephrine|resveratrol|Streptozocin|Tacrolimus|Tetrachlorodibenzodioxin	35.73	28
PPARA	28	5465	Diabetes Mellitus, Type 1	MESH:D003922		bisphenol A|Dehydroepiandrosterone|Calcitriol|Lipopolysaccharides|Nitric Oxide|Norepinephrine|Reactive Oxygen Species|resveratrol|Streptozocin|Tacrolimus|Tetrachlorodibenzodioxin|Vitamin A	28.57	28
PPARGC1A	28	10891	Diabetes Mellitus, Type 1	MESH:D003922		Alloxan|bisphenol A|Dehydroepiandrosterone|Calcitriol|Lipopolysaccharides|Norepinephrine|Palm Oil|Reactive Oxygen Species|resveratrol|sodium arsenite|Streptozocin|Tetrachlorodibenzodioxin|Vitamin A	37.49	28
SOD1	28	6647	Diabetes Mellitus, Type 1	MESH:D003922		Alloxan|bisphenol A|Cyclophosphamide|Iron|Lipopolysaccharides|Mercury|Nitric Oxide|Reactive Oxygen Species|resveratrol|sodium arsenite|Streptozocin|Superoxides|Tetrachlorodibenzodioxin|Uric Acid|Vitamin A	35.64	28
SPP1	28	6696	Diabetes Mellitus, Type 1	MESH:D003922		bisphenol A|Cyclophosphamide|Calcitriol|Lipopolysaccharides|Mercury|Nitric Oxide|Palm Oil|resveratrol|sodium arsenite|Streptozocin|Tacrolimus|Tetrachlorodibenzodioxin|Warfarin	35.73	28
TRP53	28	22059	Diabetes Mellitus, Type 1	MESH:D003922		bisphenol A|Cyclophosphamide|Lipopolysaccharides|Mercury|Nitric Oxide|Reactive Oxygen Species|resveratrol|sodium arsenite|Streptozocin|Tacrolimus|Tetrachlorodibenzodioxin|Uric Acid	32.75	28
ABCC2	27	1244	Diabetes Mellitus, Type 1	MESH:D003922		bisphenol A|Calcitriol|Lipopolysaccharides|Mercury|Nitric Oxide|Reactive Oxygen Species|resveratrol|sodium arsenite|Streptozocin|Taurine|Tetrachlorodibenzodioxin	26.63	27
AGT	27	183	Diabetes Mellitus, Type 1	MESH:D003922		bisphenol A|Lipopolysaccharides|Nitric Oxide|Norepinephrine|Reactive Oxygen Species|resveratrol|sodium arsenite|Streptozocin|Superoxides|Taurine|Tetrachlorodibenzodioxin|Uric Acid	29.13	27
APOE	27	348	Diabetes Mellitus, Type 1	MESH:D003922		bisphenol A|Cyclophosphamide|Iron|Lipopolysaccharides|Mercury|Nitric Oxide|Palm Oil|resveratrol|sodium arsenite|Streptozocin|Superoxides|Tetrachlorodibenzodioxin|Warfarin	39.45	27
APP	27	351	Diabetes Mellitus, Type 1	MESH:D003922		bisphenol A|decabromobiphenyl ether|Iron|Lipopolysaccharides|Mercury|Nitric Oxide|Reactive Oxygen Species|resveratrol|sodium arsenite|Streptozocin|Superoxides|Tetrachlorodibenzodioxin|Vitamin A	33.72	27
ARG1	27	383	Diabetes Mellitus, Type 1	MESH:D003922		bisphenol A|Cyclophosphamide|Calcitriol|Lipopolysaccharides|Mercury|Nitric Oxide|resveratrol|sodium arsenite|Streptozocin|Tetrachlorodibenzodioxin	33.22	27
CALR	27	811	Diabetes Mellitus, Type 1	MESH:D003922		bisphenol A|Cyclophosphamide|Iron|Mercury|Nitric Oxide|resveratrol|sodium arsenite|Streptozocin|Tacrolimus|Tetrachlorodibenzodioxin|Warfarin	37.34	27
CASP7	27	840	Diabetes Mellitus, Type 1	MESH:D003922		bisphenol A|decabromobiphenyl ether|Lipopolysaccharides|Nitric Oxide|Norepinephrine|Reactive Oxygen Species|resveratrol|sodium arsenite|Streptozocin|Tetrachlorodibenzodioxin|Vitamin A	27.74	27
CYBA	27	1535	Diabetes Mellitus, Type 1	MESH:D003922		bisphenol A|decabromobiphenyl ether|Dehydroepiandrosterone|Lipopolysaccharides|Palm Oil|Reactive Oxygen Species|resveratrol|sodium arsenite|Streptozocin|Superoxides|Tacrolimus|Tetrachlorodibenzodioxin|Uric Acid	45.32	27
CYCS	27	54205	Diabetes Mellitus, Type 1	MESH:D003922		Alloxan|bisphenol A|Lipopolysaccharides|Nitric Oxide|Norepinephrine|resveratrol|sodium arsenite|Streptozocin|Taurine|Tetrachlorodibenzodioxin|Vitamin A	27.79	27
CYP1A2	27	1544	Diabetes Mellitus, Type 1	MESH:D003922		bisphenol A|Cyclophosphamide|decabromobiphenyl ether|Dehydroepiandrosterone|Lipopolysaccharides|Mercury|Reactive Oxygen Species|resveratrol|sodium arsenite|Streptozocin|Tetrachlorodibenzodioxin|Warfarin	22.32	27
EPO	27	2056	Diabetes Mellitus, Type 1	MESH:D003922		bisphenol A|Cyclophosphamide|decabromobiphenyl ether|Dehydroepiandrosterone|Iron|Lipopolysaccharides|Nitric Oxide|Norepinephrine|Reactive Oxygen Species|resveratrol|Streptozocin|Superoxides|Vitamin A	45.88	27
FASLG	27	356	Diabetes Mellitus, Type 1	MESH:D003922		bisphenol A|Cyclophosphamide|Calcitriol|Lipopolysaccharides|Nitric Oxide|Reactive Oxygen Species|resveratrol|sodium arsenite|Streptozocin|Tacrolimus|Tetrachlorodibenzodioxin	31.97	27
FN1	27	2335	Diabetes Mellitus, Type 1	MESH:D003922		bisphenol A|Lipopolysaccharides|Mercury|Norepinephrine|Palm Oil|Reactive Oxygen Species|resveratrol|sodium arsenite|Streptozocin|Superoxides|Tacrolimus|Tetrachlorodibenzodioxin|Vitamin A	36.53	27
GCLC	27	2729	Diabetes Mellitus, Type 1	MESH:D003922		bisphenol A|Cyclophosphamide|Calcitriol|Iron|Mercury|Nitric Oxide|Reactive Oxygen Species|resveratrol|sodium arsenite|Streptozocin|Tetrachlorodibenzodioxin	25.75	27
GPX1	27	2876	Diabetes Mellitus, Type 1	MESH:D003922		bisphenol A|Cyclophosphamide|Iron|Lipopolysaccharides|Mercury|Nitric Oxide|Palm Oil|Reactive Oxygen Species|resveratrol|sodium arsenite|Streptozocin|Tetrachlorodibenzodioxin|Vitamin A	35.54	27
IL1A	27	3552	Diabetes Mellitus, Type 1	MESH:D003922		bisphenol A|Cyclophosphamide|Calcitriol|Iron|Lipopolysaccharides|Nitric Oxide|resveratrol|sodium arsenite|Streptozocin|Tetrachlorodibenzodioxin	23.56	27
LEP	27	3952	Diabetes Mellitus, Type 1	MESH:D003922		bisphenol A|Dehydroepiandrosterone|Calcitriol|Iron|Lipopolysaccharides|Nitric Oxide|Reactive Oxygen Species|resveratrol|sodium arsenite|Streptozocin|Superoxides|Tetrachlorodibenzodioxin|Vitamin A	35.93	27
MMP2	27	4313	Diabetes Mellitus, Type 1	MESH:D003922		bisphenol A|Calcitriol|Lipopolysaccharides|Mercury|Nitric Oxide|Norepinephrine|Reactive Oxygen Species|resveratrol|sodium arsenite|Streptozocin|Tetrachlorodibenzodioxin	24.58	27
NFKB1	27	4790	Diabetes Mellitus, Type 1	MESH:D003922		bisphenol A|Lipopolysaccharides|Mercury|Nitric Oxide|Norepinephrine|resveratrol|sodium arsenite|Streptozocin|Tacrolimus|Tetrachlorodibenzodioxin	21.73	27
PRKCA	27	5578	Diabetes Mellitus, Type 1	MESH:D003922		bisphenol A|decabromobiphenyl ether|Lipopolysaccharides|Mercury|Nitric Oxide|Palm Oil|Reactive Oxygen Species|resveratrol|sodium arsenite|Streptozocin|Superoxides|Taurine|Tetrachlorodibenzodioxin	41.68	27
TXN	27	7295	Diabetes Mellitus, Type 1	MESH:D003922		bisphenol A|decabromobiphenyl ether|Lipopolysaccharides|Mercury|Reactive Oxygen Species|resveratrol|sodium arsenite|Streptozocin|Tacrolimus|Tetrachlorodibenzodioxin|Uric Acid	36.16	27
XDH	27	7498	Diabetes Mellitus, Type 1	MESH:D003922		Alloxan|bisphenol A|Cyclophosphamide|Dehydroepiandrosterone|Nitric Oxide|Palm Oil|Reactive Oxygen Species|resveratrol|sodium arsenite|Streptozocin|Superoxides|Taurine|Tetrachlorodibenzodioxin|Uric Acid	43.37	27
AHR	26	196	Diabetes Mellitus, Type 1	MESH:D003922		bisphenol A|decabromobiphenyl ether|Lipopolysaccharides|Mercury|Reactive Oxygen Species|resveratrol|sodium arsenite|Streptozocin|Tetrachlorodibenzodioxin|Vitamin A	17.95	26
ALB	26	213	Diabetes Mellitus, Type 1	MESH:D003922		bisphenol A|Iron|Lipopolysaccharides|Mercury|Reactive Oxygen Species|resveratrol|sodium arsenite|Streptozocin|Superoxides|Tetrachlorodibenzodioxin|Vitamin A|Warfarin	25.22	26
ALDH1A1	26	216	Diabetes Mellitus, Type 1	MESH:D003922		bisphenol A|Cyclophosphamide|Dehydroepiandrosterone|Lipopolysaccharides|resveratrol|sodium arsenite|Streptozocin|Tacrolimus|Tetrachlorodibenzodioxin|Vitamin A	27.66	26
ATF4	26	468	Diabetes Mellitus, Type 1	MESH:D003922		bisphenol A|Lipopolysaccharides|Mercury|Reactive Oxygen Species|resveratrol|sodium arsenite|Streptozocin|Tacrolimus|Tetrachlorodibenzodioxin|Uric Acid	29.74	26
BCL3	26	602	Diabetes Mellitus, Type 1	MESH:D003922		bisphenol A|decabromobiphenyl ether|Iron|Lipopolysaccharides|Reactive Oxygen Species|resveratrol|sodium arsenite|Streptozocin|Tacrolimus|Tetrachlorodibenzodioxin	37.13	26
CAV1	26	857	Diabetes Mellitus, Type 1	MESH:D003922		bisphenol A|Calcitriol|Iron|Lipopolysaccharides|Nitric Oxide|Reactive Oxygen Species|resveratrol|sodium arsenite|Streptozocin|Tetrachlorodibenzodioxin	30.36	26
COL1A1	26	1277	Diabetes Mellitus, Type 1	MESH:D003922		bisphenol A|Calcitriol|Iron|Lipopolysaccharides|Norepinephrine|Palm Oil|resveratrol|sodium arsenite|Streptozocin|Tetrachlorodibenzodioxin|Vitamin A|Warfarin	29.76	26
GPX2	26	2877	Diabetes Mellitus, Type 1	MESH:D003922		bisphenol A|Calcitriol|Iron|Lipopolysaccharides|Nitric Oxide|resveratrol|sodium arsenite|Streptozocin|Tetrachlorodibenzodioxin	28.58	26
GPX3	26	2878	Diabetes Mellitus, Type 1	MESH:D003922		bisphenol A|Cyclophosphamide|Lipopolysaccharides|Mercury|Nitric Oxide|Palm Oil|resveratrol|sodium arsenite|Streptozocin|Tetrachlorodibenzodioxin	31.78	26
GSTA1	26	2938	Diabetes Mellitus, Type 1	MESH:D003922		bisphenol A|Cyclophosphamide|Iron|Lipopolysaccharides|Mercury|Reactive Oxygen Species|resveratrol|sodium arsenite|Streptozocin|Tetrachlorodibenzodioxin	27.47	26
HIF1A	26	3091	Diabetes Mellitus, Type 1	MESH:D003922		bisphenol A|Cyclophosphamide|Iron|Lipopolysaccharides|Nitric Oxide|Reactive Oxygen Species|resveratrol|sodium arsenite|Streptozocin|Tetrachlorodibenzodioxin	22.9	26
HSPD1	26	3329	Diabetes Mellitus, Type 1	MESH:D003922		bisphenol A|Cyclophosphamide|Calcitriol|Lipopolysaccharides|Mercury|Reactive Oxygen Species|resveratrol|sodium arsenite|Streptozocin|Tetrachlorodibenzodioxin|Warfarin	32.92	26
IRS1	26	3667	Diabetes Mellitus, Type 1	MESH:D003922		Alloxan|bisphenol A|Cyclophosphamide|Dehydroepiandrosterone|Calcitriol|Lipopolysaccharides|resveratrol|sodium arsenite|Streptozocin|Taurine|Tetrachlorodibenzodioxin	35.73	26
ITGB2	26	3689	Diabetes Mellitus, Type 1	MESH:D003922		bisphenol A|decabromobiphenyl ether|Iron|Lipopolysaccharides|Nitric Oxide|Palm Oil|resveratrol|sodium arsenite|Streptozocin|Tetrachlorodibenzodioxin	33.4	26
LHB	26	3972	Diabetes Mellitus, Type 1	MESH:D003922		bisphenol A|Cyclophosphamide|Lipopolysaccharides|Norepinephrine|Reactive Oxygen Species|resveratrol|sodium arsenite|Streptozocin|Taurine|Tetrachlorodibenzodioxin	27.22	26
MAPK9	26	5601	Diabetes Mellitus, Type 1	MESH:D003922		bisphenol A|Cyclophosphamide|Lipopolysaccharides|Norepinephrine|Reactive Oxygen Species|resveratrol|sodium arsenite|Streptozocin|Taurine|Tetrachlorodibenzodioxin	26.02	26
MTOR	26	2475	Diabetes Mellitus, Type 1	MESH:D003922		bisphenol A|Lipopolysaccharides|manganese tetrakis-(N-ethyl-2 pyridyl) porphyrin|Nitric Oxide|Reactive Oxygen Species|resveratrol|sodium arsenite|Streptozocin|Taurine|Tetrachlorodibenzodioxin	27.63	26
MYH7	26	4625	Diabetes Mellitus, Type 1	MESH:D003922		bisphenol A|decabromobiphenyl ether|Lipopolysaccharides|Nitric Oxide|Norepinephrine|Palm Oil|resveratrol|sodium arsenite|Streptozocin|Tetrachlorodibenzodioxin	35.92	26
NAMPT	26	10135	Diabetes Mellitus, Type 1	MESH:D003922		bisphenol A|Cyclophosphamide|decabromobiphenyl ether|Calcitriol|Lipopolysaccharides|Reactive Oxygen Species|resveratrol|sodium arsenite|Streptozocin|Tetrachlorodibenzodioxin	33.69	26
NPPA	26	4878	Diabetes Mellitus, Type 1	MESH:D003922		bisphenol A|Cyclophosphamide|Lipopolysaccharides|Nitric Oxide|Norepinephrine|resveratrol|Streptozocin|Tacrolimus|Tetrachlorodibenzodioxin	25.19	26
PARP1	26	142	Diabetes Mellitus, Type 1	MESH:D003922		Alloxan|bisphenol A|Cyclophosphamide|Lipopolysaccharides|Nitric Oxide|Reactive Oxygen Species|resveratrol|sodium arsenite|Streptozocin|Taurine|Tetrachlorodibenzodioxin|Warfarin	22.33	26
POMC	26	5443	Diabetes Mellitus, Type 1	MESH:D003922		bisphenol A|Cyclophosphamide|Lipopolysaccharides|Nitric Oxide|Norepinephrine|resveratrol|Streptozocin|Superoxides|Tetrachlorodibenzodioxin|Vitamin A	26.54	26
PRKCD	26	5580	Diabetes Mellitus, Type 1	MESH:D003922		bisphenol A|Lipopolysaccharides|Nitric Oxide|Norepinephrine|Palm Oil|Reactive Oxygen Species|resveratrol|sodium arsenite|Streptozocin|Taurine|Tetrachlorodibenzodioxin	34.85	26
PTGS1	26	5742	Diabetes Mellitus, Type 1	MESH:D003922		bisphenol A|Cyclophosphamide|Calcitriol|Lipopolysaccharides|Nitric Oxide|Reactive Oxygen Species|resveratrol|sodium arsenite|Streptozocin|Tetrachlorodibenzodioxin	27.25	26
S100A8	26	6279	Diabetes Mellitus, Type 1	MESH:D003922		bisphenol A|decabromobiphenyl ether|Calcitriol|Lipopolysaccharides|Norepinephrine|Palm Oil|Reactive Oxygen Species|resveratrol|sodium arsenite|Streptozocin|Tetrachlorodibenzodioxin	36.5	26
SERPINE1	26	5054	Diabetes Mellitus, Type 1	MESH:D003922		bisphenol A|Cyclophosphamide|decabromobiphenyl ether|Lipopolysaccharides|Norepinephrine|resveratrol|sodium arsenite|Streptozocin|Superoxides|Tacrolimus|Tetrachlorodibenzodioxin	26.63	26
SIRT1	26	23411	Diabetes Mellitus, Type 1	MESH:D003922		bisphenol A|Dehydroepiandrosterone|Lipopolysaccharides|Nitric Oxide|Reactive Oxygen Species|resveratrol|sodium arsenite|Streptozocin|Superoxides|Taurine|Tetrachlorodibenzodioxin	31.79	26
TFRC	26	7037	Diabetes Mellitus, Type 1	MESH:D003922		bisphenol A|Iron|Lipopolysaccharides|Nitric Oxide|Palm Oil|resveratrol|sodium arsenite|Streptozocin|Tacrolimus|Tetrachlorodibenzodioxin|Vitamin A	32.01	26
TGFBR2	26	7048	Diabetes Mellitus, Type 1	MESH:D003922		bisphenol A|Cyclophosphamide|Calcitriol|Lipopolysaccharides|resveratrol|sodium arsenite|Streptozocin|Tacrolimus|Tetrachlorodibenzodioxin|Vitamin A	33.11	26
TLR4	26	7099	Diabetes Mellitus, Type 1	MESH:D003922		bisphenol A|Dehydroepiandrosterone|Lipopolysaccharides|Nitric Oxide|Palm Oil|Reactive Oxygen Species|resveratrol|sodium arsenite|Streptozocin|Tetrachlorodibenzodioxin|Vitamin A	30.31	26
TXNRD1	26	7296	Diabetes Mellitus, Type 1	MESH:D003922		bisphenol A|Cyclophosphamide|Calcitriol|Mercury|Nitric Oxide|resveratrol|sodium arsenite|Streptozocin|Superoxides|Tetrachlorodibenzodioxin	26.07	26
VCAM1	26	7412	Diabetes Mellitus, Type 1	MESH:D003922		bisphenol A|Cyclophosphamide|decabromobiphenyl ether|Iron|Lipopolysaccharides|resveratrol|sodium arsenite|Streptozocin|Tacrolimus|Tetrachlorodibenzodioxin	23.77	26
VIM	26	7431	Diabetes Mellitus, Type 1	MESH:D003922		bisphenol A|Cyclophosphamide|decabromobiphenyl ether|Calcitriol|Lipopolysaccharides|Palm Oil|resveratrol|sodium arsenite|Streptozocin|Tacrolimus|Tetrachlorodibenzodioxin|Warfarin	32.93	26
ABCC4	25	10257	Diabetes Mellitus, Type 1	MESH:D003922		bisphenol A|Calcitriol|Mercury|Palm Oil|Reactive Oxygen Species|resveratrol|sodium arsenite|Streptozocin|Tetrachlorodibenzodioxin|Uric Acid	29.2	25
ABCG2	25	9429	Diabetes Mellitus, Type 1	MESH:D003922		bisphenol A|Cyclophosphamide|Iron|Lipopolysaccharides|Mercury|resveratrol|sodium arsenite|Streptozocin|Tetrachlorodibenzodioxin|Warfarin	25.96	25
ACHE	25	43	Diabetes Mellitus, Type 1	MESH:D003922		bisphenol A|decabromobiphenyl ether|Lipopolysaccharides|Mercury|resveratrol|sodium arsenite|Streptozocin|Taurine|Tetrachlorodibenzodioxin|Tocotrienols	21.68	25
AGTR1A	25	11607	Diabetes Mellitus, Type 1	MESH:D003922		bisphenol A|decabromobiphenyl ether|Lipopolysaccharides|Nitric Oxide|Reactive Oxygen Species|resveratrol|sodium arsenite|Streptozocin|Superoxides|Tetrachlorodibenzodioxin	37.13	25
AKR1B1	25	231	Diabetes Mellitus, Type 1	MESH:D003922		bisphenol A|Lipopolysaccharides|Mercury|Reactive Oxygen Species|resveratrol|sodium arsenite|Streptozocin|Tetrachlorodibenzodioxin|Vitamin A	27.7	25
ALDH2	25	217	Diabetes Mellitus, Type 1	MESH:D003922		bisphenol A|Cyclophosphamide|Nitric Oxide|Reactive Oxygen Species|resveratrol|sodium arsenite|Streptozocin|Tacrolimus|Tetrachlorodibenzodioxin	26.9	25
ANXA5	25	308	Diabetes Mellitus, Type 1	MESH:D003922		bisphenol A|Lipopolysaccharides|Nitric Oxide|resveratrol|sodium arsenite|Streptozocin|Tetrachlorodibenzodioxin|Warfarin	24.57	25
ATP2A2	25	488	Diabetes Mellitus, Type 1	MESH:D003922		Alloxan|bisphenol A|Lipopolysaccharides|Norepinephrine|Palm Oil|resveratrol|sodium arsenite|Streptozocin|Tacrolimus|Taurine|Tetrachlorodibenzodioxin	37.28	25
BECN1	25	8678	Diabetes Mellitus, Type 1	MESH:D003922		bisphenol A|Cyclophosphamide|Calcitriol|Lipopolysaccharides|Reactive Oxygen Species|resveratrol|sodium arsenite|Streptozocin|Tetrachlorodibenzodioxin	27.92	25
BMP6	25	654	Diabetes Mellitus, Type 1	MESH:D003922		bisphenol A|decabromobiphenyl ether|Calcitriol|Iron|Lipopolysaccharides|resveratrol|sodium arsenite|Streptozocin|Tetrachlorodibenzodioxin	31.72	25
CD86	25	942	Diabetes Mellitus, Type 1	MESH:D003922		decabromobiphenyl ether|Calcitriol|Lipopolysaccharides|Nitric Oxide|resveratrol|Streptozocin|Tacrolimus|Tetrachlorodibenzodioxin	23.05	25
CHUK	25	1147	Diabetes Mellitus, Type 1	MESH:D003922		bisphenol A|Dehydroepiandrosterone|Iron|Lipopolysaccharides|resveratrol|sodium arsenite|Streptozocin|Taurine|Tetrachlorodibenzodioxin	28.68	25
CP	25	1356	Diabetes Mellitus, Type 1	MESH:D003922	marker/mechanism	bisphenol A|Calcitriol|Iron|Lipopolysaccharides|Mercury|Palm Oil|sodium arsenite|Streptozocin|Tacrolimus|Tetrachlorodibenzodioxin|Uric Acid	32.96	25
CREB1	25	1385	Diabetes Mellitus, Type 1	MESH:D003922		bisphenol A|Cyclophosphamide|decabromobiphenyl ether|Lipopolysaccharides|resveratrol|sodium arsenite|Streptozocin|Tetrachlorodibenzodioxin|Vitamin A	22.22	25
CSF1R	25	1436	Diabetes Mellitus, Type 1	MESH:D003922		bisphenol A|Calcitriol|Lipopolysaccharides|Nitric Oxide|Palm Oil|resveratrol|sodium arsenite|Streptozocin|Tetrachlorodibenzodioxin	33	25
CXCL12	25	6387	Diabetes Mellitus, Type 1	MESH:D003922		bisphenol A|Cyclophosphamide|Lipopolysaccharides|Nitric Oxide|Palm Oil|resveratrol|sodium arsenite|Streptozocin|Tetrachlorodibenzodioxin	25.67	25
EDNRA	25	1909	Diabetes Mellitus, Type 1	MESH:D003922		Alloxan|bisphenol A|decabromobiphenyl ether|Norepinephrine|Reactive Oxygen Species|sodium arsenite|Streptozocin|Superoxides|Tacrolimus|Tetrachlorodibenzodioxin	33.94	25
ESR2	25	2100	Diabetes Mellitus, Type 1	MESH:D003922		bisphenol A|Cyclophosphamide|Dehydroepiandrosterone|Mercury|Reactive Oxygen Species|resveratrol|sodium arsenite|Streptozocin|Tetrachlorodibenzodioxin	20.35	25
FCER1G	25	2207	Diabetes Mellitus, Type 1	MESH:D003922		bisphenol A|Cyclophosphamide|Calcitriol|Lipopolysaccharides|Mercury|Palm Oil|resveratrol|sodium arsenite|Streptozocin|Tetrachlorodibenzodioxin	41.35	25
FOXO1	25	2308	Diabetes Mellitus, Type 1	MESH:D003922		bisphenol A|Calcitriol|Lipopolysaccharides|Nitric Oxide|Palm Oil|resveratrol|sodium arsenite|Streptozocin|Tetrachlorodibenzodioxin	28.68	25
FOXO3	25	2309	Diabetes Mellitus, Type 1	MESH:D003922		bisphenol A|Lipopolysaccharides|Nitric Oxide|Norepinephrine|resveratrol|sodium arsenite|Streptozocin|Tetrachlorodibenzodioxin	24.7	25
FSHB	25	2488	Diabetes Mellitus, Type 1	MESH:D003922		bisphenol A|Cyclophosphamide|Lipopolysaccharides|Mercury|resveratrol|sodium arsenite|Streptozocin|Taurine|Tetrachlorodibenzodioxin	25.19	25
G6PC	25	2538	Diabetes Mellitus, Type 1	MESH:D003922		Alloxan|bisphenol A|Dehydroepiandrosterone|Iron|Lipopolysaccharides|resveratrol|sodium arsenite|Streptozocin|Tetrachlorodibenzodioxin|Vitamin A	32.34	25
GFAP	25	2670	Diabetes Mellitus, Type 1	MESH:D003922		bisphenol A|Calcitriol|Lipopolysaccharides|Nitric Oxide|Reactive Oxygen Species|resveratrol|sodium arsenite|Streptozocin|Tetrachlorodibenzodioxin	26.09	25
GPT	25	2875	Diabetes Mellitus, Type 1	MESH:D003922		bisphenol A|Cyclophosphamide|Iron|Lipopolysaccharides|resveratrol|sodium arsenite|Streptozocin|Taurine|Tetrachlorodibenzodioxin|Vitamin A	26.15	25
GSK3B	25	2932	Diabetes Mellitus, Type 1	MESH:D003922		bisphenol A|Iron|Lipopolysaccharides|Palm Oil|resveratrol|sodium arsenite|Streptozocin|Tacrolimus|Tetrachlorodibenzodioxin|Warfarin	24.52	25
GSTA2	25	2939	Diabetes Mellitus, Type 1	MESH:D003922		bisphenol A|Iron|Lipopolysaccharides|Mercury|Palm Oil|Reactive Oxygen Species|resveratrol|sodium arsenite|Streptozocin|Tetrachlorodibenzodioxin	27.6	25
GSTP1	25	2950	Diabetes Mellitus, Type 1	MESH:D003922		bisphenol A|Cyclophosphamide|Lipopolysaccharides|Mercury|resveratrol|sodium arsenite|Streptozocin|Tetrachlorodibenzodioxin|Vitamin A	18.25	25
HAVCR1	25	26762	Diabetes Mellitus, Type 1	MESH:D003922		bisphenol A|Lipopolysaccharides|Mercury|Nitric Oxide|resveratrol|sodium arsenite|Streptozocin|Tacrolimus	27.34	25
HSPB1	25	3315	Diabetes Mellitus, Type 1	MESH:D003922		bisphenol A|Cyclophosphamide|Iron|Lipopolysaccharides|Reactive Oxygen Species|resveratrol|sodium arsenite|Streptozocin|Superoxides|Tetrachlorodibenzodioxin	27.79	25
IL18	25	3606	Diabetes Mellitus, Type 1	MESH:D003922		bisphenol A|Cyclophosphamide|Iron|Lipopolysaccharides|Palm Oil|Reactive Oxygen Species|resveratrol|sodium arsenite|Streptozocin|Tetrachlorodibenzodioxin	28.06	25
MAPK14	25	1432	Diabetes Mellitus, Type 1	MESH:D003922		bisphenol A|Cyclophosphamide|Calcitriol|Lipopolysaccharides|Reactive Oxygen Species|resveratrol|sodium arsenite|Streptozocin|Tetrachlorodibenzodioxin	23.91	25
MMP3	25	4314	Diabetes Mellitus, Type 1	MESH:D003922		bisphenol A|Cyclophosphamide|Calcitriol|Lipopolysaccharides|Nitric Oxide|Palm Oil|resveratrol|Streptozocin|Tetrachlorodibenzodioxin	26.82	25
MYH6	25	4624	Diabetes Mellitus, Type 1	MESH:D003922		bisphenol A|decabromobiphenyl ether|Lipopolysaccharides|Nitric Oxide|Norepinephrine|resveratrol|Streptozocin|Tetrachlorodibenzodioxin	29.22	25
NOS1	25	4842	Diabetes Mellitus, Type 1	MESH:D003922	marker/mechanism	bisphenol A|Lipopolysaccharides|Nitric Oxide|Palm Oil|Reactive Oxygen Species|resveratrol|sodium arsenite|Streptozocin|Superoxides|Tacrolimus|Tetrachlorodibenzodioxin	34.66	25
NOX4	25	50507	Diabetes Mellitus, Type 1	MESH:D003922		bisphenol A|decabromobiphenyl ether|Calcitriol|Lipopolysaccharides|Palm Oil|Reactive Oxygen Species|resveratrol|sodium arsenite|Streptozocin|Superoxides|Tetrachlorodibenzodioxin	37.1	25
NQO1	25	1728	Diabetes Mellitus, Type 1	MESH:D003922		bisphenol A|Cyclophosphamide|Iron|Lipopolysaccharides|Mercury|Palm Oil|resveratrol|sodium arsenite|Streptozocin|Superoxides|Tetrachlorodibenzodioxin|Warfarin	24.37	25
ORM1	25	5004	Diabetes Mellitus, Type 1	MESH:D003922		bisphenol A|Dehydroepiandrosterone|Calcitriol|Lipopolysaccharides|Palm Oil|resveratrol|sodium arsenite|Streptozocin|Tetrachlorodibenzodioxin|Warfarin	34.71	25
POR	25	5447	Diabetes Mellitus, Type 1	MESH:D003922		bisphenol A|Cyclophosphamide|Iron|Lipopolysaccharides|Palm Oil|resveratrol|sodium arsenite|Streptozocin|Superoxides|Tacrolimus|Tetrachlorodibenzodioxin|Warfarin	34.54	25
PRDX1	25	5052	Diabetes Mellitus, Type 1	MESH:D003922		bisphenol A|Calcitriol|Lipopolysaccharides|Reactive Oxygen Species|resveratrol|sodium arsenite|Streptozocin|Tetrachlorodibenzodioxin|Uric Acid	27.02	25
PRDX6	25	9588	Diabetes Mellitus, Type 1	MESH:D003922		bisphenol A|Calcitriol|Lipopolysaccharides|Mercury|Reactive Oxygen Species|resveratrol|sodium arsenite|Streptozocin|Tetrachlorodibenzodioxin	30.3	25
RAC1	25	5879	Diabetes Mellitus, Type 1	MESH:D003922		bisphenol A|Lipopolysaccharides|Mercury|Reactive Oxygen Species|resveratrol|sodium arsenite|Streptozocin|Tacrolimus|Tetrachlorodibenzodioxin	29.13	25
RHOA	25	387	Diabetes Mellitus, Type 1	MESH:D003922		bisphenol A|Lipopolysaccharides|Nitric Oxide|resveratrol|Streptozocin|Tetrachlorodibenzodioxin|Vitamin A|Warfarin	24.65	25
RUNX2	25	860	Diabetes Mellitus, Type 1	MESH:D003922		bisphenol A|Calcitriol|resveratrol|sodium arsenite|Streptozocin|Tacrolimus|Tetrachlorodibenzodioxin|Vitamin A|Warfarin	27.39	25
S100A9	25	6280	Diabetes Mellitus, Type 1	MESH:D003922		bisphenol A|Calcitriol|Iron|Lipopolysaccharides|Norepinephrine|Palm Oil|resveratrol|sodium arsenite|Streptozocin|Tetrachlorodibenzodioxin	32.56	25
S100B	25	6285	Diabetes Mellitus, Type 1	MESH:D003922		bisphenol A|Calcitriol|Nitric Oxide|Norepinephrine|Reactive Oxygen Species|resveratrol|Streptozocin|Tacrolimus|Tetrachlorodibenzodioxin	31.86	25
SLC2A2	25	6514	Diabetes Mellitus, Type 1	MESH:D003922		Alloxan|bisphenol A|Cyclophosphamide|decabromobiphenyl ether|Calcitriol|resveratrol|sodium arsenite|Streptozocin|Taurine|Tetrachlorodibenzodioxin	33.05	25
SLC2A4	25	6517	Diabetes Mellitus, Type 1	MESH:D003922		Alloxan|bisphenol A|Calcitriol|Lipopolysaccharides|Mercury|resveratrol|sodium arsenite|Streptozocin|Taurine|Tetrachlorodibenzodioxin	30.53	25
TAC1	25	6863	Diabetes Mellitus, Type 1	MESH:D003922		bisphenol A|Cyclophosphamide|decabromobiphenyl ether|Lipopolysaccharides|Mercury|Nitric Oxide|sodium arsenite|Streptozocin|Tetrachlorodibenzodioxin	24.84	25
THBD	25	7056	Diabetes Mellitus, Type 1	MESH:D003922		bisphenol A|Calcitriol|Lipopolysaccharides|Nitric Oxide|resveratrol|sodium arsenite|Streptozocin|Tetrachlorodibenzodioxin	26.46	25
TIMP1	25	7076	Diabetes Mellitus, Type 1	MESH:D003922		bisphenol A|Cyclophosphamide|Lipopolysaccharides|Mercury|Palm Oil|resveratrol|sodium arsenite|Streptozocin|Tacrolimus|Tetrachlorodibenzodioxin	24.59	25
TIMP2	25	7077	Diabetes Mellitus, Type 1	MESH:D003922		bisphenol A|decabromobiphenyl ether|Calcitriol|Nitric Oxide|Norepinephrine|resveratrol|Streptozocin|Tetrachlorodibenzodioxin	22.77	25
XIAP	25	331	Diabetes Mellitus, Type 1	MESH:D003922		bisphenol A|Calcitriol|Lipopolysaccharides|Nitric Oxide|Reactive Oxygen Species|resveratrol|sodium arsenite|Streptozocin|Tetrachlorodibenzodioxin	24.81	25
ABCB1B	24	18669	Diabetes Mellitus, Type 1	MESH:D003922		bisphenol A|Lipopolysaccharides|Mercury|Reactive Oxygen Species|resveratrol|sodium arsenite|Streptozocin|Tetrachlorodibenzodioxin	24.96	24
ABCC3	24	8714	Diabetes Mellitus, Type 1	MESH:D003922		bisphenol A|decabromobiphenyl ether|Calcitriol|Lipopolysaccharides|Palm Oil|resveratrol|sodium arsenite|Streptozocin|Tetrachlorodibenzodioxin	23.69	24
ACE	24	1636	Diabetes Mellitus, Type 1	MESH:D003922		bisphenol A|Cyclophosphamide|Nitric Oxide|resveratrol|sodium arsenite|Streptozocin|Tetrachlorodibenzodioxin	19.16	24
ADIPOQ	24	9370	Diabetes Mellitus, Type 1	MESH:D003922		bisphenol A|Calcitriol|Lipopolysaccharides|Palm Oil|Reactive Oxygen Species|resveratrol|sodium arsenite|Streptozocin|Tetrachlorodibenzodioxin	24.26	24
AGER	24	177	Diabetes Mellitus, Type 1	MESH:D003922		bisphenol A|Lipopolysaccharides|Reactive Oxygen Species|resveratrol|sodium arsenite|Streptozocin|Tetrachlorodibenzodioxin|Vitamin A	28.61	24
ALAD	24	210	Diabetes Mellitus, Type 1	MESH:D003922		bisphenol A|Cyclophosphamide|Mercury|Palm Oil|Reactive Oxygen Species|sodium arsenite|Streptozocin|Taurine|Tetrachlorodibenzodioxin|Uric Acid	32.72	24
ASNS	24	440	Diabetes Mellitus, Type 1	MESH:D003922		bisphenol A|Cyclophosphamide|decabromobiphenyl ether|Lipopolysaccharides|Palm Oil|resveratrol|sodium arsenite|Streptozocin|Tetrachlorodibenzodioxin	26.62	24
BCL2A1	24	597	Diabetes Mellitus, Type 1	MESH:D003922		bisphenol A|Calcitriol|Lipopolysaccharides|Reactive Oxygen Species|resveratrol|sodium arsenite|Streptozocin|Tetrachlorodibenzodioxin	27.4	24
BMP7	24	655	Diabetes Mellitus, Type 1	MESH:D003922		bisphenol A|Dehydroepiandrosterone|Calcitriol|resveratrol|sodium arsenite|Streptozocin|Tacrolimus|Tetrachlorodibenzodioxin	28.19	24
CASP6	24	839	Diabetes Mellitus, Type 1	MESH:D003922		bisphenol A|Calcitriol|Lipopolysaccharides|Norepinephrine|Palm Oil|resveratrol|sodium arsenite|Streptozocin|Tetrachlorodibenzodioxin	28.78	24
CCL6	24	20305	Diabetes Mellitus, Type 1	MESH:D003922		bisphenol A|decabromobiphenyl ether|Lipopolysaccharides|Palm Oil|resveratrol|sodium arsenite|Streptozocin|Tacrolimus|Tetrachlorodibenzodioxin	33.16	24
CD68	24	968	Diabetes Mellitus, Type 1	MESH:D003922		bisphenol A|Calcitriol|Lipopolysaccharides|Palm Oil|resveratrol|sodium arsenite|Streptozocin|Tacrolimus|Tetrachlorodibenzodioxin	29.95	24
CD80	24	941	Diabetes Mellitus, Type 1	MESH:D003922		bisphenol A|decabromobiphenyl ether|Calcitriol|Lipopolysaccharides|resveratrol|Streptozocin|Tacrolimus|Tetrachlorodibenzodioxin	27.66	24
CEBPD	24	1052	Diabetes Mellitus, Type 1	MESH:D003922		bisphenol A|Calcitriol|Lipopolysaccharides|Mercury|Palm Oil|Reactive Oxygen Species|resveratrol|Streptozocin|Tetrachlorodibenzodioxin	28.43	24
CLDN1	24	9076	Diabetes Mellitus, Type 1	MESH:D003922		bisphenol A|Calcitriol|Lipopolysaccharides|Palm Oil|resveratrol|sodium arsenite|Streptozocin|Tacrolimus|Tetrachlorodibenzodioxin	30.6	24
CLU	24	1191	Diabetes Mellitus, Type 1	MESH:D003922		bisphenol A|Calcitriol|Lipopolysaccharides|Palm Oil|resveratrol|sodium arsenite|Streptozocin|Tacrolimus|Tetrachlorodibenzodioxin	25.13	24
CPT1A	24	1374	Diabetes Mellitus, Type 1	MESH:D003922		bisphenol A|decabromobiphenyl ether|Lipopolysaccharides|Norepinephrine|resveratrol|sodium arsenite|Streptozocin|Tetrachlorodibenzodioxin	21.9	24
CTGF	24	1490	Diabetes Mellitus, Type 1	MESH:D003922		bisphenol A|Lipopolysaccharides|Nitric Oxide|Palm Oil|resveratrol|sodium arsenite|Streptozocin|Tetrachlorodibenzodioxin	20.57	24
CYP26A1	24	1592	Diabetes Mellitus, Type 1	MESH:D003922		bisphenol A|Calcitriol|Lipopolysaccharides|resveratrol|sodium arsenite|Streptozocin|Tetrachlorodibenzodioxin|Vitamin A	25.98	24
CYP3A11	24	13112	Diabetes Mellitus, Type 1	MESH:D003922		bisphenol A|decabromobiphenyl ether|Calcitriol|Lipopolysaccharides|resveratrol|sodium arsenite|Streptozocin|Tetrachlorodibenzodioxin	23.94	24
EIF4EBP1	24	1978	Diabetes Mellitus, Type 1	MESH:D003922		bisphenol A|Cyclophosphamide|manganese tetrakis-(N-ethyl-2 pyridyl) porphyrin|Palm Oil|resveratrol|sodium arsenite|Streptozocin|Tacrolimus|Tetrachlorodibenzodioxin	27.06	24
ERCC1	24	2067	Diabetes Mellitus, Type 1	MESH:D003922		bisphenol A|Cyclophosphamide|Lipopolysaccharides|Reactive Oxygen Species|resveratrol|sodium arsenite|Streptozocin|Tetrachlorodibenzodioxin	27.04	24
FASN	24	2194	Diabetes Mellitus, Type 1	MESH:D003922		bisphenol A|decabromobiphenyl ether|Calcitriol|Lipopolysaccharides|Palm Oil|resveratrol|sodium arsenite|Streptozocin|Tetrachlorodibenzodioxin	22.32	24
FGFR1	24	2260	Diabetes Mellitus, Type 1	MESH:D003922		bisphenol A|decabromobiphenyl ether|Calcitriol|Palm Oil|resveratrol|sodium arsenite|Streptozocin|Taurine|Tetrachlorodibenzodioxin	29.95	24
FLT1	24	2321	Diabetes Mellitus, Type 1	MESH:D003922		bisphenol A|Calcitriol|Lipopolysaccharides|resveratrol|sodium arsenite|Streptozocin|Tetrachlorodibenzodioxin|Vitamin A	25.06	24
FOXA2	24	3170	Diabetes Mellitus, Type 1	MESH:D003922		bisphenol A|Lipopolysaccharides|Reactive Oxygen Species|resveratrol|sodium arsenite|Streptozocin|Tetrachlorodibenzodioxin|Vitamin A	30.14	24
GLUL	24	2752	Diabetes Mellitus, Type 1	MESH:D003922		bisphenol A|Calcitriol|Lipopolysaccharides|Palm Oil|Reactive Oxygen Species|resveratrol|sodium arsenite|Streptozocin|Tetrachlorodibenzodioxin	28.1	24
GSTA4	24	2941	Diabetes Mellitus, Type 1	MESH:D003922		bisphenol A|Iron|Lipopolysaccharides|Palm Oil|Reactive Oxygen Species|resveratrol|sodium arsenite|Streptozocin|Tetrachlorodibenzodioxin	26.24	24
GSTM3	24	2947	Diabetes Mellitus, Type 1	MESH:D003922		bisphenol A|Iron|Lipopolysaccharides|Mercury|Palm Oil|resveratrol|sodium arsenite|Streptozocin|Tetrachlorodibenzodioxin	27.27	24
HSD17B2	24	3294	Diabetes Mellitus, Type 1	MESH:D003922		bisphenol A|decabromobiphenyl ether|Dehydroepiandrosterone|Calcitriol|resveratrol|sodium arsenite|Streptozocin|Tetrachlorodibenzodioxin	28.05	24
HSPA9	24	3313	Diabetes Mellitus, Type 1	MESH:D003922		bisphenol A|Cyclophosphamide|Iron|Lipopolysaccharides|resveratrol|sodium arsenite|Streptozocin|Tetrachlorodibenzodioxin	24.15	24
IRF1	24	3659	Diabetes Mellitus, Type 1	MESH:D003922		bisphenol A|Calcitriol|Lipopolysaccharides|Mercury|Reactive Oxygen Species|resveratrol|Streptozocin|Tetrachlorodibenzodioxin	25.73	24
KLF4	24	9314	Diabetes Mellitus, Type 1	MESH:D003922		bisphenol A|Cyclophosphamide|Calcitriol|Lipopolysaccharides|resveratrol|sodium arsenite|Streptozocin|Tetrachlorodibenzodioxin	25.48	24
LPL	24	4023	Diabetes Mellitus, Type 1	MESH:D003922		bisphenol A|Calcitriol|Lipopolysaccharides|Norepinephrine|resveratrol|sodium arsenite|Streptozocin|Tetrachlorodibenzodioxin	20.34	24
MAP3K5	24	4217	Diabetes Mellitus, Type 1	MESH:D003922		bisphenol A|Calcitriol|Lipopolysaccharides|Reactive Oxygen Species|resveratrol|sodium arsenite|Streptozocin|Tetrachlorodibenzodioxin	26.63	24
MAPT	24	4137	Diabetes Mellitus, Type 1	MESH:D003922		bisphenol A|Cyclophosphamide|decabromobiphenyl ether|Calcitriol|resveratrol|sodium arsenite|Streptozocin|Tetrachlorodibenzodioxin	22.6	24
MMP7	24	4316	Diabetes Mellitus, Type 1	MESH:D003922		bisphenol A|decabromobiphenyl ether|Calcitriol|Lipopolysaccharides|resveratrol|sodium arsenite|Streptozocin|Tetrachlorodibenzodioxin	27.4	24
MT2A	24	4502	Diabetes Mellitus, Type 1	MESH:D003922		bisphenol A|decabromobiphenyl ether|Iron|Lipopolysaccharides|Mercury|Reactive Oxygen Species|sodium arsenite|Streptozocin|Tetrachlorodibenzodioxin	25.39	24
PCK1	24	5105	Diabetes Mellitus, Type 1	MESH:D003922		Alloxan|bisphenol A|Iron|Lipopolysaccharides|Palm Oil|resveratrol|sodium arsenite|Streptozocin|Tetrachlorodibenzodioxin|Vitamin A	29.82	24
PKM	24	5315	Diabetes Mellitus, Type 1	MESH:D003922		bisphenol A|Lipopolysaccharides|Reactive Oxygen Species|resveratrol|sodium arsenite|Streptozocin|Tetrachlorodibenzodioxin|Warfarin	23.87	24
PLAUR	24	5329	Diabetes Mellitus, Type 1	MESH:D003922		bisphenol A|decabromobiphenyl ether|Calcitriol|Lipopolysaccharides|resveratrol|sodium arsenite|Streptozocin|Tetrachlorodibenzodioxin	23.48	24
RAF1	24	5894	Diabetes Mellitus, Type 1	MESH:D003922		bisphenol A|Lipopolysaccharides|Nitric Oxide|resveratrol|sodium arsenite|Streptozocin|Tetrachlorodibenzodioxin	18.92	24
REL	24	5966	Diabetes Mellitus, Type 1	MESH:D003922		bisphenol A|Lipopolysaccharides|Norepinephrine|Palm Oil|resveratrol|sodium arsenite|Streptozocin|Tacrolimus|Tetrachlorodibenzodioxin	33.94	24
RETN	24	56729	Diabetes Mellitus, Type 1	MESH:D003922		bisphenol A|Iron|Lipopolysaccharides|Nitric Oxide|Palm Oil|resveratrol|Streptozocin|Tetrachlorodibenzodioxin|Vitamin A	33.24	24
SELENOP	24	6414	Diabetes Mellitus, Type 1	MESH:D003922		bisphenol A|Calcitriol|Lipopolysaccharides|Mercury|resveratrol|sodium arsenite|Streptozocin|Tetrachlorodibenzodioxin	25.68	24
SERPINH1	24	871	Diabetes Mellitus, Type 1	MESH:D003922		bisphenol A|Lipopolysaccharides|Norepinephrine|Palm Oil|Reactive Oxygen Species|resveratrol|sodium arsenite|Streptozocin|Tetrachlorodibenzodioxin	31.79	24
SHC1	24	6464	Diabetes Mellitus, Type 1	MESH:D003922		bisphenol A|Mercury|Norepinephrine|Reactive Oxygen Species|resveratrol|sodium arsenite|Streptozocin|Tetrachlorodibenzodioxin	28.62	24
SLC7A7	24	9056	Diabetes Mellitus, Type 1	MESH:D003922		bisphenol A|Calcitriol|Nitric Oxide|resveratrol|sodium arsenite|Streptozocin|Tetrachlorodibenzodioxin	26.43	24
SMAD3	24	4088	Diabetes Mellitus, Type 1	MESH:D003922		bisphenol A|Lipopolysaccharides|Nitric Oxide|Palm Oil|Reactive Oxygen Species|resveratrol|sodium arsenite|Streptozocin|Tetrachlorodibenzodioxin	27.48	24
SOD3	24	6649	Diabetes Mellitus, Type 1	MESH:D003922		bisphenol A|Calcitriol|Iron|Palm Oil|Reactive Oxygen Species|resveratrol|sodium arsenite|Streptozocin|Superoxides|Tetrachlorodibenzodioxin	33.88	24
SPARC	24	6678	Diabetes Mellitus, Type 1	MESH:D003922		bisphenol A|Cyclophosphamide|Calcitriol|Lipopolysaccharides|Palm Oil|resveratrol|sodium arsenite|Streptozocin|Tetrachlorodibenzodioxin	28.63	24
SQSTM1	24	8878	Diabetes Mellitus, Type 1	MESH:D003922		bisphenol A|Iron|Lipopolysaccharides|Mercury|resveratrol|sodium arsenite|Streptozocin|Tetrachlorodibenzodioxin	20.1	24
SREBF1	24	6720	Diabetes Mellitus, Type 1	MESH:D003922		bisphenol A|Calcitriol|Lipopolysaccharides|Palm Oil|Reactive Oxygen Species|resveratrol|sodium arsenite|Streptozocin|Tetrachlorodibenzodioxin	23.26	24
TGFBR1	24	7046	Diabetes Mellitus, Type 1	MESH:D003922		bisphenol A|Lipopolysaccharides|resveratrol|sodium arsenite|Streptozocin|Tacrolimus|Tetrachlorodibenzodioxin|Vitamin A	27.22	24
TJP1	24	7082	Diabetes Mellitus, Type 1	MESH:D003922		bisphenol A|Cyclophosphamide|Lipopolysaccharides|Nitric Oxide|Palm Oil|resveratrol|Streptozocin|Tetrachlorodibenzodioxin	24.74	24
TXNIP	24	10628	Diabetes Mellitus, Type 1	MESH:D003922		bisphenol A|Dehydroepiandrosterone|Calcitriol|Lipopolysaccharides|Reactive Oxygen Species|resveratrol|Streptozocin|Tetrachlorodibenzodioxin	23.52	24
TYROBP	24	7305	Diabetes Mellitus, Type 1	MESH:D003922		bisphenol A|Cyclophosphamide|Calcitriol|Lipopolysaccharides|Palm Oil|resveratrol|sodium arsenite|Streptozocin|Tetrachlorodibenzodioxin	36.42	24
ADRB2	23	154	Diabetes Mellitus, Type 1	MESH:D003922		bisphenol A|Calcitriol|Lipopolysaccharides|Nitric Oxide|Norepinephrine|Streptozocin|Tetrachlorodibenzodioxin	18.76	23
AGTR2	23	186	Diabetes Mellitus, Type 1	MESH:D003922		bisphenol A|Lipopolysaccharides|Nitric Oxide|Norepinephrine|Streptozocin|Taurine|Tetrachlorodibenzodioxin	25.16	23
AKT2	23	208	Diabetes Mellitus, Type 1	MESH:D003922		bisphenol A|decabromobiphenyl ether|Mercury|Palm Oil|resveratrol|sodium arsenite|Streptozocin|Tetrachlorodibenzodioxin	27.4	23
ANXA3	23	306	Diabetes Mellitus, Type 1	MESH:D003922		bisphenol A|Calcitriol|Lipopolysaccharides|resveratrol|sodium arsenite|Streptozocin|Tetrachlorodibenzodioxin	21.44	23
APEX1	23	328	Diabetes Mellitus, Type 1	MESH:D003922		bisphenol A|Cyclophosphamide|Reactive Oxygen Species|resveratrol|sodium arsenite|Streptozocin|Superoxides|Tetrachlorodibenzodioxin	24.92	23
APOA1	23	335	Diabetes Mellitus, Type 1	MESH:D003922		bisphenol A|Dehydroepiandrosterone|Lipopolysaccharides|resveratrol|sodium arsenite|Streptozocin|Tetrachlorodibenzodioxin	18.14	23
AQP1	23	358	Diabetes Mellitus, Type 1	MESH:D003922		bisphenol A|Lipopolysaccharides|Mercury|resveratrol|Streptozocin|Tetrachlorodibenzodioxin|Uric Acid	21.79	23
ATF2	23	1386	Diabetes Mellitus, Type 1	MESH:D003922		bisphenol A|Cyclophosphamide|Lipopolysaccharides|resveratrol|sodium arsenite|Streptozocin|Tetrachlorodibenzodioxin	22.1	23
ATG5	23	9474	Diabetes Mellitus, Type 1	MESH:D003922		bisphenol A|Calcitriol|Lipopolysaccharides|resveratrol|sodium arsenite|Streptozocin|Tetrachlorodibenzodioxin	23.9	23
BCHE	23	590	Diabetes Mellitus, Type 1	MESH:D003922		bisphenol A|Cyclophosphamide|decabromobiphenyl ether|Calcitriol|Palm Oil|resveratrol|Streptozocin|Tetrachlorodibenzodioxin	20.57	23
BDKRB2	23	624	Diabetes Mellitus, Type 1	MESH:D003922		bisphenol A|Cyclophosphamide|Lipopolysaccharides|Norepinephrine|resveratrol|Streptozocin|Tetrachlorodibenzodioxin	24.02	23
BGLAP	23	632	Diabetes Mellitus, Type 1	MESH:D003922		bisphenol A|Calcitriol|resveratrol|sodium arsenite|Streptozocin|Tetrachlorodibenzodioxin|Warfarin	21.32	23
C1QA	23	712	Diabetes Mellitus, Type 1	MESH:D003922		bisphenol A|Cyclophosphamide|decabromobiphenyl ether|Lipopolysaccharides|Palm Oil|resveratrol|Streptozocin|Tetrachlorodibenzodioxin	29.3	23
C4B	23	721	Diabetes Mellitus, Type 1	MESH:D003922		bisphenol A|Lipopolysaccharides|resveratrol|sodium arsenite|Streptozocin|Tacrolimus|Tetrachlorodibenzodioxin	26.43	23
CAPG	23	822	Diabetes Mellitus, Type 1	MESH:D003922		bisphenol A|Calcitriol|Lipopolysaccharides|Palm Oil|resveratrol|Streptozocin|Tacrolimus|Tetrachlorodibenzodioxin	29.79	23
CASP12	23	100506742	Diabetes Mellitus, Type 1	MESH:D003922	marker/mechanism	bisphenol A|Lipopolysaccharides|Norepinephrine|resveratrol|sodium arsenite|Streptozocin|Tetrachlorodibenzodioxin	21.24	23
CD5L	23	922	Diabetes Mellitus, Type 1	MESH:D003922		bisphenol A|decabromobiphenyl ether|Lipopolysaccharides|resveratrol|sodium arsenite|Streptozocin|Tetrachlorodibenzodioxin	29.2	23
CDKN2A	23	1029	Diabetes Mellitus, Type 1	MESH:D003922		bisphenol A|Dehydroepiandrosterone|Lipopolysaccharides|resveratrol|sodium arsenite|Streptozocin|Tetrachlorodibenzodioxin	18.04	23
COL6A2	23	1292	Diabetes Mellitus, Type 1	MESH:D003922		bisphenol A|decabromobiphenyl ether|Lipopolysaccharides|Palm Oil|resveratrol|sodium arsenite|Streptozocin|Tetrachlorodibenzodioxin	31.48	23
CREBBP	23	1387	Diabetes Mellitus, Type 1	MESH:D003922		bisphenol A|Calcitriol|Lipopolysaccharides|resveratrol|sodium arsenite|Streptozocin|Tetrachlorodibenzodioxin	20.96	23
CTSS	23	1520	Diabetes Mellitus, Type 1	MESH:D003922		bisphenol A|Dehydroepiandrosterone|Lipopolysaccharides|Palm Oil|resveratrol|sodium arsenite|Streptozocin|Tetrachlorodibenzodioxin	27.34	23
CYBB	23	1536	Diabetes Mellitus, Type 1	MESH:D003922		bisphenol A|Lipopolysaccharides|Palm Oil|Reactive Oxygen Species|resveratrol|sodium arsenite|Streptozocin|Superoxides|Tetrachlorodibenzodioxin	27.88	23
CYP26B1	23	56603	Diabetes Mellitus, Type 1	MESH:D003922		bisphenol A|Calcitriol|Lipopolysaccharides|resveratrol|Streptozocin|Tetrachlorodibenzodioxin|Vitamin A	25.01	23
CYP2B1	23	24300	Diabetes Mellitus, Type 1	MESH:D003922		Cyclophosphamide|decabromobiphenyl ether|Reactive Oxygen Species|resveratrol|sodium arsenite|Streptozocin|Tetrachlorodibenzodioxin	17.18	23
CYP7A1	23	1581	Diabetes Mellitus, Type 1	MESH:D003922		bisphenol A|Calcitriol|Lipopolysaccharides|Mercury|resveratrol|Streptozocin|Tetrachlorodibenzodioxin	19.07	23
DAPK1	23	1612	Diabetes Mellitus, Type 1	MESH:D003922		bisphenol A|decabromobiphenyl ether|Calcitriol|resveratrol|sodium arsenite|Streptozocin|Tetrachlorodibenzodioxin	23.26	23
DDIT4	23	54541	Diabetes Mellitus, Type 1	MESH:D003922		bisphenol A|Cyclophosphamide|Lipopolysaccharides|Palm Oil|resveratrol|sodium arsenite|Streptozocin|Tetrachlorodibenzodioxin	22.57	23
DIABLO	23	56616	Diabetes Mellitus, Type 1	MESH:D003922		bisphenol A|Lipopolysaccharides|Nitric Oxide|resveratrol|Streptozocin|Tetrachlorodibenzodioxin	18.67	23
EPHX2	23	2053	Diabetes Mellitus, Type 1	MESH:D003922		bisphenol A|decabromobiphenyl ether|Lipopolysaccharides|resveratrol|sodium arsenite|Streptozocin|Tetrachlorodibenzodioxin	20.12	23
FMO4	23	2329	Diabetes Mellitus, Type 1	MESH:D003922		bisphenol A|Calcitriol|Lipopolysaccharides|resveratrol|sodium arsenite|Streptozocin|Tetrachlorodibenzodioxin	29.6	23
GADD45B	23	4616	Diabetes Mellitus, Type 1	MESH:D003922		bisphenol A|Calcitriol|Lipopolysaccharides|resveratrol|sodium arsenite|Streptozocin|Tetrachlorodibenzodioxin	19.98	23
GAS6	23	2621	Diabetes Mellitus, Type 1	MESH:D003922		bisphenol A|Lipopolysaccharides|resveratrol|sodium arsenite|Streptozocin|Tetrachlorodibenzodioxin|Warfarin	23	23
GSTM2	23	2946	Diabetes Mellitus, Type 1	MESH:D003922		bisphenol A|Cyclophosphamide|Calcitriol|Nitric Oxide|Palm Oil|sodium arsenite|Streptozocin|Tetrachlorodibenzodioxin	22.5	23
HAMP	23	57817	Diabetes Mellitus, Type 1	MESH:D003922		bisphenol A|Iron|Lipopolysaccharides|Mercury|resveratrol|Streptozocin|Tetrachlorodibenzodioxin	21.84	23
HCK	23	3055	Diabetes Mellitus, Type 1	MESH:D003922		bisphenol A|Calcitriol|Lipopolysaccharides|Palm Oil|resveratrol|sodium arsenite|Streptozocin|Tetrachlorodibenzodioxin	30.69	23
HMGB1	23	3146	Diabetes Mellitus, Type 1	MESH:D003922		bisphenol A|Calcitriol|Lipopolysaccharides|resveratrol|Streptozocin|Taurine|Tetrachlorodibenzodioxin	19.88	23
HSP90B1	23	7184	Diabetes Mellitus, Type 1	MESH:D003922		bisphenol A|Cyclophosphamide|Lipopolysaccharides|resveratrol|sodium arsenite|Streptozocin|Tetrachlorodibenzodioxin	20.05	23
HSPA2	23	3306	Diabetes Mellitus, Type 1	MESH:D003922		bisphenol A|Cyclophosphamide|Lipopolysaccharides|resveratrol|sodium arsenite|Streptozocin|Tetrachlorodibenzodioxin	23.21	23
HSPE1	23	3336	Diabetes Mellitus, Type 1	MESH:D003922		bisphenol A|Cyclophosphamide|Calcitriol|resveratrol|sodium arsenite|Streptozocin|Tetrachlorodibenzodioxin	22.29	23
ID2	23	3398	Diabetes Mellitus, Type 1	MESH:D003922		bisphenol A|Cyclophosphamide|Calcitriol|Lipopolysaccharides|Palm Oil|sodium arsenite|Streptozocin|Tacrolimus|Tetrachlorodibenzodioxin	26.98	23
IGF1R	23	3480	Diabetes Mellitus, Type 1	MESH:D003922		bisphenol A|Calcitriol|resveratrol|sodium arsenite|Streptozocin|Tetrachlorodibenzodioxin|Uric Acid	18.9	23
IGFBP2	23	3485	Diabetes Mellitus, Type 1	MESH:D003922		bisphenol A|decabromobiphenyl ether|Lipopolysaccharides|resveratrol|sodium arsenite|Streptozocin|Tetrachlorodibenzodioxin	22.1	23
IL6ST	23	3572	Diabetes Mellitus, Type 1	MESH:D003922		bisphenol A|Calcitriol|Lipopolysaccharides|resveratrol|sodium arsenite|Streptozocin|Tetrachlorodibenzodioxin	22.99	23
ITGAM	23	3684	Diabetes Mellitus, Type 1	MESH:D003922		bisphenol A|Calcitriol|Iron|Lipopolysaccharides|Palm Oil|resveratrol|Streptozocin|Tetrachlorodibenzodioxin	23.12	23
ITGB1	23	3688	Diabetes Mellitus, Type 1	MESH:D003922		bisphenol A|Mercury|resveratrol|sodium arsenite|Streptozocin|Superoxides|Tetrachlorodibenzodioxin|Vitamin A	23.91	23
KL	23	9365	Diabetes Mellitus, Type 1	MESH:D003922		bisphenol A|Dehydroepiandrosterone|Lipopolysaccharides|Nitric Oxide|Reactive Oxygen Species|resveratrol|Streptozocin	25.46	23
KRT19	23	3880	Diabetes Mellitus, Type 1	MESH:D003922		bisphenol A|Calcitriol|resveratrol|sodium arsenite|Streptozocin|Tetrachlorodibenzodioxin|Vitamin A	21.61	23
LGALS3	23	3958	Diabetes Mellitus, Type 1	MESH:D003922		bisphenol A|Calcitriol|Lipopolysaccharides|Palm Oil|Reactive Oxygen Species|resveratrol|Streptozocin|Tetrachlorodibenzodioxin	24.7	23
MAP2K6	23	5608	Diabetes Mellitus, Type 1	MESH:D003922		bisphenol A|Iron|Lipopolysaccharides|resveratrol|sodium arsenite|Streptozocin|Tetrachlorodibenzodioxin	22.49	23
MGLL	23	11343	Diabetes Mellitus, Type 1	MESH:D003922		bisphenol A|Calcitriol|Palm Oil|resveratrol|sodium arsenite|Streptozocin|Tacrolimus|Tetrachlorodibenzodioxin	26.04	23
MME	23	4311	Diabetes Mellitus, Type 1	MESH:D003922		bisphenol A|Lipopolysaccharides|Mercury|Palm Oil|resveratrol|sodium arsenite|Streptozocin|Tetrachlorodibenzodioxin	27.16	23
MMP13	23	4322	Diabetes Mellitus, Type 1	MESH:D003922		bisphenol A|Calcitriol|Lipopolysaccharides|Palm Oil|resveratrol|sodium arsenite|Streptozocin|Tetrachlorodibenzodioxin	23.48	23
MS4A6A	23	64231	Diabetes Mellitus, Type 1	MESH:D003922		bisphenol A|Iron|resveratrol|sodium arsenite|Streptozocin|Taurine|Tetrachlorodibenzodioxin	31.34	23
MT1A	23	4489	Diabetes Mellitus, Type 1	MESH:D003922		decabromobiphenyl ether|Iron|Mercury|Nitric Oxide|sodium arsenite|Streptozocin|Tetrachlorodibenzodioxin	19.11	23
NCF1	23	653361	Diabetes Mellitus, Type 1	MESH:D003922		bisphenol A|Lipopolysaccharides|Palm Oil|Reactive Oxygen Species|resveratrol|sodium arsenite|Streptozocin|Superoxides|Tetrachlorodibenzodioxin	27.31	23
NCF2	23	4688	Diabetes Mellitus, Type 1	MESH:D003922		bisphenol A|Lipopolysaccharides|Reactive Oxygen Species|resveratrol|sodium arsenite|Streptozocin|Superoxides|Tetrachlorodibenzodioxin	27.34	23
NDUFS4	23	4724	Diabetes Mellitus, Type 1	MESH:D003922		bisphenol A|Reactive Oxygen Species|resveratrol|sodium arsenite|Streptozocin|Taurine|Tetrachlorodibenzodioxin	27.68	23
NFKBIZ	23	64332	Diabetes Mellitus, Type 1	MESH:D003922		bisphenol A|Cyclophosphamide|Calcitriol|Lipopolysaccharides|Palm Oil|resveratrol|Streptozocin|Tetrachlorodibenzodioxin	27.66	23
NLRP3	23	114548	Diabetes Mellitus, Type 1	MESH:D003922		bisphenol A|Lipopolysaccharides|Mercury|resveratrol|Streptozocin|Tetrachlorodibenzodioxin|Uric Acid	23.11	23
NPHS1	23	4868	Diabetes Mellitus, Type 1	MESH:D003922		bisphenol A|decabromobiphenyl ether|Calcitriol|resveratrol|sodium arsenite|Streptozocin|Tetrachlorodibenzodioxin	25.61	23
PDE5A	23	8654	Diabetes Mellitus, Type 1	MESH:D003922		bisphenol A|Nitric Oxide|resveratrol|sodium arsenite|Streptozocin|Tetrachlorodibenzodioxin	19.9	23
PDX1	23	3651	Diabetes Mellitus, Type 1	MESH:D003922		bisphenol A|Reactive Oxygen Species|resveratrol|sodium arsenite|Streptozocin|Tetrachlorodibenzodioxin|Vitamin A	27.58	23
PLAU	23	5328	Diabetes Mellitus, Type 1	MESH:D003922		bisphenol A|Cyclophosphamide|Lipopolysaccharides|resveratrol|sodium arsenite|Streptozocin|Tetrachlorodibenzodioxin	18.35	23
PYCARD	23	29108	Diabetes Mellitus, Type 1	MESH:D003922		bisphenol A|Lipopolysaccharides|resveratrol|sodium arsenite|Streptozocin|Tetrachlorodibenzodioxin|Uric Acid	22.34	23
SGK1	23	6446	Diabetes Mellitus, Type 1	MESH:D003922		bisphenol A|Cyclophosphamide|decabromobiphenyl ether|Calcitriol|Lipopolysaccharides|Palm Oil|sodium arsenite|Streptozocin|Tetrachlorodibenzodioxin	26.58	23
SLC22A6	23	9356	Diabetes Mellitus, Type 1	MESH:D003922		bisphenol A|Mercury|resveratrol|sodium arsenite|Streptozocin|Tetrachlorodibenzodioxin|Uric Acid	21.2	23
SLC2A1	23	6513	Diabetes Mellitus, Type 1	MESH:D003922		bisphenol A|Lipopolysaccharides|manganese tetrakis-(N-ethyl-2 pyridyl) porphyrin|Palm Oil|resveratrol|sodium arsenite|Streptozocin|Tetrachlorodibenzodioxin	21.32	23
SLC6A6	23	6533	Diabetes Mellitus, Type 1	MESH:D003922		bisphenol A|decabromobiphenyl ether|resveratrol|sodium arsenite|Streptozocin|Taurine|Tetrachlorodibenzodioxin	24.15	23
SMAD2	23	4087	Diabetes Mellitus, Type 1	MESH:D003922		bisphenol A|Lipopolysaccharides|Mercury|resveratrol|sodium arsenite|Streptozocin|Tetrachlorodibenzodioxin	21.83	23
SMAD4	23	4089	Diabetes Mellitus, Type 1	MESH:D003922		bisphenol A|Nitric Oxide|resveratrol|sodium arsenite|Streptozocin|Tetrachlorodibenzodioxin	20.58	23
SMAD7	23	4092	Diabetes Mellitus, Type 1	MESH:D003922		bisphenol A|Calcitriol|resveratrol|sodium arsenite|Streptozocin|Tacrolimus|Tetrachlorodibenzodioxin	23.49	23
THBS1	23	7057	Diabetes Mellitus, Type 1	MESH:D003922		bisphenol A|Cyclophosphamide|Lipopolysaccharides|resveratrol|sodium arsenite|Streptozocin|Tetrachlorodibenzodioxin	20.33	23
TNFRSF11B	23	4982	Diabetes Mellitus, Type 1	MESH:D003922		bisphenol A|Calcitriol|Lipopolysaccharides|resveratrol|Streptozocin|Tacrolimus|Tetrachlorodibenzodioxin	20.62	23
UCP3	23	7352	Diabetes Mellitus, Type 1	MESH:D003922		bisphenol A|Dehydroepiandrosterone|Lipopolysaccharides|Palm Oil|Reactive Oxygen Species|resveratrol|Streptozocin|Tetrachlorodibenzodioxin	30.88	23
WSB1	23	26118	Diabetes Mellitus, Type 1	MESH:D003922		bisphenol A|Calcitriol|Lipopolysaccharides|Palm Oil|resveratrol|sodium arsenite|Streptozocin|Tetrachlorodibenzodioxin	31.08	23
ACACA	22	31	Diabetes Mellitus, Type 1	MESH:D003922		bisphenol A|Lipopolysaccharides|resveratrol|sodium arsenite|Streptozocin|Tetrachlorodibenzodioxin	15.9	22
ACADM	22	34	Diabetes Mellitus, Type 1	MESH:D003922		bisphenol A|Calcitriol|Lipopolysaccharides|Palm Oil|resveratrol|Streptozocin|Tetrachlorodibenzodioxin	21.79	22
ACO2	22	50	Diabetes Mellitus, Type 1	MESH:D003922		bisphenol A|Iron|manganese tetrakis-(N-ethyl-2 pyridyl) porphyrin|Reactive Oxygen Species|Streptozocin|Superoxides|Tetrachlorodibenzodioxin	23.22	22
ACOT2	22	10965	Diabetes Mellitus, Type 1	MESH:D003922		bisphenol A|decabromobiphenyl ether|Palm Oil|resveratrol|sodium arsenite|Streptozocin|Tetrachlorodibenzodioxin	23.96	22
ADORA2A	22	135	Diabetes Mellitus, Type 1	MESH:D003922		bisphenol A|Lipopolysaccharides|resveratrol|Streptozocin|Taurine|Tetrachlorodibenzodioxin	18.33	22
AIFM1	22	9131	Diabetes Mellitus, Type 1	MESH:D003922	marker/mechanism	bisphenol A|Nitric Oxide|Reactive Oxygen Species|resveratrol|Streptozocin|Tetrachlorodibenzodioxin	15.75	22
ANGPTL4	22	51129	Diabetes Mellitus, Type 1	MESH:D003922		bisphenol A|Lipopolysaccharides|Palm Oil|resveratrol|sodium arsenite|Streptozocin|Tetrachlorodibenzodioxin	19.72	22
ANKRD1	22	27063	Diabetes Mellitus, Type 1	MESH:D003922		bisphenol A|Lipopolysaccharides|resveratrol|sodium arsenite|Streptozocin|Tetrachlorodibenzodioxin	20.63	22
APOA4	22	337	Diabetes Mellitus, Type 1	MESH:D003922		bisphenol A|Lipopolysaccharides|Palm Oil|resveratrol|sodium arsenite|Streptozocin|Tetrachlorodibenzodioxin	22.01	22
ATG12	22	9140	Diabetes Mellitus, Type 1	MESH:D003922		bisphenol A|Lipopolysaccharides|resveratrol|sodium arsenite|Streptozocin|Tetrachlorodibenzodioxin	22.38	22
ATOX1	22	475	Diabetes Mellitus, Type 1	MESH:D003922		bisphenol A|Lipopolysaccharides|resveratrol|sodium arsenite|Streptozocin|Superoxides|Tetrachlorodibenzodioxin	28	22
ATP5F1A	22	498	Diabetes Mellitus, Type 1	MESH:D003922		bisphenol A|Lipopolysaccharides|resveratrol|sodium arsenite|Streptozocin|Tetrachlorodibenzodioxin	20.51	22
ATP7A	22	538	Diabetes Mellitus, Type 1	MESH:D003922		bisphenol A|decabromobiphenyl ether|Iron|Lipopolysaccharides|Streptozocin|Superoxides|Tetrachlorodibenzodioxin	23.61	22
ATP7B	22	540	Diabetes Mellitus, Type 1	MESH:D003922		bisphenol A|decabromobiphenyl ether|Iron|Mercury|sodium arsenite|Streptozocin|Tetrachlorodibenzodioxin	23.72	22
BDH1	22	622	Diabetes Mellitus, Type 1	MESH:D003922		bisphenol A|Cyclophosphamide|Palm Oil|resveratrol|sodium arsenite|Streptozocin|Tetrachlorodibenzodioxin	25.23	22
C1QB	22	713	Diabetes Mellitus, Type 1	MESH:D003922		bisphenol A|Calcitriol|Lipopolysaccharides|Palm Oil|resveratrol|Streptozocin|Tetrachlorodibenzodioxin	23.84	22
C1QC	22	714	Diabetes Mellitus, Type 1	MESH:D003922		bisphenol A|Calcitriol|Lipopolysaccharides|Palm Oil|resveratrol|Streptozocin|Tetrachlorodibenzodioxin	26.43	22
CBR1	22	873	Diabetes Mellitus, Type 1	MESH:D003922		bisphenol A|Lipopolysaccharides|resveratrol|sodium arsenite|Streptozocin|Tetrachlorodibenzodioxin	18.13	22
CD53	22	963	Diabetes Mellitus, Type 1	MESH:D003922		bisphenol A|Calcitriol|Lipopolysaccharides|Palm Oil|resveratrol|Streptozocin|Tetrachlorodibenzodioxin	27.89	22
CFL1	22	1072	Diabetes Mellitus, Type 1	MESH:D003922		bisphenol A|decabromobiphenyl ether|Lipopolysaccharides|Palm Oil|resveratrol|Streptozocin|Tetrachlorodibenzodioxin	22.94	22
CHAT	22	1103	Diabetes Mellitus, Type 1	MESH:D003922		bisphenol A|Mercury|resveratrol|sodium arsenite|Streptozocin|Taurine	20.19	22
CHRM3	22	1131	Diabetes Mellitus, Type 1	MESH:D003922		bisphenol A|Calcitriol|resveratrol|sodium arsenite|Streptozocin|Tetrachlorodibenzodioxin	18.49	22
CITED2	22	10370	Diabetes Mellitus, Type 1	MESH:D003922		bisphenol A|Cyclophosphamide|decabromobiphenyl ether|Lipopolysaccharides|Palm Oil|Reactive Oxygen Species|Streptozocin|Tetrachlorodibenzodioxin	26.19	22
COL6A1	22	1291	Diabetes Mellitus, Type 1	MESH:D003922		bisphenol A|Lipopolysaccharides|Palm Oil|Reactive Oxygen Species|resveratrol|Streptozocin|Tetrachlorodibenzodioxin	24.53	22
CTSK	22	1513	Diabetes Mellitus, Type 1	MESH:D003922		bisphenol A|Calcitriol|Lipopolysaccharides|resveratrol|Streptozocin|Tetrachlorodibenzodioxin	19.39	22
CYP2B10	22	13088	Diabetes Mellitus, Type 1	MESH:D003922		bisphenol A|Cyclophosphamide|decabromobiphenyl ether|Palm Oil|resveratrol|Streptozocin|Tetrachlorodibenzodioxin|Warfarin	23.99	22
CYP4A14	22	13119	Diabetes Mellitus, Type 1	MESH:D003922		bisphenol A|Dehydroepiandrosterone|Iron|Lipopolysaccharides|Palm Oil|sodium arsenite|Streptozocin|Tetrachlorodibenzodioxin	27.92	22
DLG4	22	1742	Diabetes Mellitus, Type 1	MESH:D003922		bisphenol A|Lipopolysaccharides|Palm Oil|resveratrol|sodium arsenite|Streptozocin|Tetrachlorodibenzodioxin	25.45	22
EFNB2	22	1948	Diabetes Mellitus, Type 1	MESH:D003922		bisphenol A|Calcitriol|resveratrol|sodium arsenite|Streptozocin|Tetrachlorodibenzodioxin	21.07	22
ELK1	22	2002	Diabetes Mellitus, Type 1	MESH:D003922		bisphenol A|Norepinephrine|resveratrol|sodium arsenite|Streptozocin|Tetrachlorodibenzodioxin	19.75	22
EP300	22	2033	Diabetes Mellitus, Type 1	MESH:D003922		bisphenol A|Calcitriol|resveratrol|sodium arsenite|Streptozocin|Superoxides|Tetrachlorodibenzodioxin	21.83	22
EPCAM	22	4072	Diabetes Mellitus, Type 1	MESH:D003922		bisphenol A|decabromobiphenyl ether|resveratrol|sodium arsenite|Streptozocin|Tetrachlorodibenzodioxin	18.75	22
EPHX1	22	2052	Diabetes Mellitus, Type 1	MESH:D003922		bisphenol A|Cyclophosphamide|resveratrol|sodium arsenite|Streptozocin|Tetrachlorodibenzodioxin|Warfarin	16.45	22
ERN1	22	2081	Diabetes Mellitus, Type 1	MESH:D003922		bisphenol A|resveratrol|sodium arsenite|Streptozocin|Tacrolimus|Tetrachlorodibenzodioxin	17.43	22
FBP1	22	2203	Diabetes Mellitus, Type 1	MESH:D003922		bisphenol A|Calcitriol|resveratrol|sodium arsenite|Streptozocin|Tetrachlorodibenzodioxin	19.44	22
FGF21	22	26291	Diabetes Mellitus, Type 1	MESH:D003922	therapeutic	bisphenol A|resveratrol|sodium arsenite|Streptozocin|Tacrolimus|Tetrachlorodibenzodioxin	19.9	22
FXYD2	22	486	Diabetes Mellitus, Type 1	MESH:D003922		bisphenol A|decabromobiphenyl ether|resveratrol|sodium arsenite|Streptozocin|Tetrachlorodibenzodioxin	23.17	22
GCK	22	2645	Diabetes Mellitus, Type 1	MESH:D003922		Alloxan|bisphenol A|resveratrol|sodium arsenite|Streptozocin|Tetrachlorodibenzodioxin	18.71	22
GHR	22	2690	Diabetes Mellitus, Type 1	MESH:D003922		bisphenol A|Calcitriol|resveratrol|sodium arsenite|Streptozocin|Tetrachlorodibenzodioxin	18.28	22
GNAI2	22	2771	Diabetes Mellitus, Type 1	MESH:D003922		bisphenol A|Lipopolysaccharides|Reactive Oxygen Species|sodium arsenite|Streptozocin|Tetrachlorodibenzodioxin|Uric Acid|Vitamin A	28.62	22
GOT1	22	2805	Diabetes Mellitus, Type 1	MESH:D003922		bisphenol A|Iron|Lipopolysaccharides|resveratrol|Streptozocin|Tetrachlorodibenzodioxin	17.54	22
GSTA3	22	2940	Diabetes Mellitus, Type 1	MESH:D003922		bisphenol A|Lipopolysaccharides|Palm Oil|Reactive Oxygen Species|resveratrol|Streptozocin|Tetrachlorodibenzodioxin	18.25	22
GSTA5	22	221357	Diabetes Mellitus, Type 1	MESH:D003922		bisphenol A|decabromobiphenyl ether|Iron|resveratrol|Streptozocin|Tetrachlorodibenzodioxin	18.58	22
HMGCR	22	3156	Diabetes Mellitus, Type 1	MESH:D003922		bisphenol A|Dehydroepiandrosterone|Palm Oil|resveratrol|sodium arsenite|Streptozocin|Tetrachlorodibenzodioxin	16.13	22
HMGCS2	22	3158	Diabetes Mellitus, Type 1	MESH:D003922		bisphenol A|Iron|resveratrol|Streptozocin|Tacrolimus|Tetrachlorodibenzodioxin	17.62	22
HMOX2	22	3163	Diabetes Mellitus, Type 1	MESH:D003922		bisphenol A|Cyclophosphamide|Lipopolysaccharides|Reactive Oxygen Species|sodium arsenite|Streptozocin|Tetrachlorodibenzodioxin	25.77	22
IDH2	22	3418	Diabetes Mellitus, Type 1	MESH:D003922		bisphenol A|Palm Oil|resveratrol|sodium arsenite|Streptozocin|Taurine|Tetrachlorodibenzodioxin	21.2	22
IGSF6	22	10261	Diabetes Mellitus, Type 1	MESH:D003922		bisphenol A|decabromobiphenyl ether|Lipopolysaccharides|resveratrol|Streptozocin|Tetrachlorodibenzodioxin	24.89	22
INSR	22	3643	Diabetes Mellitus, Type 1	MESH:D003922		Alloxan|bisphenol A|resveratrol|sodium arsenite|Streptozocin|Taurine|Tetrachlorodibenzodioxin	21.16	22
IRS2	22	8660	Diabetes Mellitus, Type 1	MESH:D003922		bisphenol A|Lipopolysaccharides|resveratrol|sodium arsenite|Streptozocin|Tetrachlorodibenzodioxin	18.83	22
ITGA3	22	3675	Diabetes Mellitus, Type 1	MESH:D003922		bisphenol A|Calcitriol|resveratrol|Streptozocin|Superoxides|Tetrachlorodibenzodioxin|Vitamin A	26.26	22
ITGAL	22	3683	Diabetes Mellitus, Type 1	MESH:D003922		bisphenol A|Lipopolysaccharides|resveratrol|Streptozocin|Tacrolimus|Tetrachlorodibenzodioxin	21.77	22
KDR	22	3791	Diabetes Mellitus, Type 1	MESH:D003922		bisphenol A|Cyclophosphamide|Calcitriol|Palm Oil|resveratrol|Streptozocin|Superoxides|Tetrachlorodibenzodioxin	22.27	22
KEAP1	22	9817	Diabetes Mellitus, Type 1	MESH:D003922		bisphenol A|Palm Oil|Reactive Oxygen Species|resveratrol|sodium arsenite|Streptozocin|Tetrachlorodibenzodioxin	19.59	22
LAPTM5	22	7805	Diabetes Mellitus, Type 1	MESH:D003922		bisphenol A|Lipopolysaccharides|Palm Oil|resveratrol|sodium arsenite|Streptozocin|Tetrachlorodibenzodioxin	26.98	22
LCAT	22	3931	Diabetes Mellitus, Type 1	MESH:D003922		bisphenol A|Lipopolysaccharides|resveratrol|sodium arsenite|Streptozocin|Tetrachlorodibenzodioxin	20.23	22
LDHB	22	3945	Diabetes Mellitus, Type 1	MESH:D003922		bisphenol A|Cyclophosphamide|Palm Oil|resveratrol|sodium arsenite|Streptozocin|Tetrachlorodibenzodioxin	23.32	22
LITAF	22	9516	Diabetes Mellitus, Type 1	MESH:D003922		bisphenol A|Lipopolysaccharides|Palm Oil|resveratrol|sodium arsenite|Streptozocin|Tetrachlorodibenzodioxin	23.26	22
LRP5	22	4041	Diabetes Mellitus, Type 1	MESH:D003922		bisphenol A|Calcitriol|resveratrol|sodium arsenite|Streptozocin|Tetrachlorodibenzodioxin	22.72	22
MBP	22	4155	Diabetes Mellitus, Type 1	MESH:D003922		bisphenol A|Nitric Oxide|Palm Oil|sodium arsenite|Streptozocin|Superoxides|Tetrachlorodibenzodioxin	21.66	22
MGMT	22	4255	Diabetes Mellitus, Type 1	MESH:D003922		bisphenol A|Cyclophosphamide|resveratrol|sodium arsenite|Streptozocin|Tetrachlorodibenzodioxin	15.82	22
MRPS7	22	51081	Diabetes Mellitus, Type 1	MESH:D003922		bisphenol A|Nitric Oxide|resveratrol|Streptozocin|Tetrachlorodibenzodioxin	21.78	22
NAT8	22	9027	Diabetes Mellitus, Type 1	MESH:D003922		bisphenol A|Calcitriol|Lipopolysaccharides|Palm Oil|resveratrol|Streptozocin|Tetrachlorodibenzodioxin	26.43	22
NPAS2	22	4862	Diabetes Mellitus, Type 1	MESH:D003922		bisphenol A|decabromobiphenyl ether|resveratrol|sodium arsenite|Streptozocin|Tetrachlorodibenzodioxin	22.47	22
NR0B2	22	8431	Diabetes Mellitus, Type 1	MESH:D003922		bisphenol A|Lipopolysaccharides|resveratrol|sodium arsenite|Streptozocin|Tetrachlorodibenzodioxin	16.81	22
NR1H3	22	10062	Diabetes Mellitus, Type 1	MESH:D003922		bisphenol A|Lipopolysaccharides|resveratrol|sodium arsenite|Streptozocin|Tetrachlorodibenzodioxin	17.82	22
NTF3	22	4908	Diabetes Mellitus, Type 1	MESH:D003922		bisphenol A|Cyclophosphamide|decabromobiphenyl ether|Norepinephrine|sodium arsenite|Streptozocin|Tetrachlorodibenzodioxin	24.67	22
PAH	22	5053	Diabetes Mellitus, Type 1	MESH:D003922		bisphenol A|decabromobiphenyl ether|resveratrol|sodium arsenite|Streptozocin|Tetrachlorodibenzodioxin	20.63	22
PCSK1	22	5122	Diabetes Mellitus, Type 1	MESH:D003922		bisphenol A|decabromobiphenyl ether|Norepinephrine|resveratrol|Streptozocin|Tetrachlorodibenzodioxin	24.08	22
PDK1	22	5163	Diabetes Mellitus, Type 1	MESH:D003922		bisphenol A|Lipopolysaccharides|resveratrol|sodium arsenite|Streptozocin|Tetrachlorodibenzodioxin	17.93	22
PECAM1	22	5175	Diabetes Mellitus, Type 1	MESH:D003922		bisphenol A|Lipopolysaccharides|Palm Oil|resveratrol|sodium arsenite|Streptozocin|Tetrachlorodibenzodioxin	23.49	22
PLA2G16	22	11145	Diabetes Mellitus, Type 1	MESH:D003922		bisphenol A|Lipopolysaccharides|resveratrol|sodium arsenite|Streptozocin|Tetrachlorodibenzodioxin	21.76	22
PLIN2	22	123	Diabetes Mellitus, Type 1	MESH:D003922		bisphenol A|Lipopolysaccharides|Palm Oil|resveratrol|sodium arsenite|Streptozocin|Tetrachlorodibenzodioxin	20.77	22
PLSCR1	22	5359	Diabetes Mellitus, Type 1	MESH:D003922		bisphenol A|Iron|Lipopolysaccharides|resveratrol|Streptozocin|Tetrachlorodibenzodioxin	20.82	22
PPARD	22	5467	Diabetes Mellitus, Type 1	MESH:D003922		bisphenol A|Calcitriol|Lipopolysaccharides|resveratrol|Streptozocin|Tetrachlorodibenzodioxin	17.23	22
PPP2CA	22	5515	Diabetes Mellitus, Type 1	MESH:D003922		Dehydroepiandrosterone|Lipopolysaccharides|resveratrol|sodium arsenite|Streptozocin|Tetrachlorodibenzodioxin	21.02	22
PRDX2	22	7001	Diabetes Mellitus, Type 1	MESH:D003922		bisphenol A|Mercury|resveratrol|sodium arsenite|Streptozocin|Tetrachlorodibenzodioxin	16.94	22
PRKCB	22	5579	Diabetes Mellitus, Type 1	MESH:D003922		bisphenol A|Lipopolysaccharides|resveratrol|sodium arsenite|Streptozocin|Superoxides|Tetrachlorodibenzodioxin	20.15	22
PTPN1	22	5770	Diabetes Mellitus, Type 1	MESH:D003922		bisphenol A|decabromobiphenyl ether|Calcitriol|resveratrol|Streptozocin|Tetrachlorodibenzodioxin	18.92	22
ROCK1	22	6093	Diabetes Mellitus, Type 1	MESH:D003922		Alloxan|bisphenol A|Lipopolysaccharides|resveratrol|Streptozocin|Tetrachlorodibenzodioxin	20.83	22
S100A6	22	6277	Diabetes Mellitus, Type 1	MESH:D003922		bisphenol A|Lipopolysaccharides|resveratrol|sodium arsenite|Streptozocin|Tetrachlorodibenzodioxin	18.17	22
SDS	22	10993	Diabetes Mellitus, Type 1	MESH:D003922		bisphenol A|decabromobiphenyl ether|Calcitriol|Palm Oil|resveratrol|Streptozocin|Tetrachlorodibenzodioxin	27.27	22
SLC1A3	22	6507	Diabetes Mellitus, Type 1	MESH:D003922		bisphenol A|Calcitriol|Palm Oil|resveratrol|sodium arsenite|Streptozocin|Tetrachlorodibenzodioxin	23.54	22
SLC22A1	22	6580	Diabetes Mellitus, Type 1	MESH:D003922		bisphenol A|Lipopolysaccharides|Mercury|resveratrol|Streptozocin|Tetrachlorodibenzodioxin	17.54	22
SLC25A19	22	60386	Diabetes Mellitus, Type 1	MESH:D003922		bisphenol A|Calcitriol|resveratrol|sodium arsenite|Streptozocin|Tetrachlorodibenzodioxin	24.3	22
SLC25A4	22	291	Diabetes Mellitus, Type 1	MESH:D003922		bisphenol A|Calcitriol|Lipopolysaccharides|resveratrol|Streptozocin|Tetrachlorodibenzodioxin	20.7	22
SMAD1	22	4086	Diabetes Mellitus, Type 1	MESH:D003922		bisphenol A|Lipopolysaccharides|resveratrol|sodium arsenite|Streptozocin|Tetrachlorodibenzodioxin	21.27	22
SOCS3	22	9021	Diabetes Mellitus, Type 1	MESH:D003922		bisphenol A|Lipopolysaccharides|Palm Oil|resveratrol|sodium arsenite|Streptozocin|Tetrachlorodibenzodioxin	19.68	22
SORD	22	6652	Diabetes Mellitus, Type 1	MESH:D003922		bisphenol A|Cyclophosphamide|Iron|Lipopolysaccharides|sodium arsenite|Streptozocin|Tetrachlorodibenzodioxin	23.38	22
SORT1	22	6272	Diabetes Mellitus, Type 1	MESH:D003922		bisphenol A|Iron|Nitric Oxide|Palm Oil|sodium arsenite|Streptozocin|Tetrachlorodibenzodioxin	25.69	22
SPHK1	22	8877	Diabetes Mellitus, Type 1	MESH:D003922		bisphenol A|Lipopolysaccharides|resveratrol|sodium arsenite|Streptozocin|Tetrachlorodibenzodioxin	19.06	22
SYP	22	6855	Diabetes Mellitus, Type 1	MESH:D003922		bisphenol A|decabromobiphenyl ether|Lipopolysaccharides|resveratrol|Streptozocin|Tetrachlorodibenzodioxin	18.62	22
THRSP	22	7069	Diabetes Mellitus, Type 1	MESH:D003922		bisphenol A|decabromobiphenyl ether|Lipopolysaccharides|Palm Oil|resveratrol|Streptozocin|Tetrachlorodibenzodioxin	21.7	22
TLR3	22	7098	Diabetes Mellitus, Type 1	MESH:D003922		bisphenol A|Calcitriol|Lipopolysaccharides|resveratrol|sodium arsenite|Streptozocin	21.21	22
TNFRSF1B	22	7133	Diabetes Mellitus, Type 1	MESH:D003922		bisphenol A|Lipopolysaccharides|resveratrol|sodium arsenite|Streptozocin|Tetrachlorodibenzodioxin	18.29	22
TSC22D1	22	8848	Diabetes Mellitus, Type 1	MESH:D003922		bisphenol A|decabromobiphenyl ether|resveratrol|sodium arsenite|Streptozocin|Tetrachlorodibenzodioxin	17.53	22
TTR	22	7276	Diabetes Mellitus, Type 1	MESH:D003922		bisphenol A|decabromobiphenyl ether|Lipopolysaccharides|sodium arsenite|Streptozocin|Tetrachlorodibenzodioxin|Vitamin A	19.62	22
USP2	22	9099	Diabetes Mellitus, Type 1	MESH:D003922		bisphenol A|decabromobiphenyl ether|resveratrol|sodium arsenite|Streptozocin|Tetrachlorodibenzodioxin	20.34	22
WEE1	22	7465	Diabetes Mellitus, Type 1	MESH:D003922		bisphenol A|decabromobiphenyl ether|resveratrol|sodium arsenite|Streptozocin|Tetrachlorodibenzodioxin	19.29	22
ABCB11	21	8647	Diabetes Mellitus, Type 1	MESH:D003922		bisphenol A|Lipopolysaccharides|Streptozocin|Tacrolimus|Taurine|Tetrachlorodibenzodioxin	13.09	21
ACER2	21	340485	Diabetes Mellitus, Type 1	MESH:D003922		bisphenol A|decabromobiphenyl ether|Palm Oil|resveratrol|Streptozocin|Tetrachlorodibenzodioxin	24.41	21
ADIPOR1	21	51094	Diabetes Mellitus, Type 1	MESH:D003922		bisphenol A|Lipopolysaccharides|resveratrol|Streptozocin|Tetrachlorodibenzodioxin	19.43	21
ADIPOR2	21	79602	Diabetes Mellitus, Type 1	MESH:D003922		bisphenol A|Lipopolysaccharides|Palm Oil|resveratrol|Streptozocin|Tetrachlorodibenzodioxin	20.76	21
ADRA1B	21	147	Diabetes Mellitus, Type 1	MESH:D003922		bisphenol A|Calcitriol|Norepinephrine|Streptozocin|Taurine|Tetrachlorodibenzodioxin	19.26	21
AKR1C3	21	8644	Diabetes Mellitus, Type 1	MESH:D003922		bisphenol A|resveratrol|sodium arsenite|Streptozocin|Superoxides|Tetrachlorodibenzodioxin	15.57	21
ALAS1	21	211	Diabetes Mellitus, Type 1	MESH:D003922		bisphenol A|decabromobiphenyl ether|Lipopolysaccharides|sodium arsenite|Streptozocin|Tetrachlorodibenzodioxin	17.61	21
AQP9	21	366	Diabetes Mellitus, Type 1	MESH:D003922		bisphenol A|Mercury|sodium arsenite|Streptozocin|Tetrachlorodibenzodioxin|Uric Acid	20.24	21
ATF5	21	22809	Diabetes Mellitus, Type 1	MESH:D003922		bisphenol A|Cyclophosphamide|Calcitriol|sodium arsenite|Streptozocin|Tetrachlorodibenzodioxin	20.06	21
AXL	21	558	Diabetes Mellitus, Type 1	MESH:D003922		bisphenol A|Cyclophosphamide|Nitric Oxide|Streptozocin|Tetrachlorodibenzodioxin|Warfarin	19.41	21
BAZ1B	21	9031	Diabetes Mellitus, Type 1	MESH:D003922		bisphenol A|decabromobiphenyl ether|sodium arsenite|Streptozocin|Tetrachlorodibenzodioxin|Uric Acid	24.78	21
BBOX1	21	8424	Diabetes Mellitus, Type 1	MESH:D003922		bisphenol A|decabromobiphenyl ether|resveratrol|Streptozocin|Tetrachlorodibenzodioxin	17.36	21
BDKRB1	21	623	Diabetes Mellitus, Type 1	MESH:D003922		bisphenol A|Cyclophosphamide|Calcitriol|Lipopolysaccharides|Streptozocin|Tetrachlorodibenzodioxin	21.48	21
CAMK2A	21	815	Diabetes Mellitus, Type 1	MESH:D003922		bisphenol A|decabromobiphenyl ether|resveratrol|sodium arsenite|Streptozocin	15.18	21
CAR3	21	12350	Diabetes Mellitus, Type 1	MESH:D003922		decabromobiphenyl ether|Lipopolysaccharides|Palm Oil|resveratrol|Streptozocin|Tetrachlorodibenzodioxin	19.55	21
CAV3	21	859	Diabetes Mellitus, Type 1	MESH:D003922		bisphenol A|resveratrol|sodium arsenite|Streptozocin|Tetrachlorodibenzodioxin	19.43	21
CD163	21	9332	Diabetes Mellitus, Type 1	MESH:D003922		bisphenol A|Calcitriol|Lipopolysaccharides|Palm Oil|resveratrol|Streptozocin	22.73	21
CFP	21	5199	Diabetes Mellitus, Type 1	MESH:D003922		bisphenol A|Lipopolysaccharides|Palm Oil|resveratrol|Streptozocin|Tetrachlorodibenzodioxin	23.46	21
CHRM2	21	1129	Diabetes Mellitus, Type 1	MESH:D003922	marker/mechanism	bisphenol A|resveratrol|sodium arsenite|Streptozocin|Tetrachlorodibenzodioxin	14.76	21
CLDN2	21	9075	Diabetes Mellitus, Type 1	MESH:D003922		bisphenol A|Iron|resveratrol|Streptozocin|Tetrachlorodibenzodioxin	17.68	21
CLIC4	21	25932	Diabetes Mellitus, Type 1	MESH:D003922		bisphenol A|Cyclophosphamide|Lipopolysaccharides|Palm Oil|sodium arsenite|Streptozocin|Tetrachlorodibenzodioxin	24.73	21
COL6A3	21	1293	Diabetes Mellitus, Type 1	MESH:D003922		bisphenol A|Palm Oil|resveratrol|sodium arsenite|Streptozocin|Tetrachlorodibenzodioxin	20.63	21
COTL1	21	23406	Diabetes Mellitus, Type 1	MESH:D003922		bisphenol A|Lipopolysaccharides|resveratrol|Streptozocin|Tetrachlorodibenzodioxin	16.9	21
CROT	21	54677	Diabetes Mellitus, Type 1	MESH:D003922		bisphenol A|resveratrol|sodium arsenite|Streptozocin|Tetrachlorodibenzodioxin	16.37	21
CRYZ	21	1429	Diabetes Mellitus, Type 1	MESH:D003922		bisphenol A|Mercury|resveratrol|Streptozocin|Tetrachlorodibenzodioxin	17.94	21
CSRP3	21	8048	Diabetes Mellitus, Type 1	MESH:D003922		bisphenol A|Palm Oil|resveratrol|sodium arsenite|Streptozocin|Tetrachlorodibenzodioxin	21.91	21
CYP4A10	21	13117	Diabetes Mellitus, Type 1	MESH:D003922		bisphenol A|Dehydroepiandrosterone|Lipopolysaccharides|sodium arsenite|Streptozocin|Tetrachlorodibenzodioxin	20.23	21
CYP8B1	21	1582	Diabetes Mellitus, Type 1	MESH:D003922		bisphenol A|decabromobiphenyl ether|Palm Oil|resveratrol|Streptozocin|Tetrachlorodibenzodioxin	18.75	21
DBT	21	1629	Diabetes Mellitus, Type 1	MESH:D003922		bisphenol A|decabromobiphenyl ether|resveratrol|Streptozocin|Tetrachlorodibenzodioxin	18.82	21
DHRS7	21	51635	Diabetes Mellitus, Type 1	MESH:D003922		bisphenol A|decabromobiphenyl ether|Palm Oil|resveratrol|Streptozocin|Tetrachlorodibenzodioxin	21.99	21
DIO1	21	1733	Diabetes Mellitus, Type 1	MESH:D003922		bisphenol A|decabromobiphenyl ether|Palm Oil|resveratrol|Streptozocin|Tetrachlorodibenzodioxin	18.21	21
DLAT	21	1737	Diabetes Mellitus, Type 1	MESH:D003922		bisphenol A|Dehydroepiandrosterone|resveratrol|Streptozocin|Tetrachlorodibenzodioxin	17.88	21
DLST	21	1743	Diabetes Mellitus, Type 1	MESH:D003922		bisphenol A|resveratrol|Streptozocin|Tetrachlorodibenzodioxin|Warfarin	19	21
DMBT1	21	1755	Diabetes Mellitus, Type 1	MESH:D003922		bisphenol A|resveratrol|sodium arsenite|Streptozocin|Tetrachlorodibenzodioxin	18.2	21
DPP4	21	1803	Diabetes Mellitus, Type 1	MESH:D003922		bisphenol A|Calcitriol|sodium arsenite|Streptozocin|Tacrolimus|Tetrachlorodibenzodioxin	18.84	21
EHHADH	21	1962	Diabetes Mellitus, Type 1	MESH:D003922		bisphenol A|Dehydroepiandrosterone|Lipopolysaccharides|Palm Oil|sodium arsenite|Streptozocin|Tetrachlorodibenzodioxin	21.97	21
ENO1	21	2023	Diabetes Mellitus, Type 1	MESH:D003922		bisphenol A|resveratrol|sodium arsenite|Streptozocin|Tetrachlorodibenzodioxin	12.53	21
ENPP2	21	5168	Diabetes Mellitus, Type 1	MESH:D003922		bisphenol A|resveratrol|sodium arsenite|Streptozocin|Tetrachlorodibenzodioxin	14.02	21
EPOR	21	2057	Diabetes Mellitus, Type 1	MESH:D003922		bisphenol A|Lipopolysaccharides|resveratrol|Streptozocin|Tetrachlorodibenzodioxin	17.24	21
ETFA	21	2108	Diabetes Mellitus, Type 1	MESH:D003922		bisphenol A|resveratrol|sodium arsenite|Streptozocin|Tetrachlorodibenzodioxin	17.92	21
ETFB	21	2109	Diabetes Mellitus, Type 1	MESH:D003922		bisphenol A|Mercury|resveratrol|Streptozocin|Tetrachlorodibenzodioxin	18.29	21
ETS1	21	2113	Diabetes Mellitus, Type 1	MESH:D003922		bisphenol A|Palm Oil|resveratrol|sodium arsenite|Streptozocin|Tetrachlorodibenzodioxin	19.59	21
FADS1	21	3992	Diabetes Mellitus, Type 1	MESH:D003922		bisphenol A|Calcitriol|resveratrol|Streptozocin|Tetrachlorodibenzodioxin	15.25	21
GGT1	21	2678	Diabetes Mellitus, Type 1	MESH:D003922		bisphenol A|Mercury|resveratrol|Streptozocin|Tetrachlorodibenzodioxin	14.38	21
GLO1	21	2739	Diabetes Mellitus, Type 1	MESH:D003922		bisphenol A|resveratrol|sodium arsenite|Streptozocin|Tetrachlorodibenzodioxin	16.62	21
GPD1	21	2819	Diabetes Mellitus, Type 1	MESH:D003922		bisphenol A|Dehydroepiandrosterone|resveratrol|Streptozocin|Tetrachlorodibenzodioxin	15.51	21
GYS1	21	2997	Diabetes Mellitus, Type 1	MESH:D003922		bisphenol A|Lipopolysaccharides|resveratrol|Streptozocin|Tetrachlorodibenzodioxin	19.72	21
H19	21	283120	Diabetes Mellitus, Type 1	MESH:D003922		bisphenol A|Palm Oil|resveratrol|sodium arsenite|Streptozocin|Tetrachlorodibenzodioxin	21.01	21
HAO2	21	51179	Diabetes Mellitus, Type 1	MESH:D003922		bisphenol A|resveratrol|sodium arsenite|Streptozocin|Tetrachlorodibenzodioxin	17.23	21
HBA1	21	3039	Diabetes Mellitus, Type 1	MESH:D003922		bisphenol A|Iron|resveratrol|Streptozocin|Tetrachlorodibenzodioxin	17.49	21
HDAC3	21	8841	Diabetes Mellitus, Type 1	MESH:D003922		bisphenol A|resveratrol|sodium arsenite|Streptozocin|Tetrachlorodibenzodioxin	17.99	21
HOPX	21	84525	Diabetes Mellitus, Type 1	MESH:D003922		bisphenol A|Lipopolysaccharides|Palm Oil|resveratrol|Streptozocin|Tetrachlorodibenzodioxin	22.81	21
HSD17B4	21	3295	Diabetes Mellitus, Type 1	MESH:D003922		bisphenol A|Dehydroepiandrosterone|resveratrol|Streptozocin|Tetrachlorodibenzodioxin	14.69	21
IFITM3	21	10410	Diabetes Mellitus, Type 1	MESH:D003922		bisphenol A|Palm Oil|resveratrol|sodium arsenite|Streptozocin|Tetrachlorodibenzodioxin	21.34	21
IGF2BP3	21	10643	Diabetes Mellitus, Type 1	MESH:D003922		bisphenol A|Cyclophosphamide|resveratrol|Streptozocin|Tetrachlorodibenzodioxin	18.83	21
IL17A	21	3605	Diabetes Mellitus, Type 1	MESH:D003922		bisphenol A|Lipopolysaccharides|resveratrol|Streptozocin|Tetrachlorodibenzodioxin	14.18	21
INSIG2	21	51141	Diabetes Mellitus, Type 1	MESH:D003922		bisphenol A|Calcitriol|Lipopolysaccharides|sodium arsenite|Streptozocin|Tetrachlorodibenzodioxin	20.01	21
ITGAV	21	3685	Diabetes Mellitus, Type 1	MESH:D003922		bisphenol A|Lipopolysaccharides|resveratrol|sodium arsenite|Streptozocin	15.7	21
KNG1	21	3827	Diabetes Mellitus, Type 1	MESH:D003922		bisphenol A|Nitric Oxide|sodium arsenite|Streptozocin|Tetrachlorodibenzodioxin	13.25	21
KYNU	21	8942	Diabetes Mellitus, Type 1	MESH:D003922		bisphenol A|resveratrol|sodium arsenite|Streptozocin|Tetrachlorodibenzodioxin	15.69	21
LYZ	21	4069	Diabetes Mellitus, Type 1	MESH:D003922		bisphenol A|Calcitriol|resveratrol|Streptozocin|Tetrachlorodibenzodioxin	16.68	21
MAP2	21	4133	Diabetes Mellitus, Type 1	MESH:D003922		bisphenol A|resveratrol|sodium arsenite|Streptozocin|Tetrachlorodibenzodioxin	14.69	21
MAP2K4	21	6416	Diabetes Mellitus, Type 1	MESH:D003922		bisphenol A|Lipopolysaccharides|Reactive Oxygen Species|sodium arsenite|Streptozocin|Tetrachlorodibenzodioxin	20.95	21
MEF2C	21	4208	Diabetes Mellitus, Type 1	MESH:D003922		bisphenol A|resveratrol|sodium arsenite|Streptozocin|Tetrachlorodibenzodioxin	16.04	21
MIR155	21	406947	Diabetes Mellitus, Type 1	MESH:D003922		bisphenol A|Lipopolysaccharides|resveratrol|sodium arsenite|Streptozocin	19.08	21
MIR205	21	406988	Diabetes Mellitus, Type 1	MESH:D003922		bisphenol A|Lipopolysaccharides|resveratrol|sodium arsenite|Streptozocin	22.76	21
MKNK2	21	2872	Diabetes Mellitus, Type 1	MESH:D003922		bisphenol A|resveratrol|sodium arsenite|Streptozocin|Tetrachlorodibenzodioxin	17.79	21
MYD88	21	4615	Diabetes Mellitus, Type 1	MESH:D003922		bisphenol A|Lipopolysaccharides|resveratrol|Streptozocin|Tetrachlorodibenzodioxin	13.71	21
NES	21	10763	Diabetes Mellitus, Type 1	MESH:D003922		bisphenol A|resveratrol|sodium arsenite|Streptozocin|Tetrachlorodibenzodioxin	15.6	21
NR1D1	21	9572	Diabetes Mellitus, Type 1	MESH:D003922		bisphenol A|decabromobiphenyl ether|Palm Oil|resveratrol|Streptozocin|Tetrachlorodibenzodioxin	18.58	21
OGDH	21	4967	Diabetes Mellitus, Type 1	MESH:D003922		bisphenol A|resveratrol|sodium arsenite|Streptozocin|Tetrachlorodibenzodioxin	16.28	21
PC	21	5091	Diabetes Mellitus, Type 1	MESH:D003922		bisphenol A|resveratrol|sodium arsenite|Streptozocin|Tetrachlorodibenzodioxin	16.73	21
PFKP	21	5214	Diabetes Mellitus, Type 1	MESH:D003922		bisphenol A|Lipopolysaccharides|Palm Oil|resveratrol|Streptozocin|Tetrachlorodibenzodioxin	19.69	21
PLN	21	5350	Diabetes Mellitus, Type 1	MESH:D003922		bisphenol A|decabromobiphenyl ether|Palm Oil|resveratrol|Streptozocin|Tetrachlorodibenzodioxin	21.84	21
PMP22	21	5376	Diabetes Mellitus, Type 1	MESH:D003922		bisphenol A|Iron|Palm Oil|resveratrol|Streptozocin|Tetrachlorodibenzodioxin	19.45	21
PRKCE	21	5581	Diabetes Mellitus, Type 1	MESH:D003922		bisphenol A|Lipopolysaccharides|Norepinephrine|Reactive Oxygen Species|Streptozocin|Tetrachlorodibenzodioxin	17.66	21
PRKG2	21	5593	Diabetes Mellitus, Type 1	MESH:D003922		bisphenol A|decabromobiphenyl ether|Lipopolysaccharides|Streptozocin|Tetrachlorodibenzodioxin|Uric Acid	25.29	21
PYROXD2	21	84795	Diabetes Mellitus, Type 1	MESH:D003922		bisphenol A|Calcitriol|resveratrol|Streptozocin|Tetrachlorodibenzodioxin	20.81	21
RAC2	21	5880	Diabetes Mellitus, Type 1	MESH:D003922		bisphenol A|Lipopolysaccharides|resveratrol|Streptozocin|Tetrachlorodibenzodioxin	16.73	21
RAP1B	21	5908	Diabetes Mellitus, Type 1	MESH:D003922		bisphenol A|resveratrol|sodium arsenite|Streptozocin|Tetrachlorodibenzodioxin	19.43	21
RBP4	21	5950	Diabetes Mellitus, Type 1	MESH:D003922		bisphenol A|Palm Oil|resveratrol|Streptozocin|Tetrachlorodibenzodioxin|Vitamin A	20.12	21
SDHA	21	6389	Diabetes Mellitus, Type 1	MESH:D003922		Alloxan|bisphenol A|Dehydroepiandrosterone|resveratrol|Streptozocin|Taurine	20.2	21
SDHB	21	6390	Diabetes Mellitus, Type 1	MESH:D003922		bisphenol A|resveratrol|sodium arsenite|Streptozocin|Tetrachlorodibenzodioxin	18.58	21
SERPINA6	21	866	Diabetes Mellitus, Type 1	MESH:D003922		bisphenol A|resveratrol|sodium arsenite|Streptozocin|Tetrachlorodibenzodioxin	17.11	21
SERPINE2	21	5270	Diabetes Mellitus, Type 1	MESH:D003922		bisphenol A|Calcitriol|Lipopolysaccharides|Palm Oil|sodium arsenite|Streptozocin|Tetrachlorodibenzodioxin	23.32	21
SH3GLB1	21	51100	Diabetes Mellitus, Type 1	MESH:D003922		bisphenol A|Calcitriol|resveratrol|Streptozocin|Tetrachlorodibenzodioxin	19.07	21
SLC25A10	21	1468	Diabetes Mellitus, Type 1	MESH:D003922		bisphenol A|Palm Oil|resveratrol|sodium arsenite|Streptozocin|Tetrachlorodibenzodioxin	21.41	21
SLC31A1	21	1317	Diabetes Mellitus, Type 1	MESH:D003922		bisphenol A|Lipopolysaccharides|resveratrol|Streptozocin|Tetrachlorodibenzodioxin	15.36	21
SLC31A2	21	1318	Diabetes Mellitus, Type 1	MESH:D003922		bisphenol A|decabromobiphenyl ether|Calcitriol|Lipopolysaccharides|Streptozocin|Tetrachlorodibenzodioxin	23.66	21
SMAD6	21	4091	Diabetes Mellitus, Type 1	MESH:D003922		bisphenol A|Calcitriol|Lipopolysaccharides|sodium arsenite|Streptozocin|Tetrachlorodibenzodioxin	22.38	21
SNORD15A	21	6079	Diabetes Mellitus, Type 1	MESH:D003922		bisphenol A|Lipopolysaccharides|resveratrol|Streptozocin|Tetrachlorodibenzodioxin	28.83	21
SPSB4	21	92369	Diabetes Mellitus, Type 1	MESH:D003922		bisphenol A|decabromobiphenyl ether|resveratrol|Streptozocin|Tetrachlorodibenzodioxin	19.72	21
STX4	21	6810	Diabetes Mellitus, Type 1	MESH:D003922		bisphenol A|Lipopolysaccharides|resveratrol|Streptozocin|Tetrachlorodibenzodioxin	21.47	21
SUCLA2	21	8803	Diabetes Mellitus, Type 1	MESH:D003922		bisphenol A|Lipopolysaccharides|resveratrol|Streptozocin|Tetrachlorodibenzodioxin	19.34	21
SULT1C2	21	6819	Diabetes Mellitus, Type 1	MESH:D003922		bisphenol A|Calcitriol|resveratrol|Streptozocin|Tetrachlorodibenzodioxin	17.18	21
THBS2	21	7058	Diabetes Mellitus, Type 1	MESH:D003922		bisphenol A|Calcitriol|Lipopolysaccharides|Reactive Oxygen Species|sodium arsenite|Streptozocin	21.49	21
TMED3	21	23423	Diabetes Mellitus, Type 1	MESH:D003922		bisphenol A|Cyclophosphamide|resveratrol|Streptozocin|Tetrachlorodibenzodioxin	19.53	21
TMSB10	21	9168	Diabetes Mellitus, Type 1	MESH:D003922		Lipopolysaccharides|resveratrol|sodium arsenite|Streptozocin|Tetrachlorodibenzodioxin	16.96	21
UQCRC1	21	7384	Diabetes Mellitus, Type 1	MESH:D003922		bisphenol A|resveratrol|sodium arsenite|Streptozocin|Tetrachlorodibenzodioxin	17.79	21
VAMP2	21	6844	Diabetes Mellitus, Type 1	MESH:D003922		bisphenol A|decabromobiphenyl ether|resveratrol|Streptozocin|Tetrachlorodibenzodioxin	18.51	21
VDAC1	21	7416	Diabetes Mellitus, Type 1	MESH:D003922		bisphenol A|Calcitriol|resveratrol|Streptozocin|Tetrachlorodibenzodioxin	14.5	21
ZEB2	21	9839	Diabetes Mellitus, Type 1	MESH:D003922		bisphenol A|resveratrol|sodium arsenite|Streptozocin|Tetrachlorodibenzodioxin	16.62	21
ABCB4	20	5244	Diabetes Mellitus, Type 1	MESH:D003922		bisphenol A|Calcitriol|Lipopolysaccharides|Streptozocin|Tetrachlorodibenzodioxin	12.37	20
ABCC5	20	10057	Diabetes Mellitus, Type 1	MESH:D003922		bisphenol A|resveratrol|Streptozocin|Tetrachlorodibenzodioxin	11.39	20
ABCC6	20	368	Diabetes Mellitus, Type 1	MESH:D003922		bisphenol A|Lipopolysaccharides|Streptozocin|Tetrachlorodibenzodioxin|Warfarin	15.89	20
ABCG5	20	64240	Diabetes Mellitus, Type 1	MESH:D003922		bisphenol A|Dehydroepiandrosterone|Lipopolysaccharides|Palm Oil|Streptozocin|Tetrachlorodibenzodioxin	18.1	20
ACAT1	20	38	Diabetes Mellitus, Type 1	MESH:D003922		bisphenol A|Palm Oil|resveratrol|Streptozocin|Tetrachlorodibenzodioxin	15.29	20
ACMSD	20	130013	Diabetes Mellitus, Type 1	MESH:D003922		bisphenol A|resveratrol|Streptozocin|Tetrachlorodibenzodioxin	14.6	20
ACTC1	20	70	Diabetes Mellitus, Type 1	MESH:D003922		bisphenol A|decabromobiphenyl ether|sodium arsenite|Streptozocin|Tetrachlorodibenzodioxin	16.73	20
ACTN4	20	81	Diabetes Mellitus, Type 1	MESH:D003922		bisphenol A|Palm Oil|resveratrol|Streptozocin|Tetrachlorodibenzodioxin	18.74	20
ADRA1D	20	146	Diabetes Mellitus, Type 1	MESH:D003922		bisphenol A|Norepinephrine|Streptozocin|Tacrolimus|Tetrachlorodibenzodioxin	18.03	20
ADRB1	20	153	Diabetes Mellitus, Type 1	MESH:D003922		bisphenol A|Norepinephrine|resveratrol|Streptozocin	10.64	20
ADRB3	20	155	Diabetes Mellitus, Type 1	MESH:D003922		bisphenol A|Dehydroepiandrosterone|Norepinephrine|Palm Oil|Streptozocin|Tetrachlorodibenzodioxin	19.92	20
AGRP	20	181	Diabetes Mellitus, Type 1	MESH:D003922		bisphenol A|Lipopolysaccharides|sodium arsenite|Streptozocin|Tetrachlorodibenzodioxin	21.2	20
ANGPT1	20	284	Diabetes Mellitus, Type 1	MESH:D003922		bisphenol A|Cyclophosphamide|sodium arsenite|Streptozocin|Tetrachlorodibenzodioxin	16.33	20
ATP5F1B	20	506	Diabetes Mellitus, Type 1	MESH:D003922		bisphenol A|resveratrol|sodium arsenite|Streptozocin	12.23	20
CALM3	20	808	Diabetes Mellitus, Type 1	MESH:D003922		bisphenol A|Mercury|sodium arsenite|Streptozocin|Tetrachlorodibenzodioxin	17.67	20
CDK9	20	1025	Diabetes Mellitus, Type 1	MESH:D003922		bisphenol A|Lipopolysaccharides|sodium arsenite|Streptozocin|Tetrachlorodibenzodioxin	19.07	20
CES2C	20	234671	Diabetes Mellitus, Type 1	MESH:D003922		Lipopolysaccharides|resveratrol|Streptozocin|Tetrachlorodibenzodioxin	15.01	20
CIDEA	20	1149	Diabetes Mellitus, Type 1	MESH:D003922		bisphenol A|Palm Oil|resveratrol|Streptozocin|Tetrachlorodibenzodioxin	16.43	20
CLEC4F	20	165530	Diabetes Mellitus, Type 1	MESH:D003922		decabromobiphenyl ether|resveratrol|Streptozocin|Tetrachlorodibenzodioxin	15.86	20
CNR2	20	1269	Diabetes Mellitus, Type 1	MESH:D003922		bisphenol A|Lipopolysaccharides|sodium arsenite|Streptozocin|Tetrachlorodibenzodioxin	16.53	20
COL4A1	20	1282	Diabetes Mellitus, Type 1	MESH:D003922		bisphenol A|Lipopolysaccharides|sodium arsenite|Streptozocin|Tetrachlorodibenzodioxin	14.6	20
CPT2	20	1376	Diabetes Mellitus, Type 1	MESH:D003922		bisphenol A|decabromobiphenyl ether|sodium arsenite|Streptozocin|Tetrachlorodibenzodioxin	15.13	20
CYC1	20	1537	Diabetes Mellitus, Type 1	MESH:D003922		bisphenol A|resveratrol|Streptozocin|Tetrachlorodibenzodioxin	14.33	20
CYP2B9	20	13094	Diabetes Mellitus, Type 1	MESH:D003922		Palm Oil|resveratrol|sodium arsenite|Streptozocin|Tetrachlorodibenzodioxin	17.37	20
CYP4A1	20	50549	Diabetes Mellitus, Type 1	MESH:D003922		Dehydroepiandrosterone|resveratrol|Streptozocin|Tetrachlorodibenzodioxin	12.03	20
CYYR1	20	116159	Diabetes Mellitus, Type 1	MESH:D003922		bisphenol A|resveratrol|Streptozocin|Tetrachlorodibenzodioxin	16.32	20
DBN1	20	1627	Diabetes Mellitus, Type 1	MESH:D003922		bisphenol A|resveratrol|Streptozocin|Tetrachlorodibenzodioxin	13.68	20
DES	20	1674	Diabetes Mellitus, Type 1	MESH:D003922		bisphenol A|resveratrol|Streptozocin|Tetrachlorodibenzodioxin	11.7	20
DLD	20	1738	Diabetes Mellitus, Type 1	MESH:D003922		bisphenol A|resveratrol|Streptozocin|Tetrachlorodibenzodioxin	12.68	20
EDEM1	20	9695	Diabetes Mellitus, Type 1	MESH:D003922		bisphenol A|decabromobiphenyl ether|Palm Oil|Streptozocin|Tacrolimus|Tetrachlorodibenzodioxin	22.73	20
ENPEP	20	2028	Diabetes Mellitus, Type 1	MESH:D003922		bisphenol A|Palm Oil|resveratrol|Streptozocin|Tetrachlorodibenzodioxin	17.36	20
ERCC4	20	2072	Diabetes Mellitus, Type 1	MESH:D003922		bisphenol A|Reactive Oxygen Species|sodium arsenite|Streptozocin|Tetrachlorodibenzodioxin	17.19	20
FITM2	20	128486	Diabetes Mellitus, Type 1	MESH:D003922		bisphenol A|resveratrol|Streptozocin|Tetrachlorodibenzodioxin	16.11	20
FMO2	20	2327	Diabetes Mellitus, Type 1	MESH:D003922		bisphenol A|Calcitriol|Streptozocin|Tacrolimus|Tetrachlorodibenzodioxin	17.02	20
FOXO3A	20	494532	Diabetes Mellitus, Type 1	MESH:D003922		bisphenol A|resveratrol|Streptozocin|Tetrachlorodibenzodioxin	20.71	20
GATM	20	2628	Diabetes Mellitus, Type 1	MESH:D003922		bisphenol A|Palm Oil|resveratrol|Streptozocin|Tetrachlorodibenzodioxin	15.87	20
GCG	20	2641	Diabetes Mellitus, Type 1	MESH:D003922		bisphenol A|Lipopolysaccharides|Streptozocin|Tacrolimus|Vitamin A	15.07	20
GCNT2	20	2651	Diabetes Mellitus, Type 1	MESH:D003922		bisphenol A|decabromobiphenyl ether|sodium arsenite|Streptozocin|Tetrachlorodibenzodioxin	17.67	20
GHRL	20	51738	Diabetes Mellitus, Type 1	MESH:D003922		bisphenol A|Lipopolysaccharides|sodium arsenite|Streptozocin|Tetrachlorodibenzodioxin	16.95	20
GK	20	2710	Diabetes Mellitus, Type 1	MESH:D003922		bisphenol A|Dehydroepiandrosterone|Norepinephrine|Streptozocin|Tetrachlorodibenzodioxin	15.86	20
GNAI3	20	2773	Diabetes Mellitus, Type 1	MESH:D003922		bisphenol A|Lipopolysaccharides|Streptozocin|Tetrachlorodibenzodioxin|Uric Acid	18.54	20
GREM1	20	26585	Diabetes Mellitus, Type 1	MESH:D003922		bisphenol A|Calcitriol|sodium arsenite|Streptozocin|Tetrachlorodibenzodioxin	17	20
GRIN1	20	2902	Diabetes Mellitus, Type 1	MESH:D003922		bisphenol A|resveratrol|Streptozocin|Tetrachlorodibenzodioxin	10.3	20
GUCY1B2	20	2974	Diabetes Mellitus, Type 1	MESH:D003922		bisphenol A|decabromobiphenyl ether|sodium arsenite|Streptozocin|Tetrachlorodibenzodioxin	23.55	20
GULO	20	268756	Diabetes Mellitus, Type 1	MESH:D003922		bisphenol A|Nitric Oxide|Streptozocin|Tetrachlorodibenzodioxin	13.95	20
GYS2	20	2998	Diabetes Mellitus, Type 1	MESH:D003922		bisphenol A|Palm Oil|resveratrol|Streptozocin|Tetrachlorodibenzodioxin	17.67	20
HK1	20	3098	Diabetes Mellitus, Type 1	MESH:D003922		bisphenol A|resveratrol|Streptozocin|Tetrachlorodibenzodioxin	11.89	20
KLK1	20	3816	Diabetes Mellitus, Type 1	MESH:D003922		bisphenol A|Nitric Oxide|Streptozocin|Tetrachlorodibenzodioxin	13.41	20
LIPE	20	3991	Diabetes Mellitus, Type 1	MESH:D003922		bisphenol A|Palm Oil|resveratrol|Streptozocin|Tetrachlorodibenzodioxin	16.28	20
LPIN2	20	9663	Diabetes Mellitus, Type 1	MESH:D003922		bisphenol A|resveratrol|Streptozocin|Tetrachlorodibenzodioxin	13.9	20
LST1	20	7940	Diabetes Mellitus, Type 1	MESH:D003922		bisphenol A|resveratrol|Streptozocin|Tetrachlorodibenzodioxin	16.11	20
MAPKAPK2	20	9261	Diabetes Mellitus, Type 1	MESH:D003922		bisphenol A|Lipopolysaccharides|sodium arsenite|Streptozocin|Tetrachlorodibenzodioxin	16.43	20
MECR	20	51102	Diabetes Mellitus, Type 1	MESH:D003922		bisphenol A|Palm Oil|resveratrol|Streptozocin|Tetrachlorodibenzodioxin	20.46	20
MIR106A	20	406899	Diabetes Mellitus, Type 1	MESH:D003922		bisphenol A|Lipopolysaccharides|resveratrol|Streptozocin	20.12	20
MIR200A	20	406983	Diabetes Mellitus, Type 1	MESH:D003922		bisphenol A|Dehydroepiandrosterone|sodium arsenite|Streptozocin|Tetrachlorodibenzodioxin	21.22	20
MIR203	20	387199	Diabetes Mellitus, Type 1	MESH:D003922		bisphenol A|resveratrol|sodium arsenite|Streptozocin	17.48	20
MIR20B	20	574032	Diabetes Mellitus, Type 1	MESH:D003922		Calcitriol|Lipopolysaccharides|resveratrol|Streptozocin	16.52	20
MIR96	20	407053	Diabetes Mellitus, Type 1	MESH:D003922		Mercury|resveratrol|sodium arsenite|Streptozocin	16.31	20
MTMR7	20	9108	Diabetes Mellitus, Type 1	MESH:D003922		bisphenol A|resveratrol|Streptozocin|Tetrachlorodibenzodioxin	15.53	20
MTR	20	4548	Diabetes Mellitus, Type 1	MESH:D003922		bisphenol A|Cyclophosphamide|Mercury|sodium arsenite|Streptozocin	17.21	20
NDUFS2	20	4720	Diabetes Mellitus, Type 1	MESH:D003922		bisphenol A|Cyclophosphamide|Mercury|Streptozocin|Tetrachlorodibenzodioxin	20.37	20
NDUFV2	20	4729	Diabetes Mellitus, Type 1	MESH:D003922		bisphenol A|resveratrol|Streptozocin|Tetrachlorodibenzodioxin	14.26	20
NMRK1	20	54981	Diabetes Mellitus, Type 1	MESH:D003922		bisphenol A|resveratrol|Streptozocin|Tetrachlorodibenzodioxin	15.36	20
NPHS2	20	7827	Diabetes Mellitus, Type 1	MESH:D003922		bisphenol A|resveratrol|Streptozocin|Tetrachlorodibenzodioxin	14.39	20
NPPC	20	4880	Diabetes Mellitus, Type 1	MESH:D003922		bisphenol A|Calcitriol|resveratrol|Streptozocin	14.37	20
NR1H2	20	7376	Diabetes Mellitus, Type 1	MESH:D003922		bisphenol A|Lipopolysaccharides|Palm Oil|sodium arsenite|Streptozocin|Tetrachlorodibenzodioxin	22.55	20
NTRK2	20	4915	Diabetes Mellitus, Type 1	MESH:D003922		bisphenol A|Cyclophosphamide|Lipopolysaccharides|Streptozocin|Tetrachlorodibenzodioxin	13.86	20
OAT	20	4942	Diabetes Mellitus, Type 1	MESH:D003922		bisphenol A|sodium arsenite|Streptozocin|Tetrachlorodibenzodioxin|Warfarin	14.01	20
PDE4B	20	5142	Diabetes Mellitus, Type 1	MESH:D003922		bisphenol A|Calcitriol|Lipopolysaccharides|Palm Oil|Streptozocin|Tetrachlorodibenzodioxin	18.25	20
PDGFRA	20	5156	Diabetes Mellitus, Type 1	MESH:D003922		bisphenol A|resveratrol|Streptozocin|Tetrachlorodibenzodioxin	10.48	20
PDXP	20	57026	Diabetes Mellitus, Type 1	MESH:D003922		bisphenol A|resveratrol|Streptozocin|Tetrachlorodibenzodioxin	16.21	20
PFKFB1	20	5207	Diabetes Mellitus, Type 1	MESH:D003922		bisphenol A|resveratrol|Streptozocin|Tetrachlorodibenzodioxin	13.96	20
PFKFB2	20	5208	Diabetes Mellitus, Type 1	MESH:D003922		bisphenol A|decabromobiphenyl ether|Calcitriol|Streptozocin|Tetrachlorodibenzodioxin	19.53	20
PHB	20	5245	Diabetes Mellitus, Type 1	MESH:D003922		bisphenol A|Calcitriol|sodium arsenite|Streptozocin|Tetrachlorodibenzodioxin	14.95	20
PIK3CB	20	5291	Diabetes Mellitus, Type 1	MESH:D003922		bisphenol A|resveratrol|Streptozocin|Tetrachlorodibenzodioxin	14.74	20
PLCB1	20	23236	Diabetes Mellitus, Type 1	MESH:D003922		bisphenol A|Calcitriol|Norepinephrine|Streptozocin|Tetrachlorodibenzodioxin	15.35	20
PPP1R12A	20	4659	Diabetes Mellitus, Type 1	MESH:D003922		bisphenol A|Mercury|resveratrol|Streptozocin	12.5	20
PPP1R3C	20	5507	Diabetes Mellitus, Type 1	MESH:D003922		bisphenol A|resveratrol|Streptozocin|Tetrachlorodibenzodioxin	11.6	20
PPP2CB	20	5516	Diabetes Mellitus, Type 1	MESH:D003922		bisphenol A|resveratrol|Streptozocin|Tetrachlorodibenzodioxin	13.47	20
PRDX3	20	10935	Diabetes Mellitus, Type 1	MESH:D003922		bisphenol A|Lipopolysaccharides|sodium arsenite|Streptozocin|Tetrachlorodibenzodioxin	15.36	20
PTPRD	20	5789	Diabetes Mellitus, Type 1	MESH:D003922		bisphenol A|Calcitriol|sodium arsenite|Streptozocin|Tetrachlorodibenzodioxin	16.33	20
PTPRM	20	5797	Diabetes Mellitus, Type 1	MESH:D003922		bisphenol A|Calcitriol|sodium arsenite|Streptozocin|Tetrachlorodibenzodioxin	20.94	20
PYGL	20	5836	Diabetes Mellitus, Type 1	MESH:D003922		bisphenol A|Palm Oil|resveratrol|Streptozocin|Tetrachlorodibenzodioxin	15.37	20
RASGRP2	20	10235	Diabetes Mellitus, Type 1	MESH:D003922		bisphenol A|resveratrol|Streptozocin|Tetrachlorodibenzodioxin	14.39	20
RPRM	20	56475	Diabetes Mellitus, Type 1	MESH:D003922		bisphenol A|resveratrol|Streptozocin|Tetrachlorodibenzodioxin	14.67	20
RRAD	20	6236	Diabetes Mellitus, Type 1	MESH:D003922		bisphenol A|Calcitriol|sodium arsenite|Streptozocin|Tetrachlorodibenzodioxin	16.47	20
RYR2	20	6262	Diabetes Mellitus, Type 1	MESH:D003922		bisphenol A|resveratrol|sodium arsenite|Streptozocin	13.01	20
SERPINA7	20	6906	Diabetes Mellitus, Type 1	MESH:D003922		bisphenol A|resveratrol|Streptozocin|Tetrachlorodibenzodioxin	12	20
SGK3	20	23678	Diabetes Mellitus, Type 1	MESH:D003922		bisphenol A|resveratrol|Streptozocin|Tetrachlorodibenzodioxin	14.14	20
SLC15A3	20	51296	Diabetes Mellitus, Type 1	MESH:D003922		bisphenol A|resveratrol|Streptozocin|Tetrachlorodibenzodioxin	14.88	20
SLC25A20	20	788	Diabetes Mellitus, Type 1	MESH:D003922		bisphenol A|Calcitriol|Palm Oil|sodium arsenite|Streptozocin|Tetrachlorodibenzodioxin	19.44	20
SLC25A5	20	292	Diabetes Mellitus, Type 1	MESH:D003922		bisphenol A|Palm Oil|resveratrol|Streptozocin|Tetrachlorodibenzodioxin	17.54	20
SLC27A1	20	376497	Diabetes Mellitus, Type 1	MESH:D003922		bisphenol A|Calcitriol|Lipopolysaccharides|Streptozocin|Tetrachlorodibenzodioxin	17.07	20
SNAP23	20	8773	Diabetes Mellitus, Type 1	MESH:D003922		bisphenol A|resveratrol|Streptozocin|Tetrachlorodibenzodioxin	14.14	20
SNCG	20	6623	Diabetes Mellitus, Type 1	MESH:D003922		bisphenol A|decabromobiphenyl ether|Calcitriol|Streptozocin|Tetrachlorodibenzodioxin	19.17	20
SREBF2	20	6721	Diabetes Mellitus, Type 1	MESH:D003922		bisphenol A|resveratrol|Streptozocin|Tetrachlorodibenzodioxin	11.63	20
TEK	20	7010	Diabetes Mellitus, Type 1	MESH:D003922		bisphenol A|Lipopolysaccharides|Streptozocin|Taurine|Tetrachlorodibenzodioxin	16.71	20
TIMM8B	20	26521	Diabetes Mellitus, Type 1	MESH:D003922		bisphenol A|resveratrol|Streptozocin|Tetrachlorodibenzodioxin	14.74	20
TINAG	20	27283	Diabetes Mellitus, Type 1	MESH:D003922		bisphenol A|Calcitriol|Palm Oil|sodium arsenite|Streptozocin|Tetrachlorodibenzodioxin	25.7	20
TJP2	20	9414	Diabetes Mellitus, Type 1	MESH:D003922		bisphenol A|Calcitriol|Lipopolysaccharides|Streptozocin|Tetrachlorodibenzodioxin	17.01	20
TRH	20	7200	Diabetes Mellitus, Type 1	MESH:D003922		bisphenol A|resveratrol|sodium arsenite|Streptozocin	12.92	20
TSPAN8	20	7103	Diabetes Mellitus, Type 1	MESH:D003922		bisphenol A|resveratrol|Streptozocin|Tetrachlorodibenzodioxin	13.52	20
TSPO	20	706	Diabetes Mellitus, Type 1	MESH:D003922		bisphenol A|Palm Oil|resveratrol|Streptozocin|Tetrachlorodibenzodioxin	14.63	20
UOX	20	391051	Diabetes Mellitus, Type 1	MESH:D003922		bisphenol A|Lipopolysaccharides|Streptozocin|Tetrachlorodibenzodioxin|Uric Acid	19.28	20
ZDHHC23	20	254887	Diabetes Mellitus, Type 1	MESH:D003922		bisphenol A|resveratrol|Streptozocin|Tetrachlorodibenzodioxin	16.32	20
ABCG8	19	64241	Diabetes Mellitus, Type 1	MESH:D003922		bisphenol A|Dehydroepiandrosterone|Palm Oil|Streptozocin|Tetrachlorodibenzodioxin	16.03	19
ADGRE1	19	2015	Diabetes Mellitus, Type 1	MESH:D003922		bisphenol A|Lipopolysaccharides|Palm Oil|Streptozocin|Tetrachlorodibenzodioxin	16.85	19
ADRA1A	19	148	Diabetes Mellitus, Type 1	MESH:D003922		bisphenol A|Norepinephrine|Streptozocin|Tetrachlorodibenzodioxin	12.2	19
AK4	19	205	Diabetes Mellitus, Type 1	MESH:D003922		bisphenol A|sodium arsenite|Streptozocin|Tetrachlorodibenzodioxin	11.57	19
AKR1A1	19	10327	Diabetes Mellitus, Type 1	MESH:D003922		bisphenol A|sodium arsenite|Streptozocin|Tetrachlorodibenzodioxin	11.66	19
ALDOB	19	229	Diabetes Mellitus, Type 1	MESH:D003922		bisphenol A|sodium arsenite|Streptozocin|Tetrachlorodibenzodioxin	12.51	19
ALPK1	19	80216	Diabetes Mellitus, Type 1	MESH:D003922		bisphenol A|Streptozocin|Tetrachlorodibenzodioxin|Uric Acid	16.29	19
ANGPT2	19	285	Diabetes Mellitus, Type 1	MESH:D003922		bisphenol A|Calcitriol|Streptozocin|Tetrachlorodibenzodioxin	12.73	19
ANPEP	19	290	Diabetes Mellitus, Type 1	MESH:D003922		bisphenol A|Streptozocin|Tacrolimus|Tetrachlorodibenzodioxin	11.64	19
ARHGAP9	19	64333	Diabetes Mellitus, Type 1	MESH:D003922		bisphenol A|resveratrol|Streptozocin	11.76	19
ATP6AP2	19	10159	Diabetes Mellitus, Type 1	MESH:D003922		bisphenol A|decabromobiphenyl ether|Streptozocin|Tetrachlorodibenzodioxin	14.03	19
B3GALNT1	19	8706	Diabetes Mellitus, Type 1	MESH:D003922		Palm Oil|resveratrol|Streptozocin|Tetrachlorodibenzodioxin	15.01	19
BHMT	19	635	Diabetes Mellitus, Type 1	MESH:D003922		bisphenol A|Palm Oil|sodium arsenite|Streptozocin|Tetrachlorodibenzodioxin	15.1	19
CARTPT	19	9607	Diabetes Mellitus, Type 1	MESH:D003922		bisphenol A|Lipopolysaccharides|Streptozocin|Tetrachlorodibenzodioxin	13.91	19
CCNT1	19	904	Diabetes Mellitus, Type 1	MESH:D003922		bisphenol A|Lipopolysaccharides|Streptozocin|Tetrachlorodibenzodioxin	15.73	19
CCS	19	9973	Diabetes Mellitus, Type 1	MESH:D003922		bisphenol A|Lipopolysaccharides|Streptozocin|Tetrachlorodibenzodioxin	13.37	19
CKMT2	19	1160	Diabetes Mellitus, Type 1	MESH:D003922		bisphenol A|decabromobiphenyl ether|Streptozocin|Tetrachlorodibenzodioxin	14.97	19
COX17	19	10063	Diabetes Mellitus, Type 1	MESH:D003922		bisphenol A|Lipopolysaccharides|Streptozocin|Tetrachlorodibenzodioxin	13.85	19
CRY1	19	1407	Diabetes Mellitus, Type 1	MESH:D003922		bisphenol A|Lipopolysaccharides|Palm Oil|Streptozocin|Tetrachlorodibenzodioxin	17.18	19
CYP11B2	19	1585	Diabetes Mellitus, Type 1	MESH:D003922		bisphenol A|sodium arsenite|Streptozocin|Tetrachlorodibenzodioxin	11.24	19
CYP2C11	19	29277	Diabetes Mellitus, Type 1	MESH:D003922		Cyclophosphamide|Streptozocin|Tetrachlorodibenzodioxin|Vitamin A	11.04	19
CYP4A2	19	24306	Diabetes Mellitus, Type 1	MESH:D003922		bisphenol A|Lipopolysaccharides|Streptozocin|Tetrachlorodibenzodioxin	15.21	19
DCC	19	1630	Diabetes Mellitus, Type 1	MESH:D003922		bisphenol A|decabromobiphenyl ether|sodium arsenite|Streptozocin	14.06	19
DGKH	19	160851	Diabetes Mellitus, Type 1	MESH:D003922		bisphenol A|Calcitriol|Streptozocin|Tetrachlorodibenzodioxin	15.54	19
DLGAP2	19	9228	Diabetes Mellitus, Type 1	MESH:D003922		bisphenol A|sodium arsenite|Streptozocin|Tetrachlorodibenzodioxin	17.75	19
FCNA	19	14133	Diabetes Mellitus, Type 1	MESH:D003922		Palm Oil|resveratrol|Streptozocin|Tetrachlorodibenzodioxin	16.84	19
GAD1	19	2571	Diabetes Mellitus, Type 1	MESH:D003922		bisphenol A|sodium arsenite|Streptozocin|Tetrachlorodibenzodioxin	10.97	19
GNA11	19	2767	Diabetes Mellitus, Type 1	MESH:D003922		bisphenol A|sodium arsenite|Streptozocin|Tetrachlorodibenzodioxin	15.9	19
GNMT	19	27232	Diabetes Mellitus, Type 1	MESH:D003922		bisphenol A|Calcitriol|Streptozocin|Tetrachlorodibenzodioxin	11.71	19
GSTM5	19	2949	Diabetes Mellitus, Type 1	MESH:D003922		bisphenol A|sodium arsenite|Streptozocin|Tetrachlorodibenzodioxin	12.17	19
HBB-B1	19	15129	Diabetes Mellitus, Type 1	MESH:D003922		bisphenol A|Iron|Streptozocin|Tetrachlorodibenzodioxin	16.15	19
HSD17B10	19	3028	Diabetes Mellitus, Type 1	MESH:D003922		bisphenol A|sodium arsenite|Streptozocin|Tetrachlorodibenzodioxin	12.8	19
HSPG2	19	3339	Diabetes Mellitus, Type 1	MESH:D003922		bisphenol A|Calcitriol|Streptozocin|Tetrachlorodibenzodioxin	14.54	19
HTR1A	19	3350	Diabetes Mellitus, Type 1	MESH:D003922		bisphenol A|Lipopolysaccharides|sodium arsenite|Streptozocin	10.56	19
HTR2A	19	3356	Diabetes Mellitus, Type 1	MESH:D003922		bisphenol A|decabromobiphenyl ether|sodium arsenite|Streptozocin	10.45	19
IAPP	19	3375	Diabetes Mellitus, Type 1	MESH:D003922		bisphenol A|decabromobiphenyl ether|Streptozocin|Tetrachlorodibenzodioxin	15.29	19
IGTP	19	16145	Diabetes Mellitus, Type 1	MESH:D003922		bisphenol A|Lipopolysaccharides|Streptozocin|Tetrachlorodibenzodioxin	14.68	19
IL22	19	50616	Diabetes Mellitus, Type 1	MESH:D003922		bisphenol A|Lipopolysaccharides|Streptozocin|Tetrachlorodibenzodioxin	15.21	19
ILK	19	3611	Diabetes Mellitus, Type 1	MESH:D003922		bisphenol A|sodium arsenite|Streptozocin|Tetrachlorodibenzodioxin	13.62	19
LIMK2	19	3985	Diabetes Mellitus, Type 1	MESH:D003922		bisphenol A|Lipopolysaccharides|Streptozocin|Tetrachlorodibenzodioxin	15.05	19
MEP1A	19	4224	Diabetes Mellitus, Type 1	MESH:D003922		resveratrol|Streptozocin|Tetrachlorodibenzodioxin	12.15	19
MIR100	19	406892	Diabetes Mellitus, Type 1	MESH:D003922		bisphenol A|resveratrol|Streptozocin	13.21	19
MIR10A	19	406902	Diabetes Mellitus, Type 1	MESH:D003922		Mercury|resveratrol|Streptozocin	11.71	19
MIR146B	19	574447	Diabetes Mellitus, Type 1	MESH:D003922		resveratrol|sodium arsenite|Streptozocin	11.76	19
MIR27A	19	407018	Diabetes Mellitus, Type 1	MESH:D003922		resveratrol|sodium arsenite|Streptozocin	12.12	19
MIR375	19	494324	Diabetes Mellitus, Type 1	MESH:D003922		resveratrol|sodium arsenite|Streptozocin	11.93	19
MIR434	19	723867	Diabetes Mellitus, Type 1	MESH:D003922		bisphenol A|resveratrol|Streptozocin	15.3	19
MIR582	19	693167	Diabetes Mellitus, Type 1	MESH:D003922		bisphenol A|resveratrol|Streptozocin	14.49	19
MIR93	19	407050	Diabetes Mellitus, Type 1	MESH:D003922		bisphenol A|resveratrol|Streptozocin	11.43	19
MIR98	19	407054	Diabetes Mellitus, Type 1	MESH:D003922		resveratrol|sodium arsenite|Streptozocin	11.93	19
MPG	19	4350	Diabetes Mellitus, Type 1	MESH:D003922		bisphenol A|Cyclophosphamide|Streptozocin|Tetrachlorodibenzodioxin	14.05	19
MRPL18	19	29074	Diabetes Mellitus, Type 1	MESH:D003922		bisphenol A|sodium arsenite|Streptozocin|Tetrachlorodibenzodioxin	15.27	19
NEUROD1	19	4760	Diabetes Mellitus, Type 1	MESH:D003922		bisphenol A|sodium arsenite|Streptozocin|Tetrachlorodibenzodioxin	14.2	19
NIM1K	19	167359	Diabetes Mellitus, Type 1	MESH:D003922		bisphenol A|resveratrol|Streptozocin	12.68	19
NPY	19	4852	Diabetes Mellitus, Type 1	MESH:D003922		bisphenol A|Norepinephrine|Streptozocin|Tetrachlorodibenzodioxin	9.82	19
NTN1	19	9423	Diabetes Mellitus, Type 1	MESH:D003922		bisphenol A|sodium arsenite|Streptozocin|Tetrachlorodibenzodioxin	14.66	19
OGA	19	10724	Diabetes Mellitus, Type 1	MESH:D003922		bisphenol A|sodium arsenite|Streptozocin|Tetrachlorodibenzodioxin	12.72	19
P2RX2	19	22953	Diabetes Mellitus, Type 1	MESH:D003922		bisphenol A|Mercury|Streptozocin|Tetrachlorodibenzodioxin	14.85	19
P2RX3	19	5024	Diabetes Mellitus, Type 1	MESH:D003922		bisphenol A|Cyclophosphamide|Streptozocin|Tetrachlorodibenzodioxin	16.46	19
PARG	19	8505	Diabetes Mellitus, Type 1	MESH:D003922		bisphenol A|Lipopolysaccharides|Streptozocin|Tetrachlorodibenzodioxin	15.13	19
PKLR	19	5313	Diabetes Mellitus, Type 1	MESH:D003922		bisphenol A|sodium arsenite|Streptozocin|Tetrachlorodibenzodioxin	10.89	19
PLCB2	19	5330	Diabetes Mellitus, Type 1	MESH:D003922		bisphenol A|Lipopolysaccharides|Streptozocin|Tetrachlorodibenzodioxin	17.18	19
POLG	19	5428	Diabetes Mellitus, Type 1	MESH:D003922		bisphenol A|sodium arsenite|Streptozocin|Tetrachlorodibenzodioxin	14.26	19
PYGM	19	5837	Diabetes Mellitus, Type 1	MESH:D003922		bisphenol A|decabromobiphenyl ether|Streptozocin|Tetrachlorodibenzodioxin	12.95	19
RASGRF1	19	5923	Diabetes Mellitus, Type 1	MESH:D003922		resveratrol|Streptozocin|Tetrachlorodibenzodioxin	10.72	19
RBM39	19	9584	Diabetes Mellitus, Type 1	MESH:D003922		bisphenol A|resveratrol|Streptozocin	9.6	19
RDH2	19	107460	Diabetes Mellitus, Type 1	MESH:D003922		resveratrol|Streptozocin|Tetrachlorodibenzodioxin	14.29	19
RPS3	19	6188	Diabetes Mellitus, Type 1	MESH:D003922		bisphenol A|Cyclophosphamide|Streptozocin|Tetrachlorodibenzodioxin	13.29	19
S1PR2	19	9294	Diabetes Mellitus, Type 1	MESH:D003922		bisphenol A|Lipopolysaccharides|Streptozocin|Tetrachlorodibenzodioxin	14.68	19
SIM2	19	6493	Diabetes Mellitus, Type 1	MESH:D003922		bisphenol A|Palm Oil|sodium arsenite|Streptozocin|Tetrachlorodibenzodioxin	21.62	19
SLC22A2	19	6582	Diabetes Mellitus, Type 1	MESH:D003922		bisphenol A|decabromobiphenyl ether|Norepinephrine|Streptozocin	7.86	19
SLC3A1	19	6519	Diabetes Mellitus, Type 1	MESH:D003922		bisphenol A|Lipopolysaccharides|Palm Oil|Streptozocin|Tetrachlorodibenzodioxin	18.83	19
ST3GAL5	19	8869	Diabetes Mellitus, Type 1	MESH:D003922		bisphenol A|Calcitriol|Streptozocin|Tetrachlorodibenzodioxin	13.32	19
THBS4	19	7060	Diabetes Mellitus, Type 1	MESH:D003922		bisphenol A|Palm Oil|sodium arsenite|Streptozocin|Tetrachlorodibenzodioxin	18.74	19
TRPV4	19	59341	Diabetes Mellitus, Type 1	MESH:D003922		bisphenol A|sodium arsenite|Streptozocin|Tetrachlorodibenzodioxin	13.16	19
VDAC2	19	7417	Diabetes Mellitus, Type 1	MESH:D003922		bisphenol A|sodium arsenite|Streptozocin|Tetrachlorodibenzodioxin	13.46	19
WDR35	19	57539	Diabetes Mellitus, Type 1	MESH:D003922		bisphenol A|Lipopolysaccharides|Streptozocin|Tetrachlorodibenzodioxin	16.56	19
ACBD6	18	84320	Diabetes Mellitus, Type 1	MESH:D003922		bisphenol A|Streptozocin|Tetrachlorodibenzodioxin	12.72	18
ACE2	18	59272	Diabetes Mellitus, Type 1	MESH:D003922		bisphenol A|Streptozocin|Tacrolimus	9.72	18
ACSM2	18	233799	Diabetes Mellitus, Type 1	MESH:D003922		bisphenol A|Streptozocin|Tetrachlorodibenzodioxin	12.37	18
ACY1	18	95	Diabetes Mellitus, Type 1	MESH:D003922		bisphenol A|Streptozocin|Tetrachlorodibenzodioxin	9.61	18
ADH1	18	11522	Diabetes Mellitus, Type 1	MESH:D003922		Palm Oil|Streptozocin|Tetrachlorodibenzodioxin|Vitamin A	12.58	18
AFMID	18	125061	Diabetes Mellitus, Type 1	MESH:D003922		bisphenol A|Streptozocin|Tetrachlorodibenzodioxin	11.28	18
AGXT2	18	64902	Diabetes Mellitus, Type 1	MESH:D003922		bisphenol A|Streptozocin|Tetrachlorodibenzodioxin	10.68	18
AKR7A3	18	22977	Diabetes Mellitus, Type 1	MESH:D003922		bisphenol A|Streptozocin|Tetrachlorodibenzodioxin	7.67	18
ALKBH3	18	221120	Diabetes Mellitus, Type 1	MESH:D003922		bisphenol A|Streptozocin|Tetrachlorodibenzodioxin	12.15	18
AQP7	18	364	Diabetes Mellitus, Type 1	MESH:D003922		bisphenol A|Palm Oil|Streptozocin|Tetrachlorodibenzodioxin	13.28	18
ATP5J2	18	57423	Diabetes Mellitus, Type 1	MESH:D003922		bisphenol A|Streptozocin|Tetrachlorodibenzodioxin	12.26	18
ATP5MF	18	9551	Diabetes Mellitus, Type 1	MESH:D003922		bisphenol A|sodium arsenite|Streptozocin	11.66	18
BCKDHA	18	593	Diabetes Mellitus, Type 1	MESH:D003922		bisphenol A|Streptozocin|Tetrachlorodibenzodioxin	10.29	18
CD200R1L	18	344807	Diabetes Mellitus, Type 1	MESH:D003922		resveratrol|Streptozocin	9.64	18
CISD1	18	55847	Diabetes Mellitus, Type 1	MESH:D003922		bisphenol A|Streptozocin|Tetrachlorodibenzodioxin	9.99	18
CLPP	18	8192	Diabetes Mellitus, Type 1	MESH:D003922		bisphenol A|Streptozocin|Tetrachlorodibenzodioxin	10.86	18
CYP2A1	18	24894	Diabetes Mellitus, Type 1	MESH:D003922		bisphenol A|Streptozocin|Tetrachlorodibenzodioxin	9.34	18
CYP2C1	18	100346743	Diabetes Mellitus, Type 1	MESH:D003922		resveratrol|Streptozocin	12.36	18
CYSLTR1	18	10800	Diabetes Mellitus, Type 1	MESH:D003922		bisphenol A|Streptozocin|Tetrachlorodibenzodioxin	9.57	18
DAO	18	1610	Diabetes Mellitus, Type 1	MESH:D003922		bisphenol A|Streptozocin|Tetrachlorodibenzodioxin	9.57	18
DECR1	18	1666	Diabetes Mellitus, Type 1	MESH:D003922		bisphenol A|Palm Oil|Streptozocin|Tetrachlorodibenzodioxin	11.81	18
ECHS1	18	1892	Diabetes Mellitus, Type 1	MESH:D003922		bisphenol A|Streptozocin|Tetrachlorodibenzodioxin	8.81	18
ETFDH	18	2110	Diabetes Mellitus, Type 1	MESH:D003922		bisphenol A|Streptozocin|Tetrachlorodibenzodioxin	9.61	18
FARS2	18	10667	Diabetes Mellitus, Type 1	MESH:D003922		bisphenol A|Streptozocin|Tetrachlorodibenzodioxin	10.5	18
FBP2	18	8789	Diabetes Mellitus, Type 1	MESH:D003922		bisphenol A|Palm Oil|Streptozocin|Tetrachlorodibenzodioxin	14.48	18
FCGR3	18	14131	Diabetes Mellitus, Type 1	MESH:D003922		Cyclophosphamide|Palm Oil|Streptozocin|Tetrachlorodibenzodioxin	14.28	18
FH1	18	14194	Diabetes Mellitus, Type 1	MESH:D003922		sodium arsenite|Streptozocin|Tetrachlorodibenzodioxin	12.24	18
GALT	18	2592	Diabetes Mellitus, Type 1	MESH:D003922		bisphenol A|Streptozocin|Tetrachlorodibenzodioxin	10.68	18
GDA	18	9615	Diabetes Mellitus, Type 1	MESH:D003922		bisphenol A|Palm Oil|Streptozocin|Tetrachlorodibenzodioxin	12.95	18
GFM1	18	85476	Diabetes Mellitus, Type 1	MESH:D003922		bisphenol A|Streptozocin|Tetrachlorodibenzodioxin	10.93	18
GNAQ	18	2776	Diabetes Mellitus, Type 1	MESH:D003922		bisphenol A|Streptozocin|Tetrachlorodibenzodioxin	8.84	18
GOT2	18	2806	Diabetes Mellitus, Type 1	MESH:D003922		bisphenol A|Streptozocin|Tetrachlorodibenzodioxin	9.16	18
GRIA4	18	2893	Diabetes Mellitus, Type 1	MESH:D003922		bisphenol A|Streptozocin|Tetrachlorodibenzodioxin	9.99	18
GRM5	18	2915	Diabetes Mellitus, Type 1	MESH:D003922		bisphenol A|sodium arsenite|Streptozocin	9.33	18
GSTT3	18	103140	Diabetes Mellitus, Type 1	MESH:D003922		bisphenol A|Palm Oil|Streptozocin|Tetrachlorodibenzodioxin	13.09	18
IMPA2	18	3613	Diabetes Mellitus, Type 1	MESH:D003922		bisphenol A|Palm Oil|Streptozocin|Tetrachlorodibenzodioxin	13.64	18
MAFA	18	389692	Diabetes Mellitus, Type 1	MESH:D003922		bisphenol A|Streptozocin|Tetrachlorodibenzodioxin	11.77	18
MAS1	18	4142	Diabetes Mellitus, Type 1	MESH:D003922		bisphenol A|decabromobiphenyl ether|Streptozocin	11.12	18
MDH1	18	4190	Diabetes Mellitus, Type 1	MESH:D003922		bisphenol A|Streptozocin|Tetrachlorodibenzodioxin	7.91	18
MDH2	18	4191	Diabetes Mellitus, Type 1	MESH:D003922		bisphenol A|Streptozocin|Tetrachlorodibenzodioxin	9.3	18
MIR101B	18	724062	Diabetes Mellitus, Type 1	MESH:D003922		resveratrol|Streptozocin	8.46	18
MIR135B	18	442891	Diabetes Mellitus, Type 1	MESH:D003922		bisphenol A|sodium arsenite|Streptozocin	12.66	18
MIR142	18	406934	Diabetes Mellitus, Type 1	MESH:D003922		resveratrol|Streptozocin	7.6	18
MIR144	18	406936	Diabetes Mellitus, Type 1	MESH:D003922		bisphenol A|Streptozocin|Tetrachlorodibenzodioxin	12.48	18
MIR184	18	406960	Diabetes Mellitus, Type 1	MESH:D003922		bisphenol A|sodium arsenite|Streptozocin	12.91	18
MIR188	18	406964	Diabetes Mellitus, Type 1	MESH:D003922		bisphenol A|decabromobiphenyl ether|Streptozocin	13.25	18
MIR194-1	18	406969	Diabetes Mellitus, Type 1	MESH:D003922		bisphenol A|sodium arsenite|Streptozocin	15.28	18
MIR222	18	407007	Diabetes Mellitus, Type 1	MESH:D003922		bisphenol A|sodium arsenite|Streptozocin	11.13	18
MIR29C	18	407026	Diabetes Mellitus, Type 1	MESH:D003922		resveratrol|Streptozocin	7	18
MIR323	18	723839	Diabetes Mellitus, Type 1	MESH:D003922		resveratrol|Streptozocin	9.64	18
MIR421	18	693122	Diabetes Mellitus, Type 1	MESH:D003922		resveratrol|Streptozocin	8.81	18
MIR448	18	554212	Diabetes Mellitus, Type 1	MESH:D003922		bisphenol A|sodium arsenite|Streptozocin	16.43	18
MIR450B	18	100126302	Diabetes Mellitus, Type 1	MESH:D003922		resveratrol|Streptozocin	11.46	18
MIR504	18	574507	Diabetes Mellitus, Type 1	MESH:D003922		resveratrol|Streptozocin	10.15	18
MIR590	18	693175	Diabetes Mellitus, Type 1	MESH:D003922		resveratrol|Streptozocin	9.44	18
MIR671	18	768213	Diabetes Mellitus, Type 1	MESH:D003922		resveratrol|Streptozocin	8.27	18
MMRN1	18	22915	Diabetes Mellitus, Type 1	MESH:D003922		bisphenol A|sodium arsenite|Streptozocin	11.92	18
MPZ	18	4359	Diabetes Mellitus, Type 1	MESH:D003922		bisphenol A|Palm Oil|Streptozocin|Tetrachlorodibenzodioxin	14.61	18
MRPL14	18	64928	Diabetes Mellitus, Type 1	MESH:D003922		bisphenol A|Streptozocin|Tetrachlorodibenzodioxin	11.6	18
MRPL42	18	28977	Diabetes Mellitus, Type 1	MESH:D003922		bisphenol A|Streptozocin|Tetrachlorodibenzodioxin	11.43	18
MS4A6BL	18	293749	Diabetes Mellitus, Type 1	MESH:D003922		resveratrol|Streptozocin	10.48	18
MYH3	18	4621	Diabetes Mellitus, Type 1	MESH:D003922		bisphenol A|Palm Oil|sodium arsenite|Streptozocin	15.85	18
NDST1	18	3340	Diabetes Mellitus, Type 1	MESH:D003922		bisphenol A|Streptozocin|Tetrachlorodibenzodioxin	10.14	18
NDUFA10	18	4705	Diabetes Mellitus, Type 1	MESH:D003922		bisphenol A|Streptozocin|Tetrachlorodibenzodioxin	11.36	18
NDUFA8	18	4702	Diabetes Mellitus, Type 1	MESH:D003922		bisphenol A|Streptozocin|Tetrachlorodibenzodioxin	11.06	18
NDUFAB1	18	4706	Diabetes Mellitus, Type 1	MESH:D003922		bisphenol A|Streptozocin|Tetrachlorodibenzodioxin	9.99	18
NIPSNAP2	18	2631	Diabetes Mellitus, Type 1	MESH:D003922		bisphenol A|Streptozocin|Tetrachlorodibenzodioxin	11.68	18
NNT	18	23530	Diabetes Mellitus, Type 1	MESH:D003922		bisphenol A|Palm Oil|Streptozocin|Tetrachlorodibenzodioxin	13.43	18
PEMT	18	10400	Diabetes Mellitus, Type 1	MESH:D003922		bisphenol A|Streptozocin|Tetrachlorodibenzodioxin	10.24	18
PITPNC1	18	26207	Diabetes Mellitus, Type 1	MESH:D003922		bisphenol A|Streptozocin|Tetrachlorodibenzodioxin	9.57	18
PNPT1	18	87178	Diabetes Mellitus, Type 1	MESH:D003922		bisphenol A|Streptozocin|Tetrachlorodibenzodioxin	10.5	18
POLG2	18	11232	Diabetes Mellitus, Type 1	MESH:D003922		bisphenol A|Streptozocin|Tetrachlorodibenzodioxin	10.45	18
PRDX4	18	10549	Diabetes Mellitus, Type 1	MESH:D003922		bisphenol A|Palm Oil|Streptozocin|Tetrachlorodibenzodioxin	13.14	18
PRDX5	18	25824	Diabetes Mellitus, Type 1	MESH:D003922		bisphenol A|Streptozocin|Tetrachlorodibenzodioxin	9.03	18
RPL18A	18	6142	Diabetes Mellitus, Type 1	MESH:D003922		bisphenol A|Streptozocin|Tetrachlorodibenzodioxin	10.8	18
RT1-DMA	18	294274	Diabetes Mellitus, Type 1	MESH:D003922		resveratrol|Streptozocin	8.46	18
RT1-DMB	18	294273	Diabetes Mellitus, Type 1	MESH:D003922		resveratrol|Streptozocin	9.1	18
S1PR5	18	53637	Diabetes Mellitus, Type 1	MESH:D003922		bisphenol A|Palm Oil|Streptozocin|Tetrachlorodibenzodioxin	15.64	18
SETD7	18	80854	Diabetes Mellitus, Type 1	MESH:D003922		bisphenol A|Palm Oil|Streptozocin|Tetrachlorodibenzodioxin	15.21	18
SFXN1	18	94081	Diabetes Mellitus, Type 1	MESH:D003922		bisphenol A|Palm Oil|Streptozocin|Tetrachlorodibenzodioxin	13.59	18
SGK2	18	10110	Diabetes Mellitus, Type 1	MESH:D003922		bisphenol A|Streptozocin|Tetrachlorodibenzodioxin	9.16	18
SLC25A26	18	115286	Diabetes Mellitus, Type 1	MESH:D003922		bisphenol A|Streptozocin|Tetrachlorodibenzodioxin	11.86	18
SLC25A3	18	5250	Diabetes Mellitus, Type 1	MESH:D003922		bisphenol A|Streptozocin|Tetrachlorodibenzodioxin	10.19	18
SLC35B2	18	347734	Diabetes Mellitus, Type 1	MESH:D003922		bisphenol A|Streptozocin|Tetrachlorodibenzodioxin	11.43	18
SPAG9	18	9043	Diabetes Mellitus, Type 1	MESH:D003922		bisphenol A|Streptozocin|Tetrachlorodibenzodioxin	9.81	18
STAC3	18	246329	Diabetes Mellitus, Type 1	MESH:D003922		bisphenol A|Streptozocin|Tetrachlorodibenzodioxin	10.5	18
TNFAIP1	18	7126	Diabetes Mellitus, Type 1	MESH:D003922		bisphenol A|Streptozocin|Tetrachlorodibenzodioxin	11.21	18
ATP5PO	17	539	Diabetes Mellitus, Type 1	MESH:D003922		bisphenol A|Streptozocin	6.33	17
CYP2J4	17	65210	Diabetes Mellitus, Type 1	MESH:D003922		Streptozocin|Tetrachlorodibenzodioxin	7.01	17
GLYATL2	17	219970	Diabetes Mellitus, Type 1	MESH:D003922		bisphenol A|Streptozocin	8.3	17
HSD3B3	17	15494	Diabetes Mellitus, Type 1	MESH:D003922		Streptozocin|Tetrachlorodibenzodioxin	7.38	17
LAP3	17	51056	Diabetes Mellitus, Type 1	MESH:D003922		Streptozocin|Tetrachlorodibenzodioxin	6.32	17
MIR1188	17	100316669	Diabetes Mellitus, Type 1	MESH:D003922		bisphenol A|Streptozocin	9.88	17
MIR128-1	17	406915	Diabetes Mellitus, Type 1	MESH:D003922		Lipopolysaccharides|Streptozocin	9.33	17
MIR1298	17	100302153	Diabetes Mellitus, Type 1	MESH:D003922		bisphenol A|Streptozocin	12.09	17
MIR132	17	406921	Diabetes Mellitus, Type 1	MESH:D003922		sodium arsenite|Streptozocin	7.23	17
MIR18	17	387135	Diabetes Mellitus, Type 1	MESH:D003922		bisphenol A|Streptozocin	11.2	17
MIR191	17	406966	Diabetes Mellitus, Type 1	MESH:D003922		sodium arsenite|Streptozocin	7.44	17
MIR298	17	100126296	Diabetes Mellitus, Type 1	MESH:D003922		bisphenol A|Streptozocin	9.88	17
MIR3085	17	100526549	Diabetes Mellitus, Type 1	MESH:D003922		bisphenol A|Streptozocin	10.63	17
MIR380	17	494329	Diabetes Mellitus, Type 1	MESH:D003922		bisphenol A|Streptozocin	8.55	17
MIR433	17	574034	Diabetes Mellitus, Type 1	MESH:D003922		bisphenol A|Streptozocin	8.09	17
MIR451A	17	574411	Diabetes Mellitus, Type 1	MESH:D003922		bisphenol A|Streptozocin	7.82	17
MIR452	17	574412	Diabetes Mellitus, Type 1	MESH:D003922		bisphenol A|Streptozocin	7.91	17
MIR471	17	723939	Diabetes Mellitus, Type 1	MESH:D003922		bisphenol A|Streptozocin	10.21	17
MIR547	17	723918	Diabetes Mellitus, Type 1	MESH:D003922		bisphenol A|Streptozocin	9.61	17
MIR702	17	735283	Diabetes Mellitus, Type 1	MESH:D003922		sodium arsenite|Streptozocin	9.22	17
MIR741	17	100049545	Diabetes Mellitus, Type 1	MESH:D003922		bisphenol A|Streptozocin	10.21	17
MIR743B	17	100124496	Diabetes Mellitus, Type 1	MESH:D003922		bisphenol A|Streptozocin	9.61	17
MIR871	17	100124478	Diabetes Mellitus, Type 1	MESH:D003922		bisphenol A|Streptozocin	11.2	17
NAT8F3	17	93674	Diabetes Mellitus, Type 1	MESH:D003922		Streptozocin|Tetrachlorodibenzodioxin	8.25	17
NDR1	17	799352	Diabetes Mellitus, Type 1	MESH:D003922		Streptozocin|Tetrachlorodibenzodioxin	9.94	17
NEU2	17	4759	Diabetes Mellitus, Type 1	MESH:D003922		Streptozocin|Tetrachlorodibenzodioxin	6.87	17
OLR59	17	170816	Diabetes Mellitus, Type 1	MESH:D003922		Streptozocin|Tetrachlorodibenzodioxin	6.91	17
PCX	17	18563	Diabetes Mellitus, Type 1	MESH:D003922		Palm Oil|Streptozocin|Tetrachlorodibenzodioxin	10.14	17
PTPRT	17	11122	Diabetes Mellitus, Type 1	MESH:D003922		bisphenol A|Streptozocin	7.46	17
S1PR4	17	8698	Diabetes Mellitus, Type 1	MESH:D003922		bisphenol A|Streptozocin	8.09	17
SLC25A1	17	6576	Diabetes Mellitus, Type 1	MESH:D003922		bisphenol A|Palm Oil|Streptozocin	9.57	17
SLC25A47	17	283600	Diabetes Mellitus, Type 1	MESH:D003922		Streptozocin|Tetrachlorodibenzodioxin	6.78	17
TOMM40	17	10452	Diabetes Mellitus, Type 1	MESH:D003922		bisphenol A|Streptozocin	6.12	17
ENO1-PS1	16	688509	Diabetes Mellitus, Type 1	MESH:D003922		Streptozocin	4.71	16
FGF	16	582058	Diabetes Mellitus, Type 1	MESH:D003922		Streptozocin	4.71	16
FOS	16	2353	Diabetes Mellitus, Type 1	MESH:D003922		bisphenol A|Cyclophosphamide|decabromobiphenyl ether|Dehydroepiandrosterone|Calcitriol|Iron|Lipopolysaccharides|Mercury|Norepinephrine|Palm Oil|Reactive Oxygen Species|resveratrol|sodium arsenite|Superoxides|Tacrolimus|Tetrachlorodibenzodioxin	34.42	16
MIR1190	16	100316805	Diabetes Mellitus, Type 1	MESH:D003922		Streptozocin	5.26	16
MIR1193	16	100422837	Diabetes Mellitus, Type 1	MESH:D003922		Streptozocin	4.56	16
MIR1251	16	100302289	Diabetes Mellitus, Type 1	MESH:D003922		Streptozocin	4.71	16
MIR125B-1	16	387236	Diabetes Mellitus, Type 1	MESH:D003922		Streptozocin	4.45	16
MIR1306	16	100302197	Diabetes Mellitus, Type 1	MESH:D003922		Streptozocin	4.16	16
MIR135A-2	16	723955	Diabetes Mellitus, Type 1	MESH:D003922		Streptozocin	4.91	16
MIR1894	16	100316810	Diabetes Mellitus, Type 1	MESH:D003922		Streptozocin	4.45	16
MIR1896	16	100316752	Diabetes Mellitus, Type 1	MESH:D003922		Streptozocin	4.91	16
MIR1901	16	100316686	Diabetes Mellitus, Type 1	MESH:D003922		Streptozocin	5.26	16
MIR1930	16	100316811	Diabetes Mellitus, Type 1	MESH:D003922		Streptozocin	4.71	16
MIR1934	16	100316840	Diabetes Mellitus, Type 1	MESH:D003922		Streptozocin	4.91	16
MIR1945	16	100316833	Diabetes Mellitus, Type 1	MESH:D003922		Streptozocin	4.91	16
MIR1955	16	100316756	Diabetes Mellitus, Type 1	MESH:D003922		Streptozocin	4.71	16
MIR1962	16	100316818	Diabetes Mellitus, Type 1	MESH:D003922		Streptozocin	4.91	16
MIR196A-1	16	387191	Diabetes Mellitus, Type 1	MESH:D003922		Streptozocin	4.91	16
MIR1981	16	100316821	Diabetes Mellitus, Type 1	MESH:D003922		Streptozocin	4.91	16
MIR1982	16	100316778	Diabetes Mellitus, Type 1	MESH:D003922		Streptozocin	5.26	16
MIR1B	16	100316783	Diabetes Mellitus, Type 1	MESH:D003922		Streptozocin	4.91	16
MIR2139	16	100316727	Diabetes Mellitus, Type 1	MESH:D003922		Streptozocin	4.91	16
MIR216A	16	406998	Diabetes Mellitus, Type 1	MESH:D003922		Streptozocin	4.36	16
MIR217	16	406999	Diabetes Mellitus, Type 1	MESH:D003922		Streptozocin	3.85	16
MIR218-2	16	407001	Diabetes Mellitus, Type 1	MESH:D003922		Streptozocin	4.45	16
MIR219A-1	16	723823	Diabetes Mellitus, Type 1	MESH:D003922		Streptozocin	4.91	16
MIR28B	16	100628574	Diabetes Mellitus, Type 1	MESH:D003922		Streptozocin	5.26	16
MIR293	16	100049714	Diabetes Mellitus, Type 1	MESH:D003922		Streptozocin	4.56	16
MIR302A	16	407028	Diabetes Mellitus, Type 1	MESH:D003922		Streptozocin	4.36	16
MIR302C	16	442895	Diabetes Mellitus, Type 1	MESH:D003922		Streptozocin	4.11	16
MIR3059	16	100526516	Diabetes Mellitus, Type 1	MESH:D003922		Streptozocin	4.91	16
MIR3060	16	100526466	Diabetes Mellitus, Type 1	MESH:D003922		Streptozocin	4.91	16
MIR3063	16	100526468	Diabetes Mellitus, Type 1	MESH:D003922		Streptozocin	4.91	16
MIR3067	16	100526532	Diabetes Mellitus, Type 1	MESH:D003922		Streptozocin	5.26	16
MIR3075	16	100526533	Diabetes Mellitus, Type 1	MESH:D003922		Streptozocin	4.56	16
MIR3078	16	100526520	Diabetes Mellitus, Type 1	MESH:D003922		Streptozocin	5.26	16
MIR3083	16	100526534	Diabetes Mellitus, Type 1	MESH:D003922		Streptozocin	5.26	16
MIR3086	16	100526480	Diabetes Mellitus, Type 1	MESH:D003922		Streptozocin	4.91	16
MIR3088	16	100526498	Diabetes Mellitus, Type 1	MESH:D003922		Streptozocin	5.26	16
MIR3089	16	100526499	Diabetes Mellitus, Type 1	MESH:D003922		Streptozocin	4.71	16
MIR3090	16	100526500	Diabetes Mellitus, Type 1	MESH:D003922		Streptozocin	4.91	16
MIR3091	16	100526556	Diabetes Mellitus, Type 1	MESH:D003922		Streptozocin	4.91	16
MIR3093	16	100526540	Diabetes Mellitus, Type 1	MESH:D003922		Streptozocin	4.91	16
MIR3094	16	100526501	Diabetes Mellitus, Type 1	MESH:D003922		Streptozocin	4.91	16
MIR3095	16	100526502	Diabetes Mellitus, Type 1	MESH:D003922		Streptozocin	4.71	16
MIR3097	16	100526557	Diabetes Mellitus, Type 1	MESH:D003922		Streptozocin	4.91	16
MIR3102	16	100526508	Diabetes Mellitus, Type 1	MESH:D003922		Streptozocin	4.45	16
MIR3103	16	100526559	Diabetes Mellitus, Type 1	MESH:D003922		Streptozocin	4.91	16
MIR3108	16	100526511	Diabetes Mellitus, Type 1	MESH:D003922		Streptozocin	5.26	16
MIR3109	16	100526560	Diabetes Mellitus, Type 1	MESH:D003922		Streptozocin	4.71	16
MIR3110	16	100526512	Diabetes Mellitus, Type 1	MESH:D003922		Streptozocin	4.91	16
MIR3113	16	100526542	Diabetes Mellitus, Type 1	MESH:D003922		Streptozocin	5.26	16
MIR322	16	723907	Diabetes Mellitus, Type 1	MESH:D003922		Streptozocin	3.94	16
MIR330	16	442902	Diabetes Mellitus, Type 1	MESH:D003922		Streptozocin	3.79	16
MIR341	16	723846	Diabetes Mellitus, Type 1	MESH:D003922		Streptozocin	4.36	16
MIR344F	16	100526527	Diabetes Mellitus, Type 1	MESH:D003922		Streptozocin	4.91	16
MIR344G	16	100526507	Diabetes Mellitus, Type 1	MESH:D003922		Streptozocin	5.26	16
MIR3475	16	100499512	Diabetes Mellitus, Type 1	MESH:D003922		Streptozocin	5.26	16
MIR384	16	494333	Diabetes Mellitus, Type 1	MESH:D003922		Streptozocin	4.22	16
MIR3962	16	100628615	Diabetes Mellitus, Type 1	MESH:D003922		Streptozocin	5.26	16
MIR3966	16	100628616	Diabetes Mellitus, Type 1	MESH:D003922		Streptozocin	4.91	16
MIR3968	16	100628623	Diabetes Mellitus, Type 1	MESH:D003922		Streptozocin	4.91	16
MIR412	16	574433	Diabetes Mellitus, Type 1	MESH:D003922		Streptozocin	4.36	16
MIR466M	16	100526481	Diabetes Mellitus, Type 1	MESH:D003922		Streptozocin	4.91	16
MIR467C	16	100124487	Diabetes Mellitus, Type 1	MESH:D003922		Streptozocin	4.91	16
MIR467E	16	100124448	Diabetes Mellitus, Type 1	MESH:D003922		Streptozocin	4.71	16
MIR468	16	723871	Diabetes Mellitus, Type 1	MESH:D003922		Streptozocin	4.71	16
MIR490	16	574443	Diabetes Mellitus, Type 1	MESH:D003922		Streptozocin	4.45	16
MIR499	16	735275	Diabetes Mellitus, Type 1	MESH:D003922		Streptozocin	4.45	16
MIR5103	16	100628580	Diabetes Mellitus, Type 1	MESH:D003922		Streptozocin	4.91	16
MIR5107	16	100628611	Diabetes Mellitus, Type 1	MESH:D003922		Streptozocin	4.71	16
MIR511	16	574445	Diabetes Mellitus, Type 1	MESH:D003922		Streptozocin	4.29	16
MIR5127	16	100628596	Diabetes Mellitus, Type 1	MESH:D003922		Streptozocin	5.26	16
MIR544	16	100124450	Diabetes Mellitus, Type 1	MESH:D003922		Streptozocin	4.45	16
MIR546	16	723882	Diabetes Mellitus, Type 1	MESH:D003922		Streptozocin	4.91	16
MIR5620	16	100885832	Diabetes Mellitus, Type 1	MESH:D003922		Streptozocin	4.91	16
MIR5621	16	100885833	Diabetes Mellitus, Type 1	MESH:D003922		Streptozocin	5.26	16
MIR5625	16	100885838	Diabetes Mellitus, Type 1	MESH:D003922		Streptozocin	5.26	16
MIR666	16	751521	Diabetes Mellitus, Type 1	MESH:D003922		Streptozocin	4.71	16
MIR669J	16	100316770	Diabetes Mellitus, Type 1	MESH:D003922		Streptozocin	5.26	16
MIR669N	16	100316705	Diabetes Mellitus, Type 1	MESH:D003922		Streptozocin	4.71	16
MIR677	16	751518	Diabetes Mellitus, Type 1	MESH:D003922		Streptozocin	4.56	16
MIR679	16	751539	Diabetes Mellitus, Type 1	MESH:D003922		Streptozocin	4.71	16
MIR697	16	735277	Diabetes Mellitus, Type 1	MESH:D003922		Streptozocin	4.71	16
MIR705	16	735267	Diabetes Mellitus, Type 1	MESH:D003922		Streptozocin	4.91	16
MIR718	16	100313781	Diabetes Mellitus, Type 1	MESH:D003922		Streptozocin	4.91	16
MIR744	16	100126313	Diabetes Mellitus, Type 1	MESH:D003922		Streptozocin	3.82	16
MIR873A	16	100124457	Diabetes Mellitus, Type 1	MESH:D003922		Streptozocin	5.26	16
MIR875	16	100126309	Diabetes Mellitus, Type 1	MESH:D003922		Streptozocin	4.45	16
MIR879	16	100124492	Diabetes Mellitus, Type 1	MESH:D003922		Streptozocin	4.71	16
NIPSNAP	16	32573	Diabetes Mellitus, Type 1	MESH:D003922		Streptozocin	4.91	16
PDE5	16	582146	Diabetes Mellitus, Type 1	MESH:D003922		Streptozocin	4.02	16
RAS	16	19412	Diabetes Mellitus, Type 1	MESH:D003922		Streptozocin	3.88	16
SNORD49A	16	26800	Diabetes Mellitus, Type 1	MESH:D003922		Streptozocin	4.36	16
CXCL8	15	3576	Diabetes Mellitus, Type 1	MESH:D003922		bisphenol A|Dehydroepiandrosterone|Calcitriol|Iron|Lipopolysaccharides|Mercury|Nitric Oxide|Norepinephrine|resveratrol|sodium arsenite|Tacrolimus|Tetrachlorodibenzodioxin|Warfarin	24.06	15
FAS	15	355	Diabetes Mellitus, Type 1	MESH:D003922		bisphenol A|Cyclophosphamide|Calcitriol|Lipopolysaccharides|Mercury|Nitric Oxide|Palm Oil|Reactive Oxygen Species|resveratrol|sodium arsenite|Tacrolimus|Taurine|Tetrachlorodibenzodioxin|Vitamin A	36.68	15
BDNF	14	627	Diabetes Mellitus, Type 1	MESH:D003922		bisphenol A|Cyclophosphamide|decabromobiphenyl ether|Calcitriol|Lipopolysaccharides|Mercury|Nitric Oxide|resveratrol|sodium arsenite|Tacrolimus|Taurine|Tetrachlorodibenzodioxin	32.53	14
EGR1	14	1958	Diabetes Mellitus, Type 1	MESH:D003922		bisphenol A|Cyclophosphamide|decabromobiphenyl ether|Calcitriol|Iron|Lipopolysaccharides|Norepinephrine|Palm Oil|Reactive Oxygen Species|resveratrol|sodium arsenite|Tacrolimus|Tetrachlorodibenzodioxin	33.27	14
GSTM1	14	2944	Diabetes Mellitus, Type 1	MESH:D003922		bisphenol A|Cyclophosphamide|decabromobiphenyl ether|Calcitriol|Iron|Lipopolysaccharides|Mercury|Nitric Oxide|Palm Oil|resveratrol|sodium arsenite|Superoxides|Tetrachlorodibenzodioxin	34.75	14
ACTB	13	60	Diabetes Mellitus, Type 1	MESH:D003922		Alloxan|bisphenol A|Cyclophosphamide|Calcitriol|Lipopolysaccharides|Mercury|Nitric Oxide|resveratrol|sodium arsenite|Tetrachlorodibenzodioxin|Vitamin A|Warfarin	39.23	13
CCND1	13	595	Diabetes Mellitus, Type 1	MESH:D003922		bisphenol A|decabromobiphenyl ether|Dehydroepiandrosterone|Calcitriol|Iron|Lipopolysaccharides|Palm Oil|Reactive Oxygen Species|resveratrol|sodium arsenite|Tetrachlorodibenzodioxin|Uric Acid|Vitamin A|Warfarin	28.98	13
CD14	13	929	Diabetes Mellitus, Type 1	MESH:D003922		bisphenol A|Cyclophosphamide|decabromobiphenyl ether|Calcitriol|Iron|Lipopolysaccharides|Nitric Oxide|Palm Oil|resveratrol|sodium arsenite|Tetrachlorodibenzodioxin|Vitamin A	38.91	13
MYC	13	4609	Diabetes Mellitus, Type 1	MESH:D003922		bisphenol A|Calcitriol|Iron|Lipopolysaccharides|manganese tetrakis-(N-ethyl-2 pyridyl) porphyrin|Mercury|Norepinephrine|Reactive Oxygen Species|resveratrol|sodium arsenite|Tacrolimus|Tetrachlorodibenzodioxin|Vitamin A	29.71	13
PCNA	13	5111	Diabetes Mellitus, Type 1	MESH:D003922		bisphenol A|Cyclophosphamide|decabromobiphenyl ether|Calcitriol|Iron|Lipopolysaccharides|manganese tetrakis-(N-ethyl-2 pyridyl) porphyrin|resveratrol|sodium arsenite|Tacrolimus|Taurine|Tetrachlorodibenzodioxin	30.13	13
BIRC3	12	330	Diabetes Mellitus, Type 1	MESH:D003922		bisphenol A|Cyclophosphamide|Calcitriol|Lipopolysaccharides|Mercury|Nitric Oxide|Reactive Oxygen Species|resveratrol|sodium arsenite|Tacrolimus|Tetrachlorodibenzodioxin	33.17	12
CCL5	12	6352	Diabetes Mellitus, Type 1	MESH:D003922		bisphenol A|decabromobiphenyl ether|Iron|Lipopolysaccharides|Nitric Oxide|Norepinephrine|Reactive Oxygen Species|resveratrol|sodium arsenite|Tacrolimus|Tetrachlorodibenzodioxin	28.99	12
CD44	12	960	Diabetes Mellitus, Type 1	MESH:D003922		bisphenol A|decabromobiphenyl ether|Calcitriol|Lipopolysaccharides|Palm Oil|Reactive Oxygen Species|resveratrol|sodium arsenite|Tacrolimus|Tetrachlorodibenzodioxin|Vitamin A	33.77	12
CDH1	12	999	Diabetes Mellitus, Type 1	MESH:D003922		bisphenol A|Cyclophosphamide|Calcitriol|Lipopolysaccharides|Nitric Oxide|Reactive Oxygen Species|resveratrol|sodium arsenite|Tacrolimus|Tetrachlorodibenzodioxin|Vitamin A|Warfarin	32.87	12
CSF2	12	1437	Diabetes Mellitus, Type 1	MESH:D003922		bisphenol A|Cyclophosphamide|Calcitriol|Iron|Lipopolysaccharides|Nitric Oxide|Reactive Oxygen Species|resveratrol|sodium arsenite|Tacrolimus|Tetrachlorodibenzodioxin	31.28	12
CYP3A4	12	1576	Diabetes Mellitus, Type 1	MESH:D003922		6 beta-hydroxycortisol|bisphenol A|Cyclophosphamide|decabromobiphenyl ether|Dehydroepiandrosterone|Calcitriol|Lipopolysaccharides|Reactive Oxygen Species|resveratrol|sodium arsenite|Tacrolimus|Tetrachlorodibenzodioxin|Warfarin	25.44	12
EGFR	12	1956	Diabetes Mellitus, Type 1	MESH:D003922		bisphenol A|Cyclophosphamide|Dehydroepiandrosterone|Calcitriol|Lipopolysaccharides|Norepinephrine|Reactive Oxygen Species|resveratrol|sodium arsenite|Tetrachlorodibenzodioxin|Vitamin A	24.88	12
JAK2	12	3717	Diabetes Mellitus, Type 1	MESH:D003922		bisphenol A|decabromobiphenyl ether|Lipopolysaccharides|Mercury|Nitric Oxide|Reactive Oxygen Species|resveratrol|sodium arsenite|Tacrolimus|Tetrachlorodibenzodioxin|Vitamin A	35.89	12
ABCB1	11	5243	Diabetes Mellitus, Type 1	MESH:D003922		bisphenol A|Cyclophosphamide|Calcitriol|Lipopolysaccharides|Mercury|resveratrol|sodium arsenite|Tacrolimus|Tetrachlorodibenzodioxin|Vitamin A|Warfarin	23.09	11
BTG2	11	7832	Diabetes Mellitus, Type 1	MESH:D003922		bisphenol A|decabromobiphenyl ether|Calcitriol|Lipopolysaccharides|Palm Oil|resveratrol|sodium arsenite|Tacrolimus|Tetrachlorodibenzodioxin|Vitamin A	30.62	11
C3	11	718	Diabetes Mellitus, Type 1	MESH:D003922		bisphenol A|Cyclophosphamide|Lipopolysaccharides|Mercury|Palm Oil|Reactive Oxygen Species|resveratrol|sodium arsenite|Tacrolimus|Tetrachlorodibenzodioxin	30.23	11
CCNB2	11	9133	Diabetes Mellitus, Type 1	MESH:D003922		bisphenol A|Calcitriol|Lipopolysaccharides|Mercury|Palm Oil|Reactive Oxygen Species|resveratrol|sodium arsenite|Tacrolimus|Tetrachlorodibenzodioxin	31.64	11
CEBPA	11	1050	Diabetes Mellitus, Type 1	MESH:D003922		bisphenol A|decabromobiphenyl ether|Calcitriol|Lipopolysaccharides|Palm Oil|Reactive Oxygen Species|resveratrol|sodium arsenite|Taurine|Tetrachlorodibenzodioxin	29.27	11
CEBPB	11	1051	Diabetes Mellitus, Type 1	MESH:D003922		bisphenol A|Cyclophosphamide|decabromobiphenyl ether|Calcitriol|Lipopolysaccharides|Palm Oil|Reactive Oxygen Species|resveratrol|sodium arsenite|Tetrachlorodibenzodioxin	27.41	11
CSF1	11	1435	Diabetes Mellitus, Type 1	MESH:D003922		bisphenol A|Cyclophosphamide|Calcitriol|Lipopolysaccharides|Nitric Oxide|resveratrol|sodium arsenite|Tacrolimus|Tetrachlorodibenzodioxin	31.18	11
CTSD	11	1509	Diabetes Mellitus, Type 1	MESH:D003922		bisphenol A|Cyclophosphamide|Dehydroepiandrosterone|Lipopolysaccharides|Nitric Oxide|Palm Oil|resveratrol|sodium arsenite|Tetrachlorodibenzodioxin	26.7	11
DUSP1	11	1843	Diabetes Mellitus, Type 1	MESH:D003922		bisphenol A|decabromobiphenyl ether|Calcitriol|Lipopolysaccharides|Nitric Oxide|resveratrol|sodium arsenite|Taurine|Tetrachlorodibenzodioxin	24.35	11
GCLM	11	2730	Diabetes Mellitus, Type 1	MESH:D003922		bisphenol A|Iron|Lipopolysaccharides|Mercury|Nitric Oxide|Palm Oil|Reactive Oxygen Species|resveratrol|sodium arsenite|Tetrachlorodibenzodioxin	25.31	11
GJA1	11	2697	Diabetes Mellitus, Type 1	MESH:D003922		bisphenol A|Cyclophosphamide|decabromobiphenyl ether|Lipopolysaccharides|Nitric Oxide|Reactive Oxygen Species|resveratrol|sodium arsenite|Tetrachlorodibenzodioxin|Vitamin A	28.23	11
HSPA1A	11	3303	Diabetes Mellitus, Type 1	MESH:D003922		bisphenol A|Cyclophosphamide|decabromobiphenyl ether|Iron|Lipopolysaccharides|Mercury|Reactive Oxygen Species|resveratrol|sodium arsenite|Tetrachlorodibenzodioxin	27.41	11
IGFBP3	11	3486	Diabetes Mellitus, Type 1	MESH:D003922		bisphenol A|Cyclophosphamide|Dehydroepiandrosterone|Calcitriol|Iron|Lipopolysaccharides|resveratrol|sodium arsenite|Taurine|Tetrachlorodibenzodioxin	29.58	11
IL2RA	11	3559	Diabetes Mellitus, Type 1	MESH:D003922	marker/mechanism	bisphenol A|Calcitriol|Lipopolysaccharides|resveratrol|sodium arsenite|Tacrolimus|Tetrachlorodibenzodioxin	22.68	11
JUNB	11	3726	Diabetes Mellitus, Type 1	MESH:D003922		bisphenol A|Calcitriol|Lipopolysaccharides|Nitric Oxide|Norepinephrine|Reactive Oxygen Species|resveratrol|sodium arsenite|Tacrolimus|Tetrachlorodibenzodioxin	29.35	11
KLF5	11	688	Diabetes Mellitus, Type 1	MESH:D003922		bisphenol A|Cyclophosphamide|decabromobiphenyl ether|Calcitriol|Lipopolysaccharides|Palm Oil|resveratrol|sodium arsenite|Tacrolimus|Tetrachlorodibenzodioxin	35.77	11
LTF	11	4057	Diabetes Mellitus, Type 1	MESH:D003922		bisphenol A|Cyclophosphamide|Calcitriol|Iron|Lipopolysaccharides|Nitric Oxide|Reactive Oxygen Species|sodium arsenite|Superoxides|Tacrolimus|Tetrachlorodibenzodioxin	41.94	11
ODC1	11	4953	Diabetes Mellitus, Type 1	MESH:D003922		bisphenol A|Cyclophosphamide|decabromobiphenyl ether|Calcitriol|Iron|Lipopolysaccharides|Norepinephrine|Reactive Oxygen Species|resveratrol|Tetrachlorodibenzodioxin|Vitamin A	32.32	11
PRKAA1	11	5562	Diabetes Mellitus, Type 1	MESH:D003922		bisphenol A|decabromobiphenyl ether|Calcitriol|Iron|Lipopolysaccharides|Nitric Oxide|Reactive Oxygen Species|resveratrol|sodium arsenite|Tetrachlorodibenzodioxin	36.23	11
RRM2	11	6241	Diabetes Mellitus, Type 1	MESH:D003922		bisphenol A|Cyclophosphamide|decabromobiphenyl ether|Calcitriol|Iron|Lipopolysaccharides|Palm Oil|resveratrol|sodium arsenite|Tetrachlorodibenzodioxin	31.78	11
SRC	11	6714	Diabetes Mellitus, Type 1	MESH:D003922		bisphenol A|decabromobiphenyl ether|Dehydroepiandrosterone|Iron|Lipopolysaccharides|Nitric Oxide|Reactive Oxygen Species|resveratrol|sodium arsenite|Tetrachlorodibenzodioxin|Vitamin A	33.04	11
TGFB2	11	7042	Diabetes Mellitus, Type 1	MESH:D003922		bisphenol A|Cyclophosphamide|Calcitriol|Lipopolysaccharides|Mercury|Norepinephrine|Palm Oil|resveratrol|sodium arsenite|Tetrachlorodibenzodioxin	30.71	11
UCP2	11	7351	Diabetes Mellitus, Type 1	MESH:D003922		bisphenol A|Dehydroepiandrosterone|Calcitriol|Lipopolysaccharides|Norepinephrine|Palm Oil|Reactive Oxygen Species|resveratrol|sodium arsenite|Superoxides|Tetrachlorodibenzodioxin	33.77	11
UGT1A1	11	54658	Diabetes Mellitus, Type 1	MESH:D003922		bisphenol A|decabromobiphenyl ether|Calcitriol|Palm Oil|resveratrol|sodium arsenite|Taurine|Tetrachlorodibenzodioxin|Vitamin A|Warfarin	26.37	11
VDR	11	7421	Diabetes Mellitus, Type 1	MESH:D003922		bisphenol A|Cyclophosphamide|Calcitriol|Iron|Lipopolysaccharides|Mercury|Norepinephrine|resveratrol|sodium arsenite|Superoxides|Tetrachlorodibenzodioxin	35.36	11
ACTA2	10	59	Diabetes Mellitus, Type 1	MESH:D003922		bisphenol A|Calcitriol|Lipopolysaccharides|Palm Oil|resveratrol|sodium arsenite|Tetrachlorodibenzodioxin|Vitamin A|Warfarin	21.84	10
ADM	10	133	Diabetes Mellitus, Type 1	MESH:D003922		bisphenol A|Cyclophosphamide|decabromobiphenyl ether|Lipopolysaccharides|Mercury|Nitric Oxide|resveratrol|Tetrachlorodibenzodioxin	24.48	10
ALOX5AP	10	241	Diabetes Mellitus, Type 1	MESH:D003922		bisphenol A|Cyclophosphamide|Calcitriol|Lipopolysaccharides|Palm Oil|Reactive Oxygen Species|resveratrol|sodium arsenite|Tetrachlorodibenzodioxin|Warfarin	39.01	10
ANXA2	10	302	Diabetes Mellitus, Type 1	MESH:D003922		bisphenol A|Calcitriol|Iron|Lipopolysaccharides|Mercury|Palm Oil|resveratrol|sodium arsenite|Tetrachlorodibenzodioxin	28.1	10
AR	10	367	Diabetes Mellitus, Type 1	MESH:D003922		bisphenol A|decabromobiphenyl ether|Dehydroepiandrosterone|Calcitriol|Lipopolysaccharides|Reactive Oxygen Species|resveratrol|sodium arsenite|Superoxides|Tetrachlorodibenzodioxin	18.44	10
ATF3	10	467	Diabetes Mellitus, Type 1	MESH:D003922		bisphenol A|decabromobiphenyl ether|Calcitriol|Lipopolysaccharides|Reactive Oxygen Species|resveratrol|sodium arsenite|Tacrolimus|Tetrachlorodibenzodioxin	21.99	10
ATF6	10	22926	Diabetes Mellitus, Type 1	MESH:D003922		bisphenol A|decabromobiphenyl ether|Calcitriol|Lipopolysaccharides|Reactive Oxygen Species|resveratrol|sodium arsenite|Tacrolimus|Tetrachlorodibenzodioxin	30.07	10
BID	10	637	Diabetes Mellitus, Type 1	MESH:D003922		bisphenol A|decabromobiphenyl ether|Lipopolysaccharides|Nitric Oxide|Reactive Oxygen Species|resveratrol|sodium arsenite|Taurine|Tetrachlorodibenzodioxin	23.47	10
BIRC5	10	332	Diabetes Mellitus, Type 1	MESH:D003922		bisphenol A|decabromobiphenyl ether|Calcitriol|Nitric Oxide|Reactive Oxygen Species|resveratrol|sodium arsenite|Tacrolimus|Tetrachlorodibenzodioxin	20.98	10
CCL3	10	6348	Diabetes Mellitus, Type 1	MESH:D003922		bisphenol A|Calcitriol|Iron|Lipopolysaccharides|Mercury|Norepinephrine|resveratrol|sodium arsenite|Tetrachlorodibenzodioxin	23.39	10
CDK1	10	983	Diabetes Mellitus, Type 1	MESH:D003922		bisphenol A|decabromobiphenyl ether|Calcitriol|Lipopolysaccharides|Palm Oil|Reactive Oxygen Species|resveratrol|sodium arsenite|Tetrachlorodibenzodioxin	21.82	10
CDKN1B	10	1027	Diabetes Mellitus, Type 1	MESH:D003922		bisphenol A|Cyclophosphamide|decabromobiphenyl ether|Calcitriol|Lipopolysaccharides|resveratrol|sodium arsenite|Tacrolimus|Tetrachlorodibenzodioxin	21.45	10
COMT	10	1312	Diabetes Mellitus, Type 1	MESH:D003922		bisphenol A|Cyclophosphamide|decabromobiphenyl ether|Calcitriol|Mercury|Norepinephrine|Palm Oil|resveratrol|Tetrachlorodibenzodioxin	26.32	10
CREM	10	1390	Diabetes Mellitus, Type 1	MESH:D003922		bisphenol A|Cyclophosphamide|decabromobiphenyl ether|Lipopolysaccharides|Norepinephrine|Palm Oil|resveratrol|sodium arsenite|Tetrachlorodibenzodioxin	30.36	10
CRP	10	1401	Diabetes Mellitus, Type 1	MESH:D003922	marker/mechanism	bisphenol A|Calcitriol|Lipopolysaccharides|Mercury|Reactive Oxygen Species|resveratrol|sodium arsenite|Superoxides|Tetrachlorodibenzodioxin	25.46	10
CTNNB1	10	1499	Diabetes Mellitus, Type 1	MESH:D003922		bisphenol A|Calcitriol|Lipopolysaccharides|Reactive Oxygen Species|resveratrol|sodium arsenite|Tetrachlorodibenzodioxin|Vitamin A|Warfarin	21.14	10
CXCL1	10	2919	Diabetes Mellitus, Type 1	MESH:D003922		bisphenol A|Cyclophosphamide|decabromobiphenyl ether|Calcitriol|Iron|Lipopolysaccharides|resveratrol|sodium arsenite|Tetrachlorodibenzodioxin	21.56	10
CXCL10	10	3627	Diabetes Mellitus, Type 1	MESH:D003922		bisphenol A|Cyclophosphamide|Lipopolysaccharides|Nitric Oxide|resveratrol|sodium arsenite|Tacrolimus|Tetrachlorodibenzodioxin	19.84	10
CXCL2	10	2920	Diabetes Mellitus, Type 1	MESH:D003922		bisphenol A|decabromobiphenyl ether|Calcitriol|Iron|Lipopolysaccharides|Reactive Oxygen Species|resveratrol|sodium arsenite|Tetrachlorodibenzodioxin	21.84	10
CXCL9	10	4283	Diabetes Mellitus, Type 1	MESH:D003922		bisphenol A|Cyclophosphamide|decabromobiphenyl ether|Lipopolysaccharides|Palm Oil|Reactive Oxygen Species|resveratrol|sodium arsenite|Tetrachlorodibenzodioxin	30.48	10
CXCR4	10	7852	Diabetes Mellitus, Type 1	MESH:D003922		bisphenol A|Cyclophosphamide|Calcitriol|Lipopolysaccharides|Nitric Oxide|resveratrol|sodium arsenite|Tetrachlorodibenzodioxin	22.63	10
CYP1B1	10	1545	Diabetes Mellitus, Type 1	MESH:D003922		bisphenol A|Cyclophosphamide|Dehydroepiandrosterone|Mercury|Palm Oil|resveratrol|sodium arsenite|Tetrachlorodibenzodioxin|Vitamin A	18.3	10
EDNRB	10	1910	Diabetes Mellitus, Type 1	MESH:D003922		Alloxan|bisphenol A|Cyclophosphamide|Calcitriol|Nitric Oxide|Norepinephrine|Palm Oil|sodium arsenite|Tetrachlorodibenzodioxin	28.15	10
FGF2	10	2247	Diabetes Mellitus, Type 1	MESH:D003922		bisphenol A|Lipopolysaccharides|Mercury|Nitric Oxide|Norepinephrine|Reactive Oxygen Species|resveratrol|sodium arsenite|Tetrachlorodibenzodioxin	24.32	10
FKBP5	10	2289	Diabetes Mellitus, Type 1	MESH:D003922		bisphenol A|decabromobiphenyl ether|Calcitriol|Lipopolysaccharides|Palm Oil|resveratrol|sodium arsenite|Tacrolimus|Tetrachlorodibenzodioxin	29.56	10
GADD45A	10	1647	Diabetes Mellitus, Type 1	MESH:D003922		bisphenol A|Cyclophosphamide|decabromobiphenyl ether|Calcitriol|Lipopolysaccharides|Palm Oil|resveratrol|sodium arsenite|Tetrachlorodibenzodioxin	21.39	10
GRB2	10	2885	Diabetes Mellitus, Type 1	MESH:D003922		bisphenol A|decabromobiphenyl ether|Calcitriol|Nitric Oxide|Palm Oil|resveratrol|sodium arsenite|Tetrachlorodibenzodioxin	30.59	10
GSN	10	2934	Diabetes Mellitus, Type 1	MESH:D003922		bisphenol A|Calcitriol|Lipopolysaccharides|Mercury|Nitric Oxide|resveratrol|sodium arsenite|Tetrachlorodibenzodioxin	25.78	10
HPRT1	10	3251	Diabetes Mellitus, Type 1	MESH:D003922		bisphenol A|Cyclophosphamide|Dehydroepiandrosterone|Calcitriol|Nitric Oxide|resveratrol|sodium arsenite|Tetrachlorodibenzodioxin	24.74	10
IER3	10	8870	Diabetes Mellitus, Type 1	MESH:D003922		bisphenol A|Cyclophosphamide|Calcitriol|Lipopolysaccharides|Palm Oil|Reactive Oxygen Species|resveratrol|sodium arsenite|Superoxides|Tetrachlorodibenzodioxin	32.03	10
IL1RN	10	3557	Diabetes Mellitus, Type 1	MESH:D003922		bisphenol A|Cyclophosphamide|Calcitriol|Lipopolysaccharides|Palm Oil|resveratrol|sodium arsenite|Tacrolimus|Tetrachlorodibenzodioxin	26.94	10
KLF2	10	10365	Diabetes Mellitus, Type 1	MESH:D003922		bisphenol A|Cyclophosphamide|decabromobiphenyl ether|Lipopolysaccharides|Mercury|Palm Oil|resveratrol|sodium arsenite|Tetrachlorodibenzodioxin	33.33	10
MAOA	10	4128	Diabetes Mellitus, Type 1	MESH:D003922		bisphenol A|Cyclophosphamide|Calcitriol|Iron|Norepinephrine|Reactive Oxygen Species|resveratrol|sodium arsenite|Tetrachlorodibenzodioxin	26.54	10
NDRG1	10	10397	Diabetes Mellitus, Type 1	MESH:D003922		bisphenol A|Iron|Nitric Oxide|Palm Oil|resveratrol|sodium arsenite|Tacrolimus|Tetrachlorodibenzodioxin	23.41	10
NR1I2	10	8856	Diabetes Mellitus, Type 1	MESH:D003922		bisphenol A|Cyclophosphamide|decabromobiphenyl ether|Dehydroepiandrosterone|Calcitriol|Lipopolysaccharides|resveratrol|sodium arsenite|Tetrachlorodibenzodioxin|Warfarin	20.78	10
NR3C1	10	2908	Diabetes Mellitus, Type 1	MESH:D003922		bisphenol A|Dehydroepiandrosterone|Lipopolysaccharides|Nitric Oxide|Reactive Oxygen Species|resveratrol|sodium arsenite|Tacrolimus|Tetrachlorodibenzodioxin	20.94	10
NR4A1	10	3164	Diabetes Mellitus, Type 1	MESH:D003922		bisphenol A|decabromobiphenyl ether|Calcitriol|Lipopolysaccharides|Mercury|Nitric Oxide|Palm Oil|Reactive Oxygen Species|sodium arsenite|Tetrachlorodibenzodioxin	29.66	10
OCLN	10	100506658	Diabetes Mellitus, Type 1	MESH:D003922		bisphenol A|Calcitriol|Iron|Lipopolysaccharides|Nitric Oxide|resveratrol|sodium arsenite|Tetrachlorodibenzodioxin	25.58	10
PLA2G4A	10	5321	Diabetes Mellitus, Type 1	MESH:D003922		bisphenol A|Cyclophosphamide|Iron|Lipopolysaccharides|Nitric Oxide|resveratrol|sodium arsenite|Tetrachlorodibenzodioxin	24.65	10
PLAT	10	5327	Diabetes Mellitus, Type 1	MESH:D003922		bisphenol A|Lipopolysaccharides|Nitric Oxide|Palm Oil|resveratrol|sodium arsenite|Tacrolimus|Tetrachlorodibenzodioxin	21.34	10
PON1	10	5444	Diabetes Mellitus, Type 1	MESH:D003922		bisphenol A|Cyclophosphamide|decabromobiphenyl ether|Iron|Mercury|Reactive Oxygen Species|resveratrol|sodium arsenite|Tetrachlorodibenzodioxin|Uric Acid	27.99	10
SELE	10	6401	Diabetes Mellitus, Type 1	MESH:D003922		bisphenol A|decabromobiphenyl ether|Iron|Lipopolysaccharides|Nitric Oxide|resveratrol|sodium arsenite|Tacrolimus	23.19	10
SFTPB	10	6439	Diabetes Mellitus, Type 1	MESH:D003922		bisphenol A|decabromobiphenyl ether|Calcitriol|Lipopolysaccharides|Nitric Oxide|resveratrol|Tetrachlorodibenzodioxin|Vitamin A	31.7	10
SNCA	10	6622	Diabetes Mellitus, Type 1	MESH:D003922		bisphenol A|Iron|Lipopolysaccharides|Nitric Oxide|Palm Oil|Reactive Oxygen Species|resveratrol|sodium arsenite|Tetrachlorodibenzodioxin|Vitamin A	31.11	10
STAT5A	10	6776	Diabetes Mellitus, Type 1	MESH:D003922		bisphenol A|Calcitriol|Lipopolysaccharides|Nitric Oxide|resveratrol|sodium arsenite|Tetrachlorodibenzodioxin|Vitamin A	27.99	10
STAT5B	10	6777	Diabetes Mellitus, Type 1	MESH:D003922		bisphenol A|Cyclophosphamide|Lipopolysaccharides|Nitric Oxide|Palm Oil|resveratrol|sodium arsenite|Tetrachlorodibenzodioxin	29.62	10
TGFB3	10	7043	Diabetes Mellitus, Type 1	MESH:D003922		bisphenol A|decabromobiphenyl ether|Calcitriol|Lipopolysaccharides|Norepinephrine|resveratrol|sodium arsenite|Tetrachlorodibenzodioxin|Vitamin A	30.6	10
TNFAIP3	10	7128	Diabetes Mellitus, Type 1	MESH:D003922		bisphenol A|Cyclophosphamide|Calcitriol|Lipopolysaccharides|Mercury|Palm Oil|resveratrol|sodium arsenite|Tetrachlorodibenzodioxin	28.24	10
TNFRSF1A	10	7132	Diabetes Mellitus, Type 1	MESH:D003922		bisphenol A|Lipopolysaccharides|Mercury|Nitric Oxide|Palm Oil|resveratrol|sodium arsenite|Tetrachlorodibenzodioxin	21.57	10
TNFSF10	10	8743	Diabetes Mellitus, Type 1	MESH:D003922		bisphenol A|Iron|Lipopolysaccharides|Mercury|Palm Oil|Reactive Oxygen Species|resveratrol|sodium arsenite|Tetrachlorodibenzodioxin	23.66	10
UCP1	10	7350	Diabetes Mellitus, Type 1	MESH:D003922		bisphenol A|Cyclophosphamide|Dehydroepiandrosterone|Norepinephrine|Palm Oil|Reactive Oxygen Species|resveratrol|Superoxides|Tetrachlorodibenzodioxin|Vitamin A	35.62	10
XBP1	10	7494	Diabetes Mellitus, Type 1	MESH:D003922		bisphenol A|Lipopolysaccharides|Norepinephrine|Palm Oil|Reactive Oxygen Species|resveratrol|sodium arsenite|Tacrolimus|Tetrachlorodibenzodioxin	25.84	10
ABCA1	9	19	Diabetes Mellitus, Type 1	MESH:D003922		bisphenol A|Calcitriol|Lipopolysaccharides|Mercury|resveratrol|sodium arsenite|Tacrolimus|Tetrachlorodibenzodioxin	21.51	9
ACSL3	9	2181	Diabetes Mellitus, Type 1	MESH:D003922		bisphenol A|Calcitriol|Iron|Lipopolysaccharides|Palm Oil|resveratrol|sodium arsenite|Tetrachlorodibenzodioxin	28.91	9
ALOX5	9	240	Diabetes Mellitus, Type 1	MESH:D003922		bisphenol A|Calcitriol|Lipopolysaccharides|Nitric Oxide|Reactive Oxygen Species|resveratrol|sodium arsenite|Tetrachlorodibenzodioxin	22.31	9
ALPL	9	249	Diabetes Mellitus, Type 1	MESH:D003922		bisphenol A|decabromobiphenyl ether|Calcitriol|resveratrol|sodium arsenite|Tetrachlorodibenzodioxin|Tocotrienols|Warfarin	22.63	9
ANXA1	9	301	Diabetes Mellitus, Type 1	MESH:D003922		bisphenol A|Iron|Lipopolysaccharides|Norepinephrine|resveratrol|sodium arsenite|Tacrolimus|Tetrachlorodibenzodioxin	23.83	9
AREG	9	374	Diabetes Mellitus, Type 1	MESH:D003922		bisphenol A|decabromobiphenyl ether|Calcitriol|Lipopolysaccharides|resveratrol|sodium arsenite|Tacrolimus|Tetrachlorodibenzodioxin	23.12	9
ATM	9	472	Diabetes Mellitus, Type 1	MESH:D003922		bisphenol A|Calcitriol|Iron|Nitric Oxide|resveratrol|sodium arsenite|Tetrachlorodibenzodioxin	19.01	9
ATP1A1	9	476	Diabetes Mellitus, Type 1	MESH:D003922		bisphenol A|Calcitriol|Lipopolysaccharides|Nitric Oxide|Palm Oil|resveratrol|Tetrachlorodibenzodioxin	22.54	9
B2M	9	567	Diabetes Mellitus, Type 1	MESH:D003922		bisphenol A|Calcitriol|Iron|Nitric Oxide|Palm Oil|Reactive Oxygen Species|resveratrol|Tetrachlorodibenzodioxin	25.88	9
BCL2L11	9	10018	Diabetes Mellitus, Type 1	MESH:D003922		bisphenol A|Calcitriol|Mercury|Reactive Oxygen Species|resveratrol|sodium arsenite|Taurine|Tetrachlorodibenzodioxin	22.91	9
BHLHE40	9	8553	Diabetes Mellitus, Type 1	MESH:D003922		bisphenol A|decabromobiphenyl ether|Lipopolysaccharides|Mercury|Palm Oil|resveratrol|sodium arsenite|Tetrachlorodibenzodioxin	24.92	9
BIRC2	9	329	Diabetes Mellitus, Type 1	MESH:D003922		bisphenol A|Calcitriol|Nitric Oxide|Palm Oil|Reactive Oxygen Species|resveratrol|sodium arsenite|Tetrachlorodibenzodioxin	24.48	9
CCNA2	9	890	Diabetes Mellitus, Type 1	MESH:D003922		bisphenol A|Cyclophosphamide|decabromobiphenyl ether|Calcitriol|Lipopolysaccharides|resveratrol|sodium arsenite|Tetrachlorodibenzodioxin	19.91	9
CCNB1	9	891	Diabetes Mellitus, Type 1	MESH:D003922		bisphenol A|decabromobiphenyl ether|Calcitriol|Lipopolysaccharides|resveratrol|sodium arsenite|Tetrachlorodibenzodioxin|Uric Acid	17.8	9
CCND2	9	894	Diabetes Mellitus, Type 1	MESH:D003922		bisphenol A|Cyclophosphamide|Calcitriol|Lipopolysaccharides|resveratrol|sodium arsenite|Tetrachlorodibenzodioxin|Vitamin A	22.77	9
CD69	9	969	Diabetes Mellitus, Type 1	MESH:D003922	marker/mechanism	bisphenol A|Cyclophosphamide|decabromobiphenyl ether|Lipopolysaccharides|resveratrol|sodium arsenite|Tetrachlorodibenzodioxin	24.94	9
CD74	9	972	Diabetes Mellitus, Type 1	MESH:D003922		bisphenol A|Cyclophosphamide|Iron|Palm Oil|resveratrol|sodium arsenite|Tacrolimus|Tetrachlorodibenzodioxin	27.1	9
CDKN1C	9	1028	Diabetes Mellitus, Type 1	MESH:D003922		bisphenol A|Cyclophosphamide|Iron|Lipopolysaccharides|Reactive Oxygen Species|resveratrol|sodium arsenite|Tetrachlorodibenzodioxin	25.88	9
CFTR	9	1080	Diabetes Mellitus, Type 1	MESH:D003922		bisphenol A|Lipopolysaccharides|Mercury|Nitric Oxide|resveratrol|sodium arsenite|Tetrachlorodibenzodioxin	18.78	9
COL1A2	9	1278	Diabetes Mellitus, Type 1	MESH:D003922		bisphenol A|Calcitriol|Nitric Oxide|Palm Oil|resveratrol|sodium arsenite|Tetrachlorodibenzodioxin	18.62	9
COL3A1	9	1281	Diabetes Mellitus, Type 1	MESH:D003922		bisphenol A|Calcitriol|Lipopolysaccharides|Norepinephrine|Palm Oil|resveratrol|sodium arsenite|Tetrachlorodibenzodioxin	22.87	9
CYP17A1	9	1586	Diabetes Mellitus, Type 1	MESH:D003922		bisphenol A|decabromobiphenyl ether|Dehydroepiandrosterone|Lipopolysaccharides|Palm Oil|resveratrol|sodium arsenite|Tetrachlorodibenzodioxin	19.79	9
CYP19A1	9	1588	Diabetes Mellitus, Type 1	MESH:D003922		bisphenol A|decabromobiphenyl ether|Dehydroepiandrosterone|Calcitriol|Lipopolysaccharides|resveratrol|sodium arsenite|Tetrachlorodibenzodioxin	18.5	9
DRD2	9	1813	Diabetes Mellitus, Type 1	MESH:D003922		bisphenol A|Cyclophosphamide|decabromobiphenyl ether|Calcitriol|Iron|Norepinephrine|sodium arsenite|Tacrolimus|Tetrachlorodibenzodioxin|Vitamin A	27.63	9
E2F8	9	79733	Diabetes Mellitus, Type 1	MESH:D003922		bisphenol A|decabromobiphenyl ether|Calcitriol|Iron|Lipopolysaccharides|Palm Oil|resveratrol|Tetrachlorodibenzodioxin	27.85	9
ECH1	9	1891	Diabetes Mellitus, Type 1	MESH:D003922		bisphenol A|decabromobiphenyl ether|Nitric Oxide|Palm Oil|resveratrol|Tacrolimus|Tetrachlorodibenzodioxin	23.16	9
EEF1A1	9	1915	Diabetes Mellitus, Type 1	MESH:D003922		bisphenol A|Calcitriol|Nitric Oxide|resveratrol|sodium arsenite|Tetrachlorodibenzodioxin|Vitamin A	22.69	9
F2	9	2147	Diabetes Mellitus, Type 1	MESH:D003922		bisphenol A|Iron|Lipopolysaccharides|Nitric Oxide|Reactive Oxygen Species|resveratrol|Tetrachlorodibenzodioxin|Warfarin	22.74	9
FBXO32	9	114907	Diabetes Mellitus, Type 1	MESH:D003922		bisphenol A|decabromobiphenyl ether|Calcitriol|Lipopolysaccharides|Palm Oil|resveratrol|sodium arsenite|Tetrachlorodibenzodioxin	27.92	9
FGF1	9	2246	Diabetes Mellitus, Type 1	MESH:D003922		bisphenol A|Lipopolysaccharides|Nitric Oxide|Norepinephrine|Palm Oil|resveratrol|Tetrachlorodibenzodioxin	21.49	9
FOXP3	9	50943	Diabetes Mellitus, Type 1	MESH:D003922	marker/mechanism	bisphenol A|Cyclophosphamide|Calcitriol|Lipopolysaccharides|resveratrol|sodium arsenite|Tetrachlorodibenzodioxin	26.61	9
GADD45G	9	10912	Diabetes Mellitus, Type 1	MESH:D003922		bisphenol A|Calcitriol|Mercury|Palm Oil|Reactive Oxygen Species|resveratrol|sodium arsenite|Tetrachlorodibenzodioxin	24.96	9
GAP43	9	2596	Diabetes Mellitus, Type 1	MESH:D003922		bisphenol A|Cyclophosphamide|decabromobiphenyl ether|Calcitriol|Lipopolysaccharides|resveratrol|sodium arsenite|Tetrachlorodibenzodioxin	27.04	9
GPAM	9	57678	Diabetes Mellitus, Type 1	MESH:D003922		bisphenol A|decabromobiphenyl ether|Iron|Lipopolysaccharides|Palm Oil|resveratrol|sodium arsenite|Tetrachlorodibenzodioxin	27.98	9
HP	9	3240	Diabetes Mellitus, Type 1	MESH:D003922	marker/mechanism	bisphenol A|Calcitriol|Lipopolysaccharides|Palm Oil|resveratrol|Tetrachlorodibenzodioxin|Warfarin	22.25	9
HRAS	9	3265	Diabetes Mellitus, Type 1	MESH:D003922		bisphenol A|Iron|Lipopolysaccharides|Mercury|Reactive Oxygen Species|resveratrol|sodium arsenite|Superoxides|Tetrachlorodibenzodioxin	25.13	9
HSPA8	9	3312	Diabetes Mellitus, Type 1	MESH:D003922		bisphenol A|Cyclophosphamide|Iron|Mercury|Nitric Oxide|sodium arsenite|Tacrolimus|Tetrachlorodibenzodioxin|Warfarin	25.32	9
IFRD1	9	3475	Diabetes Mellitus, Type 1	MESH:D003922		bisphenol A|Cyclophosphamide|Lipopolysaccharides|Mercury|Palm Oil|resveratrol|sodium arsenite|Tetrachlorodibenzodioxin	25.98	9
IGFBP1	9	3484	Diabetes Mellitus, Type 1	MESH:D003922		bisphenol A|Calcitriol|Lipopolysaccharides|Palm Oil|resveratrol|sodium arsenite|Tacrolimus|Tetrachlorodibenzodioxin	23.37	9
IKBKB	9	3551	Diabetes Mellitus, Type 1	MESH:D003922		bisphenol A|Iron|Lipopolysaccharides|Reactive Oxygen Species|resveratrol|sodium arsenite|Taurine|Tetrachlorodibenzodioxin	23.67	9
IL5	9	3567	Diabetes Mellitus, Type 1	MESH:D003922		bisphenol A|Cyclophosphamide|Lipopolysaccharides|Nitric Oxide|Reactive Oxygen Species|resveratrol|Superoxides|Tacrolimus|Tetrachlorodibenzodioxin	25.67	9
INSIG1	9	3638	Diabetes Mellitus, Type 1	MESH:D003922		bisphenol A|decabromobiphenyl ether|Calcitriol|Lipopolysaccharides|Palm Oil|resveratrol|sodium arsenite|Tetrachlorodibenzodioxin	23.37	9
JAK1	9	3716	Diabetes Mellitus, Type 1	MESH:D003922		bisphenol A|Calcitriol|Lipopolysaccharides|Nitric Oxide|resveratrol|sodium arsenite|Tetrachlorodibenzodioxin	22.68	9
KRAS	9	3845	Diabetes Mellitus, Type 1	MESH:D003922		bisphenol A|Dehydroepiandrosterone|Lipopolysaccharides|Reactive Oxygen Species|resveratrol|sodium arsenite|Tacrolimus|Tetrachlorodibenzodioxin	23.01	9
LEPR	9	3953	Diabetes Mellitus, Type 1	MESH:D003922		bisphenol A|decabromobiphenyl ether|Lipopolysaccharides|Mercury|resveratrol|sodium arsenite|Superoxides|Taurine|Tetrachlorodibenzodioxin	26.7	9
LGALS1	9	3956	Diabetes Mellitus, Type 1	MESH:D003922		bisphenol A|Cyclophosphamide|decabromobiphenyl ether|Lipopolysaccharides|Reactive Oxygen Species|resveratrol|sodium arsenite|Tetrachlorodibenzodioxin	25.58	9
LIF	9	3976	Diabetes Mellitus, Type 1	MESH:D003922		bisphenol A|Lipopolysaccharides|Nitric Oxide|Reactive Oxygen Species|resveratrol|sodium arsenite|Tacrolimus|Tetrachlorodibenzodioxin	25.83	9
MCL1	9	4170	Diabetes Mellitus, Type 1	MESH:D003922		bisphenol A|Calcitriol|Lipopolysaccharides|Reactive Oxygen Species|resveratrol|sodium arsenite|Tetrachlorodibenzodioxin|Vitamin A	20.88	9
MMP1	9	4312	Diabetes Mellitus, Type 1	MESH:D003922		bisphenol A|Calcitriol|Iron|Lipopolysaccharides|Reactive Oxygen Species|resveratrol|sodium arsenite|Tetrachlorodibenzodioxin	21.43	9
MT1	9	17748	Diabetes Mellitus, Type 1	MESH:D003922		bisphenol A|Iron|Lipopolysaccharides|Mercury|Nitric Oxide|Palm Oil|Reactive Oxygen Species|sodium arsenite|Tetrachlorodibenzodioxin	26.09	9
MT2	9	17750	Diabetes Mellitus, Type 1	MESH:D003922		bisphenol A|Iron|Lipopolysaccharides|Mercury|Nitric Oxide|Palm Oil|Reactive Oxygen Species|sodium arsenite|Tetrachlorodibenzodioxin	27.92	9
NOX1	9	27035	Diabetes Mellitus, Type 1	MESH:D003922		bisphenol A|decabromobiphenyl ether|Calcitriol|Lipopolysaccharides|Reactive Oxygen Species|resveratrol|sodium arsenite|Superoxides|Tacrolimus	33	9
NR1I3	9	9970	Diabetes Mellitus, Type 1	MESH:D003922		bisphenol A|Cyclophosphamide|decabromobiphenyl ether|Dehydroepiandrosterone|Lipopolysaccharides|resveratrol|sodium arsenite|Tetrachlorodibenzodioxin	17.26	9
NRF1	9	4899	Diabetes Mellitus, Type 1	MESH:D003922		Alloxan|bisphenol A|manganese tetrakis-(N-ethyl-2 pyridyl) porphyrin|Norepinephrine|Reactive Oxygen Species|resveratrol|sodium arsenite|Tetrachlorodibenzodioxin	27.6	9
OGG1	9	4968	Diabetes Mellitus, Type 1	MESH:D003922		bisphenol A|Cyclophosphamide|Mercury|Reactive Oxygen Species|resveratrol|sodium arsenite|Tetrachlorodibenzodioxin|Uric Acid	24.48	9
PIM1	9	5292	Diabetes Mellitus, Type 1	MESH:D003922		bisphenol A|decabromobiphenyl ether|Iron|Lipopolysaccharides|Palm Oil|resveratrol|sodium arsenite|Tetrachlorodibenzodioxin	25.88	9
PINK1	9	65018	Diabetes Mellitus, Type 1	MESH:D003922		bisphenol A|Calcitriol|Lipopolysaccharides|Reactive Oxygen Species|resveratrol|sodium arsenite|Superoxides|Tacrolimus|Tetrachlorodibenzodioxin	34.3	9
PLD1	9	5337	Diabetes Mellitus, Type 1	MESH:D003922		bisphenol A|decabromobiphenyl ether|Mercury|Norepinephrine|Reactive Oxygen Species|resveratrol|sodium arsenite|Tetrachlorodibenzodioxin	27.16	9
PMAIP1	9	5366	Diabetes Mellitus, Type 1	MESH:D003922		bisphenol A|Calcitriol|Lipopolysaccharides|Nitric Oxide|resveratrol|sodium arsenite|Tetrachlorodibenzodioxin	19.22	9
PTTG1	9	9232	Diabetes Mellitus, Type 1	MESH:D003922		bisphenol A|Calcitriol|Mercury|Nitric Oxide|resveratrol|sodium arsenite|Tetrachlorodibenzodioxin	21.92	9
RAD51	9	5888	Diabetes Mellitus, Type 1	MESH:D003922		bisphenol A|Cyclophosphamide|Calcitriol|Lipopolysaccharides|resveratrol|sodium arsenite|Tetrachlorodibenzodioxin|Uric Acid	24.31	9
RARA	9	5914	Diabetes Mellitus, Type 1	MESH:D003922		bisphenol A|Cyclophosphamide|Lipopolysaccharides|Mercury|resveratrol|sodium arsenite|Tetrachlorodibenzodioxin|Vitamin A	24.7	9
RASD1	9	51655	Diabetes Mellitus, Type 1	MESH:D003922		bisphenol A|Calcitriol|Iron|Nitric Oxide|resveratrol|sodium arsenite|Tetrachlorodibenzodioxin	23.84	9
SAA1	9	6288	Diabetes Mellitus, Type 1	MESH:D003922		bisphenol A|Calcitriol|Lipopolysaccharides|Mercury|Palm Oil|resveratrol|sodium arsenite|Tetrachlorodibenzodioxin	29.38	9
SCD1	9	20249	Diabetes Mellitus, Type 1	MESH:D003922		bisphenol A|Lipopolysaccharides|Norepinephrine|Palm Oil|Reactive Oxygen Species|resveratrol|sodium arsenite|Tetrachlorodibenzodioxin	22.12	9
SLC39A8	9	64116	Diabetes Mellitus, Type 1	MESH:D003922		bisphenol A|Calcitriol|Iron|Lipopolysaccharides|Mercury|resveratrol|sodium arsenite|Tetrachlorodibenzodioxin	29.54	9
SOCS1	9	8651	Diabetes Mellitus, Type 1	MESH:D003922		bisphenol A|Cyclophosphamide|decabromobiphenyl ether|Lipopolysaccharides|Reactive Oxygen Species|resveratrol|sodium arsenite|Tetrachlorodibenzodioxin	28.54	9
SP1	9	6667	Diabetes Mellitus, Type 1	MESH:D003922		bisphenol A|decabromobiphenyl ether|Iron|Lipopolysaccharides|Reactive Oxygen Species|resveratrol|sodium arsenite|Superoxides|Tetrachlorodibenzodioxin	27.31	9
STAT1	9	6772	Diabetes Mellitus, Type 1	MESH:D003922		bisphenol A|Cyclophosphamide|Lipopolysaccharides|Nitric Oxide|resveratrol|sodium arsenite|Tetrachlorodibenzodioxin	17.2	9
TH	9	7054	Diabetes Mellitus, Type 1	MESH:D003922		bisphenol A|Calcitriol|Lipopolysaccharides|Norepinephrine|resveratrol|sodium arsenite|Taurine|Tetrachlorodibenzodioxin	20.39	9
THRB	9	7068	Diabetes Mellitus, Type 1	MESH:D003922		bisphenol A|decabromobiphenyl ether|Calcitriol|Lipopolysaccharides|resveratrol|sodium arsenite|Taurine|Tetrachlorodibenzodioxin	23.19	9
TNFSF11	9	8600	Diabetes Mellitus, Type 1	MESH:D003922		bisphenol A|decabromobiphenyl ether|Calcitriol|Lipopolysaccharides|resveratrol|sodium arsenite|Tacrolimus|Tetrachlorodibenzodioxin	24.78	9
XRCC1	9	7515	Diabetes Mellitus, Type 1	MESH:D003922		bisphenol A|Cyclophosphamide|Lipopolysaccharides|Reactive Oxygen Species|resveratrol|sodium arsenite|Tetrachlorodibenzodioxin|Uric Acid	27.79	9
ZFP36	9	7538	Diabetes Mellitus, Type 1	MESH:D003922		bisphenol A|decabromobiphenyl ether|Calcitriol|Iron|Lipopolysaccharides|resveratrol|sodium arsenite|Tetrachlorodibenzodioxin	25.15	9
ABL1	8	25	Diabetes Mellitus, Type 1	MESH:D003922		bisphenol A|Calcitriol|Lipopolysaccharides|Mercury|resveratrol|sodium arsenite|Tetrachlorodibenzodioxin	24.02	8
ACP5	8	54	Diabetes Mellitus, Type 1	MESH:D003922		bisphenol A|Calcitriol|Lipopolysaccharides|Palm Oil|resveratrol|Tacrolimus|Tetrachlorodibenzodioxin	23.78	8
ACTA1	8	58	Diabetes Mellitus, Type 1	MESH:D003922		bisphenol A|Calcitriol|Nitric Oxide|Norepinephrine|resveratrol|Tetrachlorodibenzodioxin	18.84	8
AQP4	8	361	Diabetes Mellitus, Type 1	MESH:D003922		bisphenol A|decabromobiphenyl ether|Iron|Lipopolysaccharides|Mercury|Reactive Oxygen Species|sodium arsenite|Tetrachlorodibenzodioxin	28.91	8
ARG2	8	384	Diabetes Mellitus, Type 1	MESH:D003922		bisphenol A|decabromobiphenyl ether|Lipopolysaccharides|Mercury|resveratrol|sodium arsenite|Tetrachlorodibenzodioxin	22.44	8
ASS1	8	445	Diabetes Mellitus, Type 1	MESH:D003922		bisphenol A|Calcitriol|Nitric Oxide|resveratrol|sodium arsenite|Tetrachlorodibenzodioxin	18.83	8
ATP1B1	8	481	Diabetes Mellitus, Type 1	MESH:D003922		bisphenol A|Calcitriol|Lipopolysaccharides|Palm Oil|resveratrol|Tacrolimus|Tetrachlorodibenzodioxin	22.59	8
BBC3	8	27113	Diabetes Mellitus, Type 1	MESH:D003922		bisphenol A|Nitric Oxide|Palm Oil|resveratrol|sodium arsenite|Tetrachlorodibenzodioxin	16.54	8
BCL6	8	604	Diabetes Mellitus, Type 1	MESH:D003922		bisphenol A|Cyclophosphamide|Lipopolysaccharides|Palm Oil|resveratrol|sodium arsenite|Tetrachlorodibenzodioxin	22.53	8
BMP2	8	650	Diabetes Mellitus, Type 1	MESH:D003922		bisphenol A|Calcitriol|Lipopolysaccharides|resveratrol|sodium arsenite|Tetrachlorodibenzodioxin|Warfarin	20.77	8
BMPR2	8	659	Diabetes Mellitus, Type 1	MESH:D003922		bisphenol A|Mercury|Palm Oil|resveratrol|sodium arsenite|Taurine|Tetrachlorodibenzodioxin	26.18	8
BRCA1	8	672	Diabetes Mellitus, Type 1	MESH:D003922		bisphenol A|Calcitriol|Reactive Oxygen Species|resveratrol|sodium arsenite|Tetrachlorodibenzodioxin|Uric Acid	20.36	8
BTG1	8	694	Diabetes Mellitus, Type 1	MESH:D003922		bisphenol A|Cyclophosphamide|Calcitriol|Lipopolysaccharides|resveratrol|sodium arsenite|Tetrachlorodibenzodioxin	22.15	8
CA2	8	760	Diabetes Mellitus, Type 1	MESH:D003922		bisphenol A|Cyclophosphamide|Calcitriol|Mercury|resveratrol|sodium arsenite|Tetrachlorodibenzodioxin	20.84	8
CCL11	8	6356	Diabetes Mellitus, Type 1	MESH:D003922		bisphenol A|Lipopolysaccharides|Reactive Oxygen Species|resveratrol|sodium arsenite|Tacrolimus|Tetrachlorodibenzodioxin	22.39	8
CCL20	8	6364	Diabetes Mellitus, Type 1	MESH:D003922	therapeutic	bisphenol A|Calcitriol|Lipopolysaccharides|resveratrol|sodium arsenite|Tacrolimus|Tetrachlorodibenzodioxin	20.69	8
CCL7	8	6354	Diabetes Mellitus, Type 1	MESH:D003922		bisphenol A|Cyclophosphamide|Lipopolysaccharides|resveratrol|sodium arsenite|Tacrolimus|Tetrachlorodibenzodioxin	21.2	8
CCL8	8	6355	Diabetes Mellitus, Type 1	MESH:D003922		Cyclophosphamide|Calcitriol|Lipopolysaccharides|Palm Oil|resveratrol|sodium arsenite|Tetrachlorodibenzodioxin	26.98	8
CD36	8	948	Diabetes Mellitus, Type 1	MESH:D003922		bisphenol A|Iron|Lipopolysaccharides|Reactive Oxygen Species|resveratrol|sodium arsenite|Tetrachlorodibenzodioxin	17.11	8
CD38	8	952	Diabetes Mellitus, Type 1	MESH:D003922		bisphenol A|Cyclophosphamide|Calcitriol|Lipopolysaccharides|Palm Oil|resveratrol|Superoxides|Tetrachlorodibenzodioxin	27.4	8
CD40	8	958	Diabetes Mellitus, Type 1	MESH:D003922		bisphenol A|Cyclophosphamide|Calcitriol|Lipopolysaccharides|Mercury|resveratrol|Tetrachlorodibenzodioxin	20.4	8
CD40LG	8	959	Diabetes Mellitus, Type 1	MESH:D003922		bisphenol A|Calcitriol|Lipopolysaccharides|Reactive Oxygen Species|resveratrol|sodium arsenite|Tetrachlorodibenzodioxin	24.94	8
CDC20	8	991	Diabetes Mellitus, Type 1	MESH:D003922		bisphenol A|Cyclophosphamide|decabromobiphenyl ether|Dehydroepiandrosterone|Calcitriol|Palm Oil|sodium arsenite|Tetrachlorodibenzodioxin	24.79	8
CDK2	8	1017	Diabetes Mellitus, Type 1	MESH:D003922		bisphenol A|Cyclophosphamide|Calcitriol|Palm Oil|resveratrol|sodium arsenite|Tetrachlorodibenzodioxin	16.37	8
CDKN2D	8	1032	Diabetes Mellitus, Type 1	MESH:D003922		bisphenol A|Cyclophosphamide|Calcitriol|Iron|Lipopolysaccharides|Reactive Oxygen Species|sodium arsenite|Tetrachlorodibenzodioxin	31.92	8
CDKN3	8	1033	Diabetes Mellitus, Type 1	MESH:D003922		bisphenol A|Calcitriol|Lipopolysaccharides|Mercury|resveratrol|sodium arsenite|Tetrachlorodibenzodioxin	22.06	8
CENPA	8	1058	Diabetes Mellitus, Type 1	MESH:D003922		bisphenol A|decabromobiphenyl ether|Calcitriol|Palm Oil|resveratrol|sodium arsenite|Tetrachlorodibenzodioxin	24.6	8
CFD	8	1675	Diabetes Mellitus, Type 1	MESH:D003922		bisphenol A|Calcitriol|Mercury|Palm Oil|resveratrol|sodium arsenite|Tetrachlorodibenzodioxin	22.94	8
CHEK2	8	11200	Diabetes Mellitus, Type 1	MESH:D003922		bisphenol A|decabromobiphenyl ether|Calcitriol|Iron|resveratrol|sodium arsenite|Tetrachlorodibenzodioxin	19.88	8
CKS2	8	1164	Diabetes Mellitus, Type 1	MESH:D003922		bisphenol A|Calcitriol|Lipopolysaccharides|Mercury|resveratrol|sodium arsenite|Tetrachlorodibenzodioxin	23.43	8
CORO1A	8	11151	Diabetes Mellitus, Type 1	MESH:D003922		bisphenol A|Calcitriol|Lipopolysaccharides|Palm Oil|resveratrol|sodium arsenite|Tetrachlorodibenzodioxin	26.09	8
COX1	8	4512	Diabetes Mellitus, Type 1	MESH:D003922		bisphenol A|Dehydroepiandrosterone|Nitric Oxide|resveratrol|sodium arsenite|Tetrachlorodibenzodioxin	19.07	8
COX4I1	8	1327	Diabetes Mellitus, Type 1	MESH:D003922		Alloxan|bisphenol A|Nitric Oxide|resveratrol|sodium arsenite|Tetrachlorodibenzodioxin	20.35	8
CRELD2	8	79174	Diabetes Mellitus, Type 1	MESH:D003922		bisphenol A|Dehydroepiandrosterone|Palm Oil|resveratrol|sodium arsenite|Tacrolimus|Tetrachlorodibenzodioxin	27.37	8
CRYAB	8	1410	Diabetes Mellitus, Type 1	MESH:D003922		bisphenol A|Calcitriol|Lipopolysaccharides|Mercury|resveratrol|sodium arsenite|Tetrachlorodibenzodioxin	19.81	8
CTF1	8	1489	Diabetes Mellitus, Type 1	MESH:D003922		bisphenol A|Nitric Oxide|Palm Oil|resveratrol|sodium arsenite|Tetrachlorodibenzodioxin	23.26	8
CTSB	8	1508	Diabetes Mellitus, Type 1	MESH:D003922		bisphenol A|Calcitriol|Lipopolysaccharides|Mercury|Palm Oil|sodium arsenite|Tetrachlorodibenzodioxin|Uric Acid	23.05	8
CTSH	8	1512	Diabetes Mellitus, Type 1	MESH:D003922	marker/mechanism	bisphenol A|Cyclophosphamide|Palm Oil|resveratrol|sodium arsenite|Tetrachlorodibenzodioxin	20.88	8
CXCL14	8	9547	Diabetes Mellitus, Type 1	MESH:D003922		bisphenol A|Calcitriol|Lipopolysaccharides|Palm Oil|resveratrol|sodium arsenite|Tetrachlorodibenzodioxin	24.94	8
CXCL3	8	2921	Diabetes Mellitus, Type 1	MESH:D003922		bisphenol A|Cyclophosphamide|Calcitriol|Lipopolysaccharides|resveratrol|sodium arsenite|Tetrachlorodibenzodioxin	23.84	8
CXCL5	8	6374	Diabetes Mellitus, Type 1	MESH:D003922		bisphenol A|Cyclophosphamide|Lipopolysaccharides|Mercury|resveratrol|sodium arsenite|Tetrachlorodibenzodioxin	21.74	8
CYP11A1	8	1583	Diabetes Mellitus, Type 1	MESH:D003922		bisphenol A|decabromobiphenyl ether|Calcitriol|Lipopolysaccharides|resveratrol|sodium arsenite|Tetrachlorodibenzodioxin	17.77	8
CYP2C29	8	13095	Diabetes Mellitus, Type 1	MESH:D003922		bisphenol A|Cyclophosphamide|Lipopolysaccharides|Palm Oil|resveratrol|sodium arsenite|Tetrachlorodibenzodioxin|Warfarin	29.46	8
CYP3A5	8	1577	Diabetes Mellitus, Type 1	MESH:D003922		bisphenol A|Cyclophosphamide|decabromobiphenyl ether|Dehydroepiandrosterone|Calcitriol|Reactive Oxygen Species|Tacrolimus|Tetrachlorodibenzodioxin|Warfarin	28.06	8
CYR61	8	3491	Diabetes Mellitus, Type 1	MESH:D003922		bisphenol A|decabromobiphenyl ether|Calcitriol|Lipopolysaccharides|Norepinephrine|Palm Oil|sodium arsenite|Tetrachlorodibenzodioxin	23.26	8
DHRS3	8	9249	Diabetes Mellitus, Type 1	MESH:D003922		bisphenol A|Calcitriol|Lipopolysaccharides|resveratrol|sodium arsenite|Tetrachlorodibenzodioxin|Vitamin A	23.55	8
DNMT1	8	1786	Diabetes Mellitus, Type 1	MESH:D003922		bisphenol A|Cyclophosphamide|Calcitriol|Iron|resveratrol|sodium arsenite|Tetrachlorodibenzodioxin	19.91	8
DUSP10	8	11221	Diabetes Mellitus, Type 1	MESH:D003922		bisphenol A|Cyclophosphamide|Calcitriol|Palm Oil|resveratrol|sodium arsenite|Tetrachlorodibenzodioxin	24.8	8
E2F1	8	1869	Diabetes Mellitus, Type 1	MESH:D003922		bisphenol A|Calcitriol|Iron|Lipopolysaccharides|resveratrol|sodium arsenite|Tetrachlorodibenzodioxin	20.25	8
E2F3	8	1871	Diabetes Mellitus, Type 1	MESH:D003922		bisphenol A|Cyclophosphamide|Lipopolysaccharides|Reactive Oxygen Species|resveratrol|sodium arsenite|Tetrachlorodibenzodioxin	27.47	8
EGF	8	1950	Diabetes Mellitus, Type 1	MESH:D003922		bisphenol A|Calcitriol|Lipopolysaccharides|Norepinephrine|resveratrol|sodium arsenite|Tetrachlorodibenzodioxin	16.07	8
EIF4G1	8	1981	Diabetes Mellitus, Type 1	MESH:D003922		bisphenol A|decabromobiphenyl ether|Mercury|Palm Oil|resveratrol|sodium arsenite|Tetrachlorodibenzodioxin	25.84	8
ELOVL3	8	83401	Diabetes Mellitus, Type 1	MESH:D003922		bisphenol A|decabromobiphenyl ether|Lipopolysaccharides|Norepinephrine|Palm Oil|resveratrol|Tetrachlorodibenzodioxin	26.98	8
F13A1	8	2162	Diabetes Mellitus, Type 1	MESH:D003922		bisphenol A|decabromobiphenyl ether|Calcitriol|Iron|Palm Oil|resveratrol|Tetrachlorodibenzodioxin	26.79	8
F3	8	2152	Diabetes Mellitus, Type 1	MESH:D003922		bisphenol A|Cyclophosphamide|Lipopolysaccharides|Norepinephrine|Palm Oil|resveratrol|Tetrachlorodibenzodioxin	18.38	8
FABP4	8	2167	Diabetes Mellitus, Type 1	MESH:D003922		bisphenol A|Calcitriol|Lipopolysaccharides|Palm Oil|resveratrol|sodium arsenite|Tetrachlorodibenzodioxin	18.24	8
FOSB	8	2354	Diabetes Mellitus, Type 1	MESH:D003922		bisphenol A|decabromobiphenyl ether|Lipopolysaccharides|Nitric Oxide|Norepinephrine|sodium arsenite|Tetrachlorodibenzodioxin	21.62	8
FOXM1	8	2305	Diabetes Mellitus, Type 1	MESH:D003922		bisphenol A|Calcitriol|Lipopolysaccharides|Reactive Oxygen Species|resveratrol|sodium arsenite|Tetrachlorodibenzodioxin	23.9	8
FTH1	8	2495	Diabetes Mellitus, Type 1	MESH:D003922		bisphenol A|Iron|Lipopolysaccharides|Reactive Oxygen Species|resveratrol|sodium arsenite|Tetrachlorodibenzodioxin	19.95	8
FXN	8	2395	Diabetes Mellitus, Type 1	MESH:D003922		bisphenol A|decabromobiphenyl ether|Iron|Lipopolysaccharides|resveratrol|sodium arsenite|Tetrachlorodibenzodioxin	28.69	8
G0S2	8	50486	Diabetes Mellitus, Type 1	MESH:D003922		bisphenol A|Calcitriol|Lipopolysaccharides|Palm Oil|resveratrol|sodium arsenite|Tetrachlorodibenzodioxin	22.39	8
GAPDH	8	2597	Diabetes Mellitus, Type 1	MESH:D003922		bisphenol A|Mercury|Nitric Oxide|resveratrol|sodium arsenite|Superoxides|Tetrachlorodibenzodioxin	17.9	8
GH1	8	2688	Diabetes Mellitus, Type 1	MESH:D003922		bisphenol A|Dehydroepiandrosterone|Calcitriol|Lipopolysaccharides|resveratrol|Tetrachlorodibenzodioxin|Vitamin A	21.24	8
GLB1	8	2720	Diabetes Mellitus, Type 1	MESH:D003922		bisphenol A|Nitric Oxide|Palm Oil|resveratrol|sodium arsenite|Tetrachlorodibenzodioxin	21.55	8
GRN	8	2896	Diabetes Mellitus, Type 1	MESH:D003922		bisphenol A|Lipopolysaccharides|Palm Oil|resveratrol|sodium arsenite|Tacrolimus|Tetrachlorodibenzodioxin	23.32	8
H2AFX	8	3014	Diabetes Mellitus, Type 1	MESH:D003922		bisphenol A|Calcitriol|Reactive Oxygen Species|resveratrol|sodium arsenite|Tetrachlorodibenzodioxin|Uric Acid	16.22	8
HNF1A	8	6927	Diabetes Mellitus, Type 1	MESH:D003922	marker/mechanism	bisphenol A|Lipopolysaccharides|Mercury|resveratrol|sodium arsenite|Tetrachlorodibenzodioxin	21.91	8
HSD11B1	8	3290	Diabetes Mellitus, Type 1	MESH:D003922		bisphenol A|Calcitriol|Lipopolysaccharides|Palm Oil|resveratrol|sodium arsenite|Tetrachlorodibenzodioxin	20.4	8
HSD3B1	8	3283	Diabetes Mellitus, Type 1	MESH:D003922		bisphenol A|decabromobiphenyl ether|Dehydroepiandrosterone|Calcitriol|resveratrol|sodium arsenite|Tetrachlorodibenzodioxin	20.96	8
ID1	8	3397	Diabetes Mellitus, Type 1	MESH:D003922		bisphenol A|Lipopolysaccharides|Palm Oil|resveratrol|sodium arsenite|Tacrolimus|Tetrachlorodibenzodioxin	20.01	8
ID4	8	3400	Diabetes Mellitus, Type 1	MESH:D003922		bisphenol A|Lipopolysaccharides|Palm Oil|resveratrol|sodium arsenite|Tacrolimus|Tetrachlorodibenzodioxin	24.33	8
IER2	8	9592	Diabetes Mellitus, Type 1	MESH:D003922		bisphenol A|decabromobiphenyl ether|Lipopolysaccharides|Palm Oil|resveratrol|sodium arsenite|Tetrachlorodibenzodioxin	25.3	8
IFNB1	8	3456	Diabetes Mellitus, Type 1	MESH:D003922		bisphenol A|Lipopolysaccharides|Nitric Oxide|Reactive Oxygen Species|resveratrol|sodium arsenite|Tetrachlorodibenzodioxin	24.21	8
IGFBP5	8	3488	Diabetes Mellitus, Type 1	MESH:D003922		bisphenol A|Cyclophosphamide|Calcitriol|resveratrol|sodium arsenite|Tacrolimus|Tetrachlorodibenzodioxin	21.28	8
IL12A	8	3592	Diabetes Mellitus, Type 1	MESH:D003922		bisphenol A|Cyclophosphamide|Iron|Lipopolysaccharides|Palm Oil|resveratrol|Tetrachlorodibenzodioxin|Warfarin	23.01	8
IL1R1	8	3554	Diabetes Mellitus, Type 1	MESH:D003922		bisphenol A|Calcitriol|Lipopolysaccharides|Palm Oil|resveratrol|sodium arsenite|Tetrachlorodibenzodioxin	21.15	8
IL3	8	3562	Diabetes Mellitus, Type 1	MESH:D003922		bisphenol A|Lipopolysaccharides|Nitric Oxide|resveratrol|Tacrolimus|Tetrachlorodibenzodioxin	21.28	8
INHBA	8	3624	Diabetes Mellitus, Type 1	MESH:D003922		bisphenol A|Calcitriol|Lipopolysaccharides|resveratrol|sodium arsenite|Tetrachlorodibenzodioxin|Vitamin A	21.49	8
ISG20	8	3669	Diabetes Mellitus, Type 1	MESH:D003922		bisphenol A|Calcitriol|Lipopolysaccharides|Palm Oil|resveratrol|sodium arsenite|Tetrachlorodibenzodioxin	24.27	8
ITPR1	8	3708	Diabetes Mellitus, Type 1	MESH:D003922		bisphenol A|Calcitriol|resveratrol|sodium arsenite|Tacrolimus|Tetrachlorodibenzodioxin|Uric Acid	21.75	8
JUND	8	3727	Diabetes Mellitus, Type 1	MESH:D003922		bisphenol A|Calcitriol|Lipopolysaccharides|Reactive Oxygen Species|resveratrol|sodium arsenite|Tetrachlorodibenzodioxin	21.28	8
KCNH2	8	3757	Diabetes Mellitus, Type 1	MESH:D003922		bisphenol A|Calcitriol|Mercury|Reactive Oxygen Species|resveratrol|sodium arsenite|Tetrachlorodibenzodioxin	14.76	8
KIF20A	8	10112	Diabetes Mellitus, Type 1	MESH:D003922		bisphenol A|decabromobiphenyl ether|Calcitriol|Palm Oil|resveratrol|sodium arsenite|Tetrachlorodibenzodioxin	22.79	8
KITL	8	17311	Diabetes Mellitus, Type 1	MESH:D003922		bisphenol A|Cyclophosphamide|Lipopolysaccharides|Palm Oil|resveratrol|sodium arsenite|Tetrachlorodibenzodioxin	28.45	8
LIFR	8	3977	Diabetes Mellitus, Type 1	MESH:D003922		bisphenol A|Calcitriol|Lipopolysaccharides|Palm Oil|resveratrol|sodium arsenite|Tetrachlorodibenzodioxin	24.21	8
LIPG	8	9388	Diabetes Mellitus, Type 1	MESH:D003922		bisphenol A|Calcitriol|Lipopolysaccharides|Palm Oil|resveratrol|sodium arsenite|Tetrachlorodibenzodioxin	23.84	8
LMNA	8	4000	Diabetes Mellitus, Type 1	MESH:D003922		bisphenol A|decabromobiphenyl ether|Lipopolysaccharides|Mercury|resveratrol|sodium arsenite|Tetrachlorodibenzodioxin	21.32	8
LPIN1	8	23175	Diabetes Mellitus, Type 1	MESH:D003922		bisphenol A|decabromobiphenyl ether|Lipopolysaccharides|Palm Oil|resveratrol|sodium arsenite|Tetrachlorodibenzodioxin	23.32	8
LTA	8	4049	Diabetes Mellitus, Type 1	MESH:D003922		bisphenol A|Iron|Lipopolysaccharides|resveratrol|sodium arsenite|Tacrolimus|Tetrachlorodibenzodioxin	25.3	8
LUM	8	4060	Diabetes Mellitus, Type 1	MESH:D003922		bisphenol A|Calcitriol|Lipopolysaccharides|Palm Oil|resveratrol|sodium arsenite|Tetrachlorodibenzodioxin	24.14	8
MAFF	8	23764	Diabetes Mellitus, Type 1	MESH:D003922		bisphenol A|Calcitriol|Mercury|resveratrol|sodium arsenite|Tacrolimus|Tetrachlorodibenzodioxin	20.08	8
MAP2K1	8	5604	Diabetes Mellitus, Type 1	MESH:D003922		bisphenol A|Lipopolysaccharides|Reactive Oxygen Species|resveratrol|sodium arsenite|Tetrachlorodibenzodioxin|Vitamin A	18.56	8
MAP2K2	8	5605	Diabetes Mellitus, Type 1	MESH:D003922		bisphenol A|Lipopolysaccharides|Mercury|resveratrol|sodium arsenite|Tetrachlorodibenzodioxin|Vitamin A	21.28	8
MAP3K1	8	4214	Diabetes Mellitus, Type 1	MESH:D003922		bisphenol A|Calcitriol|Lipopolysaccharides|Palm Oil|resveratrol|sodium arsenite|Tetrachlorodibenzodioxin	23.72	8
MAP3K14	8	9020	Diabetes Mellitus, Type 1	MESH:D003922		bisphenol A|Calcitriol|Iron|Lipopolysaccharides|resveratrol|sodium arsenite|Tetrachlorodibenzodioxin	26.34	8
MCM6	8	4175	Diabetes Mellitus, Type 1	MESH:D003922		bisphenol A|Calcitriol|Lipopolysaccharides|Palm Oil|resveratrol|sodium arsenite|Tetrachlorodibenzodioxin	21.92	8
MFAP5	8	8076	Diabetes Mellitus, Type 1	MESH:D003922		bisphenol A|Calcitriol|Mercury|Palm Oil|resveratrol|sodium arsenite|Tetrachlorodibenzodioxin	29.47	8
MGP	8	4256	Diabetes Mellitus, Type 1	MESH:D003922		bisphenol A|Calcitriol|Lipopolysaccharides|resveratrol|sodium arsenite|Tetrachlorodibenzodioxin|Warfarin	22.34	8
MGST1	8	4257	Diabetes Mellitus, Type 1	MESH:D003922		bisphenol A|Cyclophosphamide|Lipopolysaccharides|Nitric Oxide|Palm Oil|Reactive Oxygen Species|sodium arsenite|Tetrachlorodibenzodioxin	24.4	8
MITF	8	4286	Diabetes Mellitus, Type 1	MESH:D003922		bisphenol A|Calcitriol|Lipopolysaccharides|resveratrol|sodium arsenite|Taurine|Tetrachlorodibenzodioxin	24.4	8
MKI67	8	4288	Diabetes Mellitus, Type 1	MESH:D003922		bisphenol A|decabromobiphenyl ether|Calcitriol|Palm Oil|resveratrol|sodium arsenite|Tetrachlorodibenzodioxin	17.37	8
MSR1	8	4481	Diabetes Mellitus, Type 1	MESH:D003922		bisphenol A|Calcitriol|Lipopolysaccharides|Mercury|resveratrol|sodium arsenite|Tetrachlorodibenzodioxin	25.53	8
MTF1	8	4520	Diabetes Mellitus, Type 1	MESH:D003922		bisphenol A|Iron|Lipopolysaccharides|Mercury|resveratrol|sodium arsenite|Tetrachlorodibenzodioxin	26.79	8
MVP	8	9961	Diabetes Mellitus, Type 1	MESH:D003922		bisphenol A|Calcitriol|Lipopolysaccharides|Palm Oil|resveratrol|sodium arsenite|Tetrachlorodibenzodioxin	24.94	8
MYLK	8	4638	Diabetes Mellitus, Type 1	MESH:D003922		bisphenol A|Calcitriol|Lipopolysaccharides|Palm Oil|resveratrol|sodium arsenite|Tetrachlorodibenzodioxin	22.2	8
NFKBIB	8	4793	Diabetes Mellitus, Type 1	MESH:D003922		bisphenol A|Lipopolysaccharides|Reactive Oxygen Species|resveratrol|sodium arsenite|Tacrolimus|Tetrachlorodibenzodioxin	23.32	8
NGFR	8	4804	Diabetes Mellitus, Type 1	MESH:D003922		bisphenol A|Cyclophosphamide|decabromobiphenyl ether|Calcitriol|Mercury|resveratrol|Tetrachlorodibenzodioxin	23.43	8
NPC1	8	4864	Diabetes Mellitus, Type 1	MESH:D003922		bisphenol A|Iron|Nitric Oxide|Palm Oil|resveratrol|Tetrachlorodibenzodioxin	21.02	8
NUCB2	8	4925	Diabetes Mellitus, Type 1	MESH:D003922		bisphenol A|Calcitriol|Lipopolysaccharides|Palm Oil|resveratrol|sodium arsenite|Tetrachlorodibenzodioxin	25.15	8
OLR1	8	4973	Diabetes Mellitus, Type 1	MESH:D003922		bisphenol A|Dehydroepiandrosterone|Calcitriol|Lipopolysaccharides|resveratrol|sodium arsenite|Vitamin A	24.03	8
P2RX4	8	5025	Diabetes Mellitus, Type 1	MESH:D003922		bisphenol A|Lipopolysaccharides|Mercury|Palm Oil|resveratrol|sodium arsenite|Tetrachlorodibenzodioxin	27.89	8
P4HA1	8	5033	Diabetes Mellitus, Type 1	MESH:D003922		bisphenol A|Iron|Lipopolysaccharides|Nitric Oxide|Palm Oil|sodium arsenite|Tetrachlorodibenzodioxin	25.85	8
PDGFB	8	5155	Diabetes Mellitus, Type 1	MESH:D003922		bisphenol A|Lipopolysaccharides|Reactive Oxygen Species|resveratrol|sodium arsenite|Tetrachlorodibenzodioxin|Warfarin	20.84	8
PDK4	8	5166	Diabetes Mellitus, Type 1	MESH:D003922		bisphenol A|Iron|Lipopolysaccharides|Palm Oil|resveratrol|sodium arsenite|Tetrachlorodibenzodioxin	19.95	8
PIK3CA	8	5290	Diabetes Mellitus, Type 1	MESH:D003922		bisphenol A|Calcitriol|Nitric Oxide|resveratrol|sodium arsenite|Tetrachlorodibenzodioxin	18.75	8
PML	8	5371	Diabetes Mellitus, Type 1	MESH:D003922		bisphenol A|Lipopolysaccharides|Reactive Oxygen Species|resveratrol|sodium arsenite|Tetrachlorodibenzodioxin|Uric Acid	24.27	8
PRKCQ	8	5588	Diabetes Mellitus, Type 1	MESH:D003922	marker/mechanism	bisphenol A|decabromobiphenyl ether|Mercury|resveratrol|sodium arsenite|Tetrachlorodibenzodioxin	22.72	8
PRL	8	5617	Diabetes Mellitus, Type 1	MESH:D003922		bisphenol A|Dehydroepiandrosterone|Nitric Oxide|resveratrol|sodium arsenite|Tetrachlorodibenzodioxin	13.81	8
PRODH	8	5625	Diabetes Mellitus, Type 1	MESH:D003922		bisphenol A|decabromobiphenyl ether|Calcitriol|Palm Oil|Reactive Oxygen Species|sodium arsenite|Superoxides|Tetrachlorodibenzodioxin	30.69	8
PTEN	8	5728	Diabetes Mellitus, Type 1	MESH:D003922		bisphenol A|Lipopolysaccharides|Norepinephrine|Reactive Oxygen Species|resveratrol|sodium arsenite|Tetrachlorodibenzodioxin	17.2	8
PTK2	8	5747	Diabetes Mellitus, Type 1	MESH:D003922		bisphenol A|Lipopolysaccharides|Nitric Oxide|Reactive Oxygen Species|resveratrol|sodium arsenite|Tetrachlorodibenzodioxin	20.65	8
RAPH1	8	65059	Diabetes Mellitus, Type 1	MESH:D003922		bisphenol A|Calcitriol|Lipopolysaccharides|Palm Oil|resveratrol|sodium arsenite|Tetrachlorodibenzodioxin	28	8
RB1	8	5925	Diabetes Mellitus, Type 1	MESH:D003922		bisphenol A|Dehydroepiandrosterone|Calcitriol|Lipopolysaccharides|resveratrol|sodium arsenite|Tetrachlorodibenzodioxin	15.11	8
RELB	8	5971	Diabetes Mellitus, Type 1	MESH:D003922		bisphenol A|Calcitriol|Iron|Lipopolysaccharides|resveratrol|Tacrolimus|Tetrachlorodibenzodioxin	23.38	8
RPS6	8	6194	Diabetes Mellitus, Type 1	MESH:D003922		bisphenol A|Lipopolysaccharides|Nitric Oxide|resveratrol|Tacrolimus|Tetrachlorodibenzodioxin	16.79	8
RPS6KA1	8	6195	Diabetes Mellitus, Type 1	MESH:D003922		bisphenol A|decabromobiphenyl ether|Calcitriol|Lipopolysaccharides|resveratrol|sodium arsenite|Tetrachlorodibenzodioxin	26.52	8
RSAD2	8	91543	Diabetes Mellitus, Type 1	MESH:D003922		bisphenol A|Calcitriol|Lipopolysaccharides|Mercury|resveratrol|sodium arsenite|Tetrachlorodibenzodioxin	24.46	8
RXRA	8	6256	Diabetes Mellitus, Type 1	MESH:D003922		bisphenol A|Calcitriol|Lipopolysaccharides|resveratrol|sodium arsenite|Tetrachlorodibenzodioxin|Vitamin A	18.56	8
S100A4	8	6275	Diabetes Mellitus, Type 1	MESH:D003922		bisphenol A|Calcitriol|Lipopolysaccharides|Mercury|Palm Oil|resveratrol|Tetrachlorodibenzodioxin	21.7	8
SAA2	8	6289	Diabetes Mellitus, Type 1	MESH:D003922		Calcitriol|Lipopolysaccharides|Mercury|Palm Oil|resveratrol|sodium arsenite|Tetrachlorodibenzodioxin	28.11	8
SAA3	8	20210	Diabetes Mellitus, Type 1	MESH:D003922		bisphenol A|Cyclophosphamide|Lipopolysaccharides|Palm Oil|resveratrol|sodium arsenite|Tetrachlorodibenzodioxin	26.88	8
SESN1	8	27244	Diabetes Mellitus, Type 1	MESH:D003922		bisphenol A|Calcitriol|Lipopolysaccharides|Palm Oil|resveratrol|sodium arsenite|Tetrachlorodibenzodioxin	23.43	8
SIRT3	8	23410	Diabetes Mellitus, Type 1	MESH:D003922		bisphenol A|Lipopolysaccharides|Palm Oil|Reactive Oxygen Species|resveratrol|sodium arsenite|Tetrachlorodibenzodioxin	26.52	8
SLC16A1	8	6566	Diabetes Mellitus, Type 1	MESH:D003922		bisphenol A|decabromobiphenyl ether|Palm Oil|resveratrol|sodium arsenite|Tacrolimus|Tetrachlorodibenzodioxin	21.36	8
SLC22A8	8	9376	Diabetes Mellitus, Type 1	MESH:D003922		bisphenol A|Dehydroepiandrosterone|Lipopolysaccharides|Mercury|resveratrol|Tetrachlorodibenzodioxin|Uric Acid	20.7	8
SNAI2	8	6591	Diabetes Mellitus, Type 1	MESH:D003922		bisphenol A|Calcitriol|Palm Oil|resveratrol|sodium arsenite|Tacrolimus|Tetrachlorodibenzodioxin	23.43	8
SOX9	8	6662	Diabetes Mellitus, Type 1	MESH:D003922		bisphenol A|decabromobiphenyl ether|Calcitriol|Iron|resveratrol|sodium arsenite|Tetrachlorodibenzodioxin|Vitamin A	26.19	8
SPTBN1	8	6711	Diabetes Mellitus, Type 1	MESH:D003922		bisphenol A|Lipopolysaccharides|Mercury|Palm Oil|resveratrol|sodium arsenite|Tetrachlorodibenzodioxin	23.43	8
STAR	8	6770	Diabetes Mellitus, Type 1	MESH:D003922		bisphenol A|decabromobiphenyl ether|Lipopolysaccharides|resveratrol|sodium arsenite|Taurine|Tetrachlorodibenzodioxin	16.81	8
SULF2	8	55959	Diabetes Mellitus, Type 1	MESH:D003922		bisphenol A|Calcitriol|Iron|Palm Oil|resveratrol|sodium arsenite|Tetrachlorodibenzodioxin	23.66	8
SUV39H2	8	79723	Diabetes Mellitus, Type 1	MESH:D003922		bisphenol A|Calcitriol|Nitric Oxide|resveratrol|sodium arsenite|Tetrachlorodibenzodioxin	23.86	8
TERT	8	7015	Diabetes Mellitus, Type 1	MESH:D003922		bisphenol A|Calcitriol|Iron|Reactive Oxygen Species|resveratrol|sodium arsenite|Tetrachlorodibenzodioxin	20.62	8
TF	8	7018	Diabetes Mellitus, Type 1	MESH:D003922		bisphenol A|Calcitriol|Iron|Lipopolysaccharides|Mercury|resveratrol|Tetrachlorodibenzodioxin	19.59	8
TGFA	8	7039	Diabetes Mellitus, Type 1	MESH:D003922		bisphenol A|Calcitriol|Lipopolysaccharides|resveratrol|sodium arsenite|Tetrachlorodibenzodioxin|Vitamin A	20.88	8
TGM1	8	7051	Diabetes Mellitus, Type 1	MESH:D003922		bisphenol A|Calcitriol|Lipopolysaccharides|resveratrol|sodium arsenite|Tacrolimus|Tetrachlorodibenzodioxin	24.73	8
THY1	8	7070	Diabetes Mellitus, Type 1	MESH:D003922		bisphenol A|Cyclophosphamide|Calcitriol|Norepinephrine|resveratrol|sodium arsenite|Tetrachlorodibenzodioxin	24.6	8
TK1	8	7083	Diabetes Mellitus, Type 1	MESH:D003922		bisphenol A|Calcitriol|Nitric Oxide|resveratrol|sodium arsenite|Tetrachlorodibenzodioxin	17.68	8
TKT	8	7086	Diabetes Mellitus, Type 1	MESH:D003922		bisphenol A|decabromobiphenyl ether|Lipopolysaccharides|Palm Oil|resveratrol|sodium arsenite|Tetrachlorodibenzodioxin	23.49	8
TOP2A	8	7153	Diabetes Mellitus, Type 1	MESH:D003922		bisphenol A|Cyclophosphamide|Calcitriol|Lipopolysaccharides|resveratrol|sodium arsenite|Tetrachlorodibenzodioxin	17.28	8
TP53I3	8	9540	Diabetes Mellitus, Type 1	MESH:D003922		Calcitriol|Nitric Oxide|resveratrol|sodium arsenite|Taurine|Tetrachlorodibenzodioxin	21.64	8
TPM2	8	7169	Diabetes Mellitus, Type 1	MESH:D003922		bisphenol A|decabromobiphenyl ether|Lipopolysaccharides|Mercury|resveratrol|sodium arsenite|Tetrachlorodibenzodioxin	26.52	8
TUB	8	7275	Diabetes Mellitus, Type 1	MESH:D003922		bisphenol A|decabromobiphenyl ether|Calcitriol|Lipopolysaccharides|resveratrol|sodium arsenite|Tetrachlorodibenzodioxin	31.33	8
TYMS	8	7298	Diabetes Mellitus, Type 1	MESH:D003922		bisphenol A|Calcitriol|Lipopolysaccharides|Mercury|resveratrol|Tetrachlorodibenzodioxin|Uric Acid	19.37	8
UBE2C	8	11065	Diabetes Mellitus, Type 1	MESH:D003922		bisphenol A|decabromobiphenyl ether|Calcitriol|Mercury|resveratrol|sodium arsenite|Tetrachlorodibenzodioxin	21.92	8
UBE2L3	8	7332	Diabetes Mellitus, Type 1	MESH:D003922		bisphenol A|Mercury|Nitric Oxide|resveratrol|sodium arsenite|Tetrachlorodibenzodioxin	23.56	8
UNG	8	7374	Diabetes Mellitus, Type 1	MESH:D003922		bisphenol A|Cyclophosphamide|Calcitriol|Palm Oil|resveratrol|sodium arsenite|Tetrachlorodibenzodioxin	22.84	8
VWF	8	7450	Diabetes Mellitus, Type 1	MESH:D003922		bisphenol A|Calcitriol|Lipopolysaccharides|Palm Oil|resveratrol|sodium arsenite|Tetrachlorodibenzodioxin	24.02	8
ABCG1	7	9619	Diabetes Mellitus, Type 1	MESH:D003922		bisphenol A|decabromobiphenyl ether|Lipopolysaccharides|Mercury|resveratrol|Tetrachlorodibenzodioxin	18.62	7
ACAA2	7	10449	Diabetes Mellitus, Type 1	MESH:D003922		bisphenol A|decabromobiphenyl ether|Lipopolysaccharides|Palm Oil|resveratrol|Tetrachlorodibenzodioxin	19.29	7
ACO1	7	48	Diabetes Mellitus, Type 1	MESH:D003922		bisphenol A|Iron|Lipopolysaccharides|Nitric Oxide|Palm Oil|Tetrachlorodibenzodioxin	19.45	7
ACOX1	7	51	Diabetes Mellitus, Type 1	MESH:D003922		Alloxan|bisphenol A|Dehydroepiandrosterone|Lipopolysaccharides|resveratrol|Tetrachlorodibenzodioxin	16.16	7
ACSM3	7	6296	Diabetes Mellitus, Type 1	MESH:D003922		bisphenol A|Lipopolysaccharides|Palm Oil|resveratrol|sodium arsenite|Tetrachlorodibenzodioxin	21.91	7
ADGRE5	7	976	Diabetes Mellitus, Type 1	MESH:D003922		bisphenol A|Calcitriol|Lipopolysaccharides|Palm Oil|resveratrol|Tetrachlorodibenzodioxin	23.76	7
AGR2	7	10551	Diabetes Mellitus, Type 1	MESH:D003922		bisphenol A|Dehydroepiandrosterone|Calcitriol|resveratrol|sodium arsenite|Tetrachlorodibenzodioxin	23.08	7
AK2	7	204	Diabetes Mellitus, Type 1	MESH:D003922		bisphenol A|Lipopolysaccharides|Palm Oil|resveratrol|sodium arsenite|Tetrachlorodibenzodioxin	22.3	7
ALDH9A1	7	223	Diabetes Mellitus, Type 1	MESH:D003922		bisphenol A|Lipopolysaccharides|Palm Oil|resveratrol|Tacrolimus|Tetrachlorodibenzodioxin	23.46	7
ALDOC	7	230	Diabetes Mellitus, Type 1	MESH:D003922		bisphenol A|Iron|Palm Oil|resveratrol|sodium arsenite|Tetrachlorodibenzodioxin	18.97	7
ANLN	7	54443	Diabetes Mellitus, Type 1	MESH:D003922		bisphenol A|decabromobiphenyl ether|Calcitriol|resveratrol|sodium arsenite|Tetrachlorodibenzodioxin	20.82	7
ANXA4	7	307	Diabetes Mellitus, Type 1	MESH:D003922		bisphenol A|Lipopolysaccharides|Palm Oil|resveratrol|Tetrachlorodibenzodioxin|Warfarin	19.06	7
AOX1	7	316	Diabetes Mellitus, Type 1	MESH:D003922		bisphenol A|Lipopolysaccharides|Palm Oil|resveratrol|Tetrachlorodibenzodioxin|Vitamin A	18.58	7
AP2A1	7	160	Diabetes Mellitus, Type 1	MESH:D003922		bisphenol A|Iron|Lipopolysaccharides|Palm Oil|resveratrol|Tetrachlorodibenzodioxin	26.3	7
AQP3	7	360	Diabetes Mellitus, Type 1	MESH:D003922		bisphenol A|Lipopolysaccharides|Mercury|resveratrol|sodium arsenite|Tetrachlorodibenzodioxin	17.36	7
ARNT	7	405	Diabetes Mellitus, Type 1	MESH:D003922		bisphenol A|Iron|Mercury|Palm Oil|resveratrol|Tetrachlorodibenzodioxin	17.04	7
ARPC1B	7	10095	Diabetes Mellitus, Type 1	MESH:D003922		bisphenol A|Calcitriol|Lipopolysaccharides|Palm Oil|resveratrol|Tetrachlorodibenzodioxin	21.62	7
ASCL1	7	429	Diabetes Mellitus, Type 1	MESH:D003922		bisphenol A|decabromobiphenyl ether|resveratrol|sodium arsenite|Tetrachlorodibenzodioxin|Vitamin A	23.56	7
ATP1B3	7	483	Diabetes Mellitus, Type 1	MESH:D003922		bisphenol A|Mercury|resveratrol|sodium arsenite|Tacrolimus|Tetrachlorodibenzodioxin	21.99	7
AURKA	7	6790	Diabetes Mellitus, Type 1	MESH:D003922		bisphenol A|Calcitriol|Palm Oil|resveratrol|sodium arsenite|Tetrachlorodibenzodioxin	17.32	7
AURKB	7	9212	Diabetes Mellitus, Type 1	MESH:D003922		bisphenol A|Cyclophosphamide|Calcitriol|resveratrol|sodium arsenite|Tetrachlorodibenzodioxin	17.43	7
BMP4	7	652	Diabetes Mellitus, Type 1	MESH:D003922		bisphenol A|Calcitriol|resveratrol|sodium arsenite|Tetrachlorodibenzodioxin|Vitamin A	17.61	7
BNIP3	7	664	Diabetes Mellitus, Type 1	MESH:D003922		bisphenol A|Iron|Lipopolysaccharides|Nitric Oxide|sodium arsenite|Tetrachlorodibenzodioxin	16.63	7
C1S	7	716	Diabetes Mellitus, Type 1	MESH:D003922		bisphenol A|Calcitriol|Palm Oil|resveratrol|sodium arsenite|Tetrachlorodibenzodioxin	18.74	7
C2	7	717	Diabetes Mellitus, Type 1	MESH:D003922		bisphenol A|decabromobiphenyl ether|Calcitriol|Palm Oil|sodium arsenite|Tacrolimus|Tetrachlorodibenzodioxin	27.27	7
CALCA	7	796	Diabetes Mellitus, Type 1	MESH:D003922		bisphenol A|decabromobiphenyl ether|Lipopolysaccharides|Norepinephrine|resveratrol|Tetrachlorodibenzodioxin	15.65	7
CASP10	7	843	Diabetes Mellitus, Type 1	MESH:D003922		bisphenol A|Lipopolysaccharides|Nitric Oxide|resveratrol|sodium arsenite	17.43	7
CASP2	7	835	Diabetes Mellitus, Type 1	MESH:D003922		bisphenol A|Lipopolysaccharides|Norepinephrine|resveratrol|sodium arsenite|Tetrachlorodibenzodioxin	17.5	7
CASP4	7	837	Diabetes Mellitus, Type 1	MESH:D003922		bisphenol A|Calcitriol|Lipopolysaccharides|Palm Oil|resveratrol|Tetrachlorodibenzodioxin	17.26	7
CCL22	7	6367	Diabetes Mellitus, Type 1	MESH:D003922		bisphenol A|decabromobiphenyl ether|Lipopolysaccharides|Palm Oil|resveratrol|Tetrachlorodibenzodioxin	21.91	7
CCNA1	7	8900	Diabetes Mellitus, Type 1	MESH:D003922		bisphenol A|decabromobiphenyl ether|Calcitriol|Lipopolysaccharides|resveratrol|sodium arsenite	20.23	7
CCNE2	7	9134	Diabetes Mellitus, Type 1	MESH:D003922		bisphenol A|Calcitriol|Lipopolysaccharides|resveratrol|sodium arsenite|Tetrachlorodibenzodioxin	17.46	7
CCR2	7	729230	Diabetes Mellitus, Type 1	MESH:D003922		bisphenol A|Mercury|Palm Oil|resveratrol|sodium arsenite|Tetrachlorodibenzodioxin	18.33	7
CD28	7	940	Diabetes Mellitus, Type 1	MESH:D003922		Cyclophosphamide|Calcitriol|Nitric Oxide|Reactive Oxygen Species|resveratrol|Tetrachlorodibenzodioxin	23.57	7
CD8A	7	925	Diabetes Mellitus, Type 1	MESH:D003922		bisphenol A|Cyclophosphamide|decabromobiphenyl ether|resveratrol|sodium arsenite|Tetrachlorodibenzodioxin	22.3	7
CDC25A	7	993	Diabetes Mellitus, Type 1	MESH:D003922		bisphenol A|Calcitriol|Lipopolysaccharides|resveratrol|sodium arsenite|Tetrachlorodibenzodioxin	18.96	7
CDC25B	7	994	Diabetes Mellitus, Type 1	MESH:D003922		bisphenol A|decabromobiphenyl ether|Calcitriol|resveratrol|sodium arsenite|Tetrachlorodibenzodioxin	19.2	7
CDH2	7	1000	Diabetes Mellitus, Type 1	MESH:D003922		bisphenol A|Cyclophosphamide|Calcitriol|resveratrol|sodium arsenite|Tetrachlorodibenzodioxin	16.78	7
CDKN2C	7	1031	Diabetes Mellitus, Type 1	MESH:D003922		bisphenol A|Calcitriol|Palm Oil|resveratrol|sodium arsenite|Tetrachlorodibenzodioxin	18.88	7
CEL	7	1056	Diabetes Mellitus, Type 1	MESH:D003922		bisphenol A|Cyclophosphamide|Calcitriol|Iron|resveratrol|Tetrachlorodibenzodioxin	22.55	7
CES3	7	23491	Diabetes Mellitus, Type 1	MESH:D003922		decabromobiphenyl ether|Lipopolysaccharides|Palm Oil|resveratrol|sodium arsenite|Tetrachlorodibenzodioxin	22.15	7
CHI3L1	7	1116	Diabetes Mellitus, Type 1	MESH:D003922		bisphenol A|Calcitriol|Iron|Lipopolysaccharides|resveratrol|Tetrachlorodibenzodioxin	22.23	7
CKAP2	7	26586	Diabetes Mellitus, Type 1	MESH:D003922		bisphenol A|Calcitriol|Palm Oil|resveratrol|sodium arsenite|Tetrachlorodibenzodioxin	20.75	7
CKS1B	7	1163	Diabetes Mellitus, Type 1	MESH:D003922		bisphenol A|decabromobiphenyl ether|Calcitriol|Palm Oil|resveratrol|Tetrachlorodibenzodioxin	20.88	7
CNN3	7	1266	Diabetes Mellitus, Type 1	MESH:D003922		bisphenol A|decabromobiphenyl ether|Iron|Palm Oil|resveratrol|Tetrachlorodibenzodioxin	21.7	7
CNR1	7	1268	Diabetes Mellitus, Type 1	MESH:D003922		bisphenol A|decabromobiphenyl ether|Lipopolysaccharides|Nitric Oxide|sodium arsenite|Tetrachlorodibenzodioxin	16.54	7
COL12A1	7	1303	Diabetes Mellitus, Type 1	MESH:D003922		bisphenol A|decabromobiphenyl ether|Lipopolysaccharides|resveratrol|sodium arsenite|Tetrachlorodibenzodioxin	20.4	7
CRABP2	7	1382	Diabetes Mellitus, Type 1	MESH:D003922		bisphenol A|Cyclophosphamide|resveratrol|sodium arsenite|Tetrachlorodibenzodioxin|Vitamin A	21.14	7
CRH	7	1392	Diabetes Mellitus, Type 1	MESH:D003922		bisphenol A|Cyclophosphamide|Lipopolysaccharides|Nitric Oxide|Norepinephrine|Tetrachlorodibenzodioxin	17.17	7
CRHR1	7	1394	Diabetes Mellitus, Type 1	MESH:D003922		bisphenol A|decabromobiphenyl ether|Lipopolysaccharides|Nitric Oxide|Norepinephrine|Tetrachlorodibenzodioxin	21.93	7
CSRNP2	7	81566	Diabetes Mellitus, Type 1	MESH:D003922		bisphenol A|Calcitriol|Mercury|resveratrol|sodium arsenite|Tetrachlorodibenzodioxin	26.46	7
CTH	7	1491	Diabetes Mellitus, Type 1	MESH:D003922		bisphenol A|Cyclophosphamide|Lipopolysaccharides|Nitric Oxide|sodium arsenite|Tetrachlorodibenzodioxin	17.04	7
CX3CL1	7	6376	Diabetes Mellitus, Type 1	MESH:D003922		bisphenol A|Cyclophosphamide|Lipopolysaccharides|resveratrol|sodium arsenite|Tetrachlorodibenzodioxin	19.29	7
CXCL11	7	6373	Diabetes Mellitus, Type 1	MESH:D003922		bisphenol A|Cyclophosphamide|Calcitriol|Lipopolysaccharides|sodium arsenite|Tacrolimus|Tetrachlorodibenzodioxin	25.45	7
CYB561	7	1534	Diabetes Mellitus, Type 1	MESH:D003922		bisphenol A|Lipopolysaccharides|Mercury|Palm Oil|resveratrol|Tetrachlorodibenzodioxin	24.08	7
CYB5A	7	1528	Diabetes Mellitus, Type 1	MESH:D003922		bisphenol A|Palm Oil|resveratrol|sodium arsenite|Taurine|Tetrachlorodibenzodioxin	17.94	7
CYB5R2	7	51700	Diabetes Mellitus, Type 1	MESH:D003922		bisphenol A|decabromobiphenyl ether|Calcitriol|resveratrol|sodium arsenite|Tetrachlorodibenzodioxin	26.62	7
CYP2C19	7	1557	Diabetes Mellitus, Type 1	MESH:D003922		bisphenol A|Cyclophosphamide|Calcitriol|resveratrol|Tacrolimus|Tetrachlorodibenzodioxin|Warfarin	17.75	7
CYP3A23/3A1	7	25642	Diabetes Mellitus, Type 1	MESH:D003922		bisphenol A|Cyclophosphamide|decabromobiphenyl ether|Dehydroepiandrosterone|Calcitriol|sodium arsenite|Tetrachlorodibenzodioxin	18.87	7
DAB1	7	1600	Diabetes Mellitus, Type 1	MESH:D003922		bisphenol A|decabromobiphenyl ether|Mercury|Nitric Oxide|sodium arsenite|Tetrachlorodibenzodioxin	24.08	7
DDC	7	1644	Diabetes Mellitus, Type 1	MESH:D003922		bisphenol A|Nitric Oxide|resveratrol|sodium arsenite|Tetrachlorodibenzodioxin	14.57	7
DFFB	7	1677	Diabetes Mellitus, Type 1	MESH:D003922		bisphenol A|Calcitriol|Lipopolysaccharides|Nitric Oxide|sodium arsenite|Tetrachlorodibenzodioxin	23.08	7
DHCR7	7	1717	Diabetes Mellitus, Type 1	MESH:D003922		bisphenol A|Calcitriol|Palm Oil|resveratrol|sodium arsenite|Tetrachlorodibenzodioxin	17.71	7
DHRS2	7	10202	Diabetes Mellitus, Type 1	MESH:D003922		bisphenol A|decabromobiphenyl ether|Calcitriol|resveratrol|sodium arsenite|Tetrachlorodibenzodioxin	22.8	7
DIO2	7	1734	Diabetes Mellitus, Type 1	MESH:D003922		bisphenol A|decabromobiphenyl ether|Calcitriol|Lipopolysaccharides|resveratrol|Tetrachlorodibenzodioxin	17.79	7
DRD1	7	1812	Diabetes Mellitus, Type 1	MESH:D003922		bisphenol A|Cyclophosphamide|decabromobiphenyl ether|Iron|Norepinephrine|sodium arsenite|Tetrachlorodibenzodioxin	20.55	7
DSC2	7	1824	Diabetes Mellitus, Type 1	MESH:D003922		bisphenol A|Calcitriol|Lipopolysaccharides|resveratrol|sodium arsenite|Tetrachlorodibenzodioxin	21.41	7
EEF2	7	1938	Diabetes Mellitus, Type 1	MESH:D003922		bisphenol A|Cyclophosphamide|Calcitriol|resveratrol|sodium arsenite|Tetrachlorodibenzodioxin|Warfarin	22.2	7
EFNA1	7	1942	Diabetes Mellitus, Type 1	MESH:D003922		bisphenol A|Calcitriol|Lipopolysaccharides|Palm Oil|resveratrol|Tetrachlorodibenzodioxin	18.66	7
EIF2B4	7	8890	Diabetes Mellitus, Type 1	MESH:D003922		bisphenol A|Nitric Oxide|resveratrol|sodium arsenite|Tetrachlorodibenzodioxin	19.43	7
EIF2S1	7	1965	Diabetes Mellitus, Type 1	MESH:D003922		bisphenol A|Calcitriol|Lipopolysaccharides|resveratrol|sodium arsenite|Tetrachlorodibenzodioxin	17.09	7
EIF4A1	7	1973	Diabetes Mellitus, Type 1	MESH:D003922		bisphenol A|Calcitriol|Palm Oil|resveratrol|sodium arsenite|Tetrachlorodibenzodioxin	21.76	7
EIF4A2	7	1974	Diabetes Mellitus, Type 1	MESH:D003922		bisphenol A|Calcitriol|resveratrol|sodium arsenite|Tetrachlorodibenzodioxin|Vitamin A	21.62	7
ELN	7	2006	Diabetes Mellitus, Type 1	MESH:D003922		bisphenol A|Calcitriol|Lipopolysaccharides|Palm Oil|sodium arsenite|Tetrachlorodibenzodioxin|Vitamin A	25.76	7
ELOVL2	7	54898	Diabetes Mellitus, Type 1	MESH:D003922		bisphenol A|Cyclophosphamide|decabromobiphenyl ether|resveratrol|sodium arsenite|Tetrachlorodibenzodioxin	21.69	7
EMP1	7	2012	Diabetes Mellitus, Type 1	MESH:D003922		bisphenol A|Cyclophosphamide|Calcitriol|Iron|Palm Oil|sodium arsenite|Tetrachlorodibenzodioxin	23.27	7
ENPP1	7	5167	Diabetes Mellitus, Type 1	MESH:D003922		bisphenol A|Mercury|resveratrol|sodium arsenite|Tetrachlorodibenzodioxin|Warfarin	20.4	7
EPAS1	7	2034	Diabetes Mellitus, Type 1	MESH:D003922		bisphenol A|Iron|Nitric Oxide|Palm Oil|sodium arsenite|Tetrachlorodibenzodioxin	17.65	7
EPB41L3	7	23136	Diabetes Mellitus, Type 1	MESH:D003922		bisphenol A|decabromobiphenyl ether|Calcitriol|resveratrol|sodium arsenite|Tetrachlorodibenzodioxin	22.06	7
EPHA1	7	2041	Diabetes Mellitus, Type 1	MESH:D003922		bisphenol A|Calcitriol|Lipopolysaccharides|resveratrol|sodium arsenite|Tetrachlorodibenzodioxin	23.35	7
ERBB4	7	2066	Diabetes Mellitus, Type 1	MESH:D003922		bisphenol A|Cyclophosphamide|Lipopolysaccharides|resveratrol|sodium arsenite|Tetrachlorodibenzodioxin	22.07	7
ERCC6L	7	54821	Diabetes Mellitus, Type 1	MESH:D003922		bisphenol A|decabromobiphenyl ether|Calcitriol|resveratrol|sodium arsenite|Tetrachlorodibenzodioxin	22.72	7
ERRFI1	7	54206	Diabetes Mellitus, Type 1	MESH:D003922		bisphenol A|Calcitriol|Palm Oil|resveratrol|sodium arsenite|Tetrachlorodibenzodioxin	18.83	7
ETS2	7	2114	Diabetes Mellitus, Type 1	MESH:D003922		bisphenol A|Calcitriol|Lipopolysaccharides|Mercury|Reactive Oxygen Species|sodium arsenite|Tetrachlorodibenzodioxin	24.53	7
ETV4	7	2118	Diabetes Mellitus, Type 1	MESH:D003922		bisphenol A|Calcitriol|Lipopolysaccharides|resveratrol|sodium arsenite|Tetrachlorodibenzodioxin	22.46	7
EZH1	7	2145	Diabetes Mellitus, Type 1	MESH:D003922		bisphenol A|Mercury|Nitric Oxide|resveratrol|Tetrachlorodibenzodioxin	19.83	7
EZR	7	7430	Diabetes Mellitus, Type 1	MESH:D003922		bisphenol A|Lipopolysaccharides|Nitric Oxide|Palm Oil|sodium arsenite|Tetrachlorodibenzodioxin	18.58	7
F2R	7	2149	Diabetes Mellitus, Type 1	MESH:D003922		bisphenol A|Palm Oil|resveratrol|sodium arsenite|Tacrolimus|Tetrachlorodibenzodioxin	17.98	7
FABP2	7	2169	Diabetes Mellitus, Type 1	MESH:D003922		bisphenol A|decabromobiphenyl ether|Iron|Palm Oil|sodium arsenite|Tacrolimus|Tetrachlorodibenzodioxin	25.93	7
FAM107B	7	83641	Diabetes Mellitus, Type 1	MESH:D003922		bisphenol A|Cyclophosphamide|Calcitriol|resveratrol|sodium arsenite|Tetrachlorodibenzodioxin	22.63	7
FBN1	7	2200	Diabetes Mellitus, Type 1	MESH:D003922		bisphenol A|Lipopolysaccharides|Palm Oil|resveratrol|sodium arsenite|Tetrachlorodibenzodioxin	19.06	7
FEN1	7	2237	Diabetes Mellitus, Type 1	MESH:D003922		bisphenol A|Calcitriol|Iron|resveratrol|sodium arsenite|Tetrachlorodibenzodioxin	20.01	7
FHL2	7	2274	Diabetes Mellitus, Type 1	MESH:D003922		bisphenol A|Calcitriol|Palm Oil|resveratrol|sodium arsenite|Tetrachlorodibenzodioxin	19.34	7
FOSL1	7	8061	Diabetes Mellitus, Type 1	MESH:D003922		bisphenol A|Lipopolysaccharides|Mercury|Reactive Oxygen Species|sodium arsenite|Tacrolimus|Tetrachlorodibenzodioxin	18.84	7
FOXA1	7	3169	Diabetes Mellitus, Type 1	MESH:D003922		bisphenol A|Palm Oil|Reactive Oxygen Species|resveratrol|Tetrachlorodibenzodioxin|Vitamin A	22.08	7
FST	7	10468	Diabetes Mellitus, Type 1	MESH:D003922		bisphenol A|Calcitriol|Lipopolysaccharides|resveratrol|sodium arsenite|Tetrachlorodibenzodioxin	18.4	7
GAB1	7	2549	Diabetes Mellitus, Type 1	MESH:D003922		bisphenol A|Calcitriol|Lipopolysaccharides|Palm Oil|resveratrol|Tetrachlorodibenzodioxin	23.26	7
GATA3	7	2625	Diabetes Mellitus, Type 1	MESH:D003922		bisphenol A|Cyclophosphamide|Calcitriol|resveratrol|sodium arsenite|Tetrachlorodibenzodioxin	18.49	7
GBP1	7	2633	Diabetes Mellitus, Type 1	MESH:D003922		bisphenol A|Cyclophosphamide|Calcitriol|Lipopolysaccharides|sodium arsenite|Tacrolimus|Tetrachlorodibenzodioxin	26.43	7
GDF15	7	9518	Diabetes Mellitus, Type 1	MESH:D003922		bisphenol A|Calcitriol|Lipopolysaccharides|resveratrol|sodium arsenite|Tetrachlorodibenzodioxin	14.13	7
GDNF	7	2668	Diabetes Mellitus, Type 1	MESH:D003922		bisphenol A|Cyclophosphamide|Lipopolysaccharides|resveratrol|sodium arsenite|Tetrachlorodibenzodioxin	19.06	7
GFPT2	7	9945	Diabetes Mellitus, Type 1	MESH:D003922		bisphenol A|Calcitriol|Palm Oil|resveratrol|sodium arsenite|Tetrachlorodibenzodioxin	23.65	7
GINS2	7	51659	Diabetes Mellitus, Type 1	MESH:D003922		bisphenol A|decabromobiphenyl ether|Calcitriol|resveratrol|sodium arsenite|Tetrachlorodibenzodioxin	21.27	7
GJB2	7	2706	Diabetes Mellitus, Type 1	MESH:D003922		bisphenol A|Calcitriol|Lipopolysaccharides|resveratrol|sodium arsenite|Tetrachlorodibenzodioxin	19.06	7
GLA	7	2717	Diabetes Mellitus, Type 1	MESH:D003922		bisphenol A|Calcitriol|Mercury|resveratrol|sodium arsenite|Tetrachlorodibenzodioxin	22.3	7
GPC1	7	2817	Diabetes Mellitus, Type 1	MESH:D003922		bisphenol A|Nitric Oxide|Palm Oil|resveratrol|Tetrachlorodibenzodioxin	18.15	7
GPER1	7	2852	Diabetes Mellitus, Type 1	MESH:D003922		bisphenol A|Dehydroepiandrosterone|Mercury|resveratrol|sodium arsenite|Tetrachlorodibenzodioxin	20.41	7
GPNMB	7	10457	Diabetes Mellitus, Type 1	MESH:D003922		bisphenol A|decabromobiphenyl ether|Lipopolysaccharides|Palm Oil|sodium arsenite|Tacrolimus|Tetrachlorodibenzodioxin	22.39	7
GSTT1	7	2952	Diabetes Mellitus, Type 1	MESH:D003922		bisphenol A|Dehydroepiandrosterone|Lipopolysaccharides|Mercury|sodium arsenite|Tetrachlorodibenzodioxin|Uric Acid	18.65	7
GUCY1A1	7	2982	Diabetes Mellitus, Type 1	MESH:D003922		bisphenol A|Calcitriol|Lipopolysaccharides|Nitric Oxide|Taurine|Tetrachlorodibenzodioxin	20.02	7
GZMB	7	3002	Diabetes Mellitus, Type 1	MESH:D003922		bisphenol A|Cyclophosphamide|Lipopolysaccharides|resveratrol|sodium arsenite|Tetrachlorodibenzodioxin	22.14	7
HBEGF	7	1839	Diabetes Mellitus, Type 1	MESH:D003922		bisphenol A|Calcitriol|Lipopolysaccharides|Reactive Oxygen Species|sodium arsenite|Tetrachlorodibenzodioxin|Vitamin A	20.36	7
HDAC1	7	3065	Diabetes Mellitus, Type 1	MESH:D003922		bisphenol A|Lipopolysaccharides|resveratrol|sodium arsenite|Tetrachlorodibenzodioxin|Warfarin	18.41	7
HES1	7	3280	Diabetes Mellitus, Type 1	MESH:D003922		bisphenol A|Calcitriol|Palm Oil|resveratrol|sodium arsenite|Tetrachlorodibenzodioxin	17.64	7
HGF	7	3082	Diabetes Mellitus, Type 1	MESH:D003922		bisphenol A|Lipopolysaccharides|Reactive Oxygen Species|resveratrol|sodium arsenite|Tetrachlorodibenzodioxin	16.01	7
HIPK2	7	28996	Diabetes Mellitus, Type 1	MESH:D003922		bisphenol A|Calcitriol|Palm Oil|resveratrol|sodium arsenite|Tetrachlorodibenzodioxin	20.75	7
HIST1H2BD	7	3017	Diabetes Mellitus, Type 1	MESH:D003922		bisphenol A|decabromobiphenyl ether|Calcitriol|resveratrol|sodium arsenite|Tetrachlorodibenzodioxin	23.45	7
HLF	7	3131	Diabetes Mellitus, Type 1	MESH:D003922		bisphenol A|decabromobiphenyl ether|Calcitriol|Palm Oil|sodium arsenite|Tetrachlorodibenzodioxin|Uric Acid	27.47	7
HMGCS1	7	3157	Diabetes Mellitus, Type 1	MESH:D003922		bisphenol A|Cyclophosphamide|Calcitriol|resveratrol|sodium arsenite|Tetrachlorodibenzodioxin	15.35	7
HNF4A	7	3172	Diabetes Mellitus, Type 1	MESH:D003922		bisphenol A|Calcitriol|Lipopolysaccharides|resveratrol|sodium arsenite|Tetrachlorodibenzodioxin	18.61	7
HOXA1	7	3198	Diabetes Mellitus, Type 1	MESH:D003922		bisphenol A|Cyclophosphamide|decabromobiphenyl ether|resveratrol|Tetrachlorodibenzodioxin|Vitamin A	21.63	7
HSD17B12	7	51144	Diabetes Mellitus, Type 1	MESH:D003922		bisphenol A|Dehydroepiandrosterone|Calcitriol|Palm Oil|resveratrol|Tetrachlorodibenzodioxin	22.9	7
HSD17B7	7	51478	Diabetes Mellitus, Type 1	MESH:D003922		bisphenol A|Lipopolysaccharides|Palm Oil|resveratrol|sodium arsenite|Tetrachlorodibenzodioxin	20.11	7
HSF1	7	3297	Diabetes Mellitus, Type 1	MESH:D003922		bisphenol A|Iron|Mercury|resveratrol|sodium arsenite|Tetrachlorodibenzodioxin	18.93	7
HSP90AA1	7	3320	Diabetes Mellitus, Type 1	MESH:D003922		bisphenol A|Cyclophosphamide|Mercury|resveratrol|sodium arsenite|Tetrachlorodibenzodioxin	15.28	7
HSP90AB1	7	3326	Diabetes Mellitus, Type 1	MESH:D003922		bisphenol A|Cyclophosphamide|Lipopolysaccharides|resveratrol|sodium arsenite|Tetrachlorodibenzodioxin|Warfarin	19.85	7
HSPA1B	7	3304	Diabetes Mellitus, Type 1	MESH:D003922		bisphenol A|Cyclophosphamide|Mercury|resveratrol|sodium arsenite|Tetrachlorodibenzodioxin	16.66	7
HSPA1L	7	3305	Diabetes Mellitus, Type 1	MESH:D003922		bisphenol A|decabromobiphenyl ether|Iron|Mercury|Palm Oil|sodium arsenite|Tetrachlorodibenzodioxin	24.8	7
HSPB8	7	26353	Diabetes Mellitus, Type 1	MESH:D003922		bisphenol A|Calcitriol|Lipopolysaccharides|resveratrol|sodium arsenite|Tetrachlorodibenzodioxin	18.66	7
HYOU1	7	10525	Diabetes Mellitus, Type 1	MESH:D003922		bisphenol A|Cyclophosphamide|Lipopolysaccharides|resveratrol|sodium arsenite|Tetrachlorodibenzodioxin	21.48	7
IDI1	7	3422	Diabetes Mellitus, Type 1	MESH:D003922		bisphenol A|Cyclophosphamide|Iron|resveratrol|Tacrolimus|Tetrachlorodibenzodioxin	17.3	7
IDO1	7	3620	Diabetes Mellitus, Type 1	MESH:D003922		bisphenol A|Lipopolysaccharides|Nitric Oxide|resveratrol|Tetrachlorodibenzodioxin	17.8	7
IFITM1	7	8519	Diabetes Mellitus, Type 1	MESH:D003922		bisphenol A|Calcitriol|Lipopolysaccharides|resveratrol|sodium arsenite|Tetrachlorodibenzodioxin	19.95	7
IFNGR1	7	3459	Diabetes Mellitus, Type 1	MESH:D003922		bisphenol A|Cyclophosphamide|Lipopolysaccharides|Mercury|Palm Oil|sodium arsenite|Tetrachlorodibenzodioxin	25.23	7
IL13	7	3596	Diabetes Mellitus, Type 1	MESH:D003922		bisphenol A|Calcitriol|Lipopolysaccharides|resveratrol|sodium arsenite|Tetrachlorodibenzodioxin	15.49	7
IL1R2	7	7850	Diabetes Mellitus, Type 1	MESH:D003922		bisphenol A|decabromobiphenyl ether|Calcitriol|Lipopolysaccharides|Palm Oil|sodium arsenite|Tetrachlorodibenzodioxin	23.43	7
IL23A	7	51561	Diabetes Mellitus, Type 1	MESH:D003922		bisphenol A|Cyclophosphamide|decabromobiphenyl ether|Lipopolysaccharides|sodium arsenite|Tacrolimus|Tetrachlorodibenzodioxin	24.27	7
IL7R	7	3575	Diabetes Mellitus, Type 1	MESH:D003922		bisphenol A|Calcitriol|Lipopolysaccharides|resveratrol|sodium arsenite|Tetrachlorodibenzodioxin	20.22	7
ISG15	7	9636	Diabetes Mellitus, Type 1	MESH:D003922		bisphenol A|Cyclophosphamide|decabromobiphenyl ether|Lipopolysaccharides|Mercury|sodium arsenite|Tetrachlorodibenzodioxin	22.64	7
ITGB3	7	3690	Diabetes Mellitus, Type 1	MESH:D003922		bisphenol A|Nitric Oxide|resveratrol|sodium arsenite|Tetrachlorodibenzodioxin	14.7	7
ITIH3	7	3699	Diabetes Mellitus, Type 1	MESH:D003922		bisphenol A|Lipopolysaccharides|Mercury|resveratrol|sodium arsenite|Tetrachlorodibenzodioxin	21.69	7
ITPR3	7	3710	Diabetes Mellitus, Type 1	MESH:D003922	marker/mechanism	bisphenol A|Palm Oil|resveratrol|sodium arsenite|Tetrachlorodibenzodioxin	17.23	7
JUP	7	3728	Diabetes Mellitus, Type 1	MESH:D003922		bisphenol A|Calcitriol|Palm Oil|resveratrol|sodium arsenite|Tetrachlorodibenzodioxin	20.75	7
KIF11	7	3832	Diabetes Mellitus, Type 1	MESH:D003922		bisphenol A|decabromobiphenyl ether|Calcitriol|resveratrol|sodium arsenite|Tetrachlorodibenzodioxin	19.53	7
KIF15	7	56992	Diabetes Mellitus, Type 1	MESH:D003922		bisphenol A|decabromobiphenyl ether|Calcitriol|resveratrol|sodium arsenite|Tetrachlorodibenzodioxin	21.2	7
KIF2C	7	11004	Diabetes Mellitus, Type 1	MESH:D003922		bisphenol A|decabromobiphenyl ether|Calcitriol|resveratrol|sodium arsenite|Tetrachlorodibenzodioxin	19.74	7
KIT	7	3815	Diabetes Mellitus, Type 1	MESH:D003922		bisphenol A|Calcitriol|Iron|resveratrol|sodium arsenite|Tetrachlorodibenzodioxin	18.33	7
KNTC1	7	9735	Diabetes Mellitus, Type 1	MESH:D003922		bisphenol A|decabromobiphenyl ether|Calcitriol|resveratrol|sodium arsenite|Tetrachlorodibenzodioxin	22.98	7
KRT15	7	3866	Diabetes Mellitus, Type 1	MESH:D003922		bisphenol A|decabromobiphenyl ether|Calcitriol|resveratrol|sodium arsenite|Tetrachlorodibenzodioxin	22.22	7
LAMC2	7	3918	Diabetes Mellitus, Type 1	MESH:D003922		bisphenol A|Cyclophosphamide|Iron|Lipopolysaccharides|Palm Oil|Tacrolimus|Tetrachlorodibenzodioxin	23.78	7
LBP	7	3929	Diabetes Mellitus, Type 1	MESH:D003922		bisphenol A|Calcitriol|Lipopolysaccharides|resveratrol|Tacrolimus|Tetrachlorodibenzodioxin	19.85	7
LDLR	7	3949	Diabetes Mellitus, Type 1	MESH:D003922		bisphenol A|Calcitriol|Lipopolysaccharides|resveratrol|sodium arsenite|Tetrachlorodibenzodioxin	14.84	7
LMCD1	7	29995	Diabetes Mellitus, Type 1	MESH:D003922		bisphenol A|Cyclophosphamide|Calcitriol|resveratrol|sodium arsenite|Tetrachlorodibenzodioxin	20.82	7
LMNB1	7	4001	Diabetes Mellitus, Type 1	MESH:D003922		bisphenol A|Cyclophosphamide|Calcitriol|resveratrol|sodium arsenite|Tetrachlorodibenzodioxin	18.62	7
LRRFIP1	7	9208	Diabetes Mellitus, Type 1	MESH:D003922		bisphenol A|decabromobiphenyl ether|Mercury|resveratrol|sodium arsenite|Tetrachlorodibenzodioxin	22.07	7
LTC4S	7	4056	Diabetes Mellitus, Type 1	MESH:D003922		bisphenol A|decabromobiphenyl ether|Lipopolysaccharides|Palm Oil|resveratrol|Tetrachlorodibenzodioxin	23.36	7
MAD2L1	7	4085	Diabetes Mellitus, Type 1	MESH:D003922		bisphenol A|Calcitriol|Lipopolysaccharides|resveratrol|sodium arsenite|Tetrachlorodibenzodioxin	19.44	7
MAFK	7	7975	Diabetes Mellitus, Type 1	MESH:D003922		bisphenol A|decabromobiphenyl ether|Lipopolysaccharides|Reactive Oxygen Species|sodium arsenite|Tacrolimus|Tetrachlorodibenzodioxin	26.35	7
MAP3K7	7	6885	Diabetes Mellitus, Type 1	MESH:D003922		bisphenol A|Iron|Lipopolysaccharides|Reactive Oxygen Species|sodium arsenite|Tacrolimus|Tetrachlorodibenzodioxin	26.89	7
MB	7	4151	Diabetes Mellitus, Type 1	MESH:D003922		bisphenol A|decabromobiphenyl ether|Iron|Lipopolysaccharides|Palm Oil|sodium arsenite|Tetrachlorodibenzodioxin|Uric Acid	28.84	7
MCAM	7	4162	Diabetes Mellitus, Type 1	MESH:D003922		bisphenol A|Palm Oil|resveratrol|sodium arsenite|Tacrolimus|Tetrachlorodibenzodioxin	20.58	7
MCM2	7	4171	Diabetes Mellitus, Type 1	MESH:D003922		bisphenol A|Calcitriol|Mercury|resveratrol|sodium arsenite|Tetrachlorodibenzodioxin	17.86	7
MCM4	7	4173	Diabetes Mellitus, Type 1	MESH:D003922		bisphenol A|Calcitriol|Palm Oil|resveratrol|sodium arsenite|Tetrachlorodibenzodioxin	18.92	7
MCM5	7	4174	Diabetes Mellitus, Type 1	MESH:D003922		bisphenol A|Cyclophosphamide|Calcitriol|resveratrol|sodium arsenite|Tetrachlorodibenzodioxin	18.62	7
MDM2	7	4193	Diabetes Mellitus, Type 1	MESH:D003922		bisphenol A|Lipopolysaccharides|Reactive Oxygen Species|resveratrol|sodium arsenite|Tetrachlorodibenzodioxin	13.82	7
ME1	7	4199	Diabetes Mellitus, Type 1	MESH:D003922		bisphenol A|Iron|Lipopolysaccharides|resveratrol|sodium arsenite|Tetrachlorodibenzodioxin	16.09	7
MELK	7	9833	Diabetes Mellitus, Type 1	MESH:D003922		bisphenol A|Cyclophosphamide|Calcitriol|resveratrol|sodium arsenite|Tetrachlorodibenzodioxin	21.69	7
MMD	7	23531	Diabetes Mellitus, Type 1	MESH:D003922		bisphenol A|Calcitriol|Lipopolysaccharides|Palm Oil|resveratrol|Tetrachlorodibenzodioxin	22.14	7
MSH6	7	2956	Diabetes Mellitus, Type 1	MESH:D003922		bisphenol A|Mercury|Reactive Oxygen Species|resveratrol|sodium arsenite|Tetrachlorodibenzodioxin	20.01	7
MSMO1	7	6307	Diabetes Mellitus, Type 1	MESH:D003922		bisphenol A|Calcitriol|Palm Oil|resveratrol|sodium arsenite|Tetrachlorodibenzodioxin	17.06	7
MT3	7	4504	Diabetes Mellitus, Type 1	MESH:D003922		bisphenol A|Mercury|Nitric Oxide|sodium arsenite|Superoxides|Tetrachlorodibenzodioxin	19.45	7
MTUS1	7	57509	Diabetes Mellitus, Type 1	MESH:D003922		bisphenol A|Calcitriol|Lipopolysaccharides|Palm Oil|resveratrol|Tetrachlorodibenzodioxin	21.55	7
MUC5AC	7	4586	Diabetes Mellitus, Type 1	MESH:D003922		bisphenol A|Lipopolysaccharides|Reactive Oxygen Species|resveratrol|Tetrachlorodibenzodioxin|Vitamin A	20.58	7
MYBL2	7	4605	Diabetes Mellitus, Type 1	MESH:D003922		bisphenol A|Calcitriol|Lipopolysaccharides|resveratrol|sodium arsenite|Tetrachlorodibenzodioxin	20.69	7
MYH14	7	79784	Diabetes Mellitus, Type 1	MESH:D003922		bisphenol A|Calcitriol|Palm Oil|resveratrol|sodium arsenite|Tetrachlorodibenzodioxin	25.41	7
MYL2	7	4633	Diabetes Mellitus, Type 1	MESH:D003922		bisphenol A|Lipopolysaccharides|Palm Oil|resveratrol|sodium arsenite|Tetrachlorodibenzodioxin	24.18	7
NANOG	7	79923	Diabetes Mellitus, Type 1	MESH:D003922		bisphenol A|decabromobiphenyl ether|Lipopolysaccharides|resveratrol|sodium arsenite|Tetrachlorodibenzodioxin	21.14	7
NASP	7	4678	Diabetes Mellitus, Type 1	MESH:D003922		bisphenol A|Cyclophosphamide|Calcitriol|resveratrol|sodium arsenite|Tetrachlorodibenzodioxin	21.84	7
NAT1	7	9	Diabetes Mellitus, Type 1	MESH:D003922		bisphenol A|Calcitriol|Mercury|resveratrol|sodium arsenite|Tetrachlorodibenzodioxin	19.15	7
NCAPG2	7	54892	Diabetes Mellitus, Type 1	MESH:D003922		bisphenol A|Calcitriol|Palm Oil|resveratrol|sodium arsenite|Tetrachlorodibenzodioxin	21.99	7
NCOA1	7	8648	Diabetes Mellitus, Type 1	MESH:D003922		bisphenol A|Calcitriol|Lipopolysaccharides|resveratrol|Tetrachlorodibenzodioxin|Vitamin A	18.09	7
NCOA2	7	10499	Diabetes Mellitus, Type 1	MESH:D003922		bisphenol A|Calcitriol|Lipopolysaccharides|resveratrol|sodium arsenite|Tetrachlorodibenzodioxin	18.28	7
NCOR1	7	9611	Diabetes Mellitus, Type 1	MESH:D003922		bisphenol A|decabromobiphenyl ether|Calcitriol|resveratrol|sodium arsenite|Tetrachlorodibenzodioxin	19.49	7
NDUFA13	7	51079	Diabetes Mellitus, Type 1	MESH:D003922		bisphenol A|Nitric Oxide|Reactive Oxygen Species|resveratrol|sodium arsenite|Tetrachlorodibenzodioxin	25.29	7
NEDD9	7	4739	Diabetes Mellitus, Type 1	MESH:D003922		bisphenol A|Iron|Palm Oil|resveratrol|sodium arsenite|Tetrachlorodibenzodioxin	18.84	7
NEK2	7	4751	Diabetes Mellitus, Type 1	MESH:D003922		bisphenol A|decabromobiphenyl ether|Calcitriol|resveratrol|sodium arsenite|Tetrachlorodibenzodioxin	20.06	7
NFAT5	7	10725	Diabetes Mellitus, Type 1	MESH:D003922		bisphenol A|Lipopolysaccharides|Reactive Oxygen Species|resveratrol|Tetrachlorodibenzodioxin|Uric Acid	20.24	7
NFIL3	7	4783	Diabetes Mellitus, Type 1	MESH:D003922		bisphenol A|Iron|Lipopolysaccharides|Norepinephrine|Palm Oil|sodium arsenite|Tetrachlorodibenzodioxin	22.54	7
NFKB2	7	4791	Diabetes Mellitus, Type 1	MESH:D003922		bisphenol A|Lipopolysaccharides|resveratrol|sodium arsenite|Tacrolimus|Tetrachlorodibenzodioxin	19.39	7
NLRP1	7	22861	Diabetes Mellitus, Type 1	MESH:D003922		bisphenol A|Calcitriol|Lipopolysaccharides|Mercury|resveratrol|sodium arsenite	28.37	7
NME1	7	4830	Diabetes Mellitus, Type 1	MESH:D003922		bisphenol A|Cyclophosphamide|Palm Oil|resveratrol|sodium arsenite|Tetrachlorodibenzodioxin	19.44	7
NR2F2	7	7026	Diabetes Mellitus, Type 1	MESH:D003922		bisphenol A|decabromobiphenyl ether|Nitric Oxide|Reactive Oxygen Species|resveratrol|Tetrachlorodibenzodioxin	20.35	7
NRG1	7	3084	Diabetes Mellitus, Type 1	MESH:D003922		bisphenol A|Cyclophosphamide|decabromobiphenyl ether|resveratrol|sodium arsenite|Tetrachlorodibenzodioxin	16.87	7
NUPR1	7	26471	Diabetes Mellitus, Type 1	MESH:D003922		bisphenol A|Lipopolysaccharides|Nitric Oxide|resveratrol|Tetrachlorodibenzodioxin	13.14	7
NUSAP1	7	51203	Diabetes Mellitus, Type 1	MESH:D003922		bisphenol A|Calcitriol|Lipopolysaccharides|resveratrol|sodium arsenite|Tetrachlorodibenzodioxin	18.79	7
OPRM1	7	4988	Diabetes Mellitus, Type 1	MESH:D003922		bisphenol A|Lipopolysaccharides|Mercury|Norepinephrine|sodium arsenite|Tetrachlorodibenzodioxin|Vitamin A	20.19	7
OXTR	7	5021	Diabetes Mellitus, Type 1	MESH:D003922		bisphenol A|Calcitriol|Lipopolysaccharides|resveratrol|sodium arsenite|Tetrachlorodibenzodioxin	21.91	7
PAK1	7	5058	Diabetes Mellitus, Type 1	MESH:D003922		bisphenol A|decabromobiphenyl ether|Palm Oil|Reactive Oxygen Species|resveratrol|Tetrachlorodibenzodioxin	22.07	7
PBK	7	55872	Diabetes Mellitus, Type 1	MESH:D003922		bisphenol A|Calcitriol|Lipopolysaccharides|Palm Oil|resveratrol|Tetrachlorodibenzodioxin	19.1	7
PDCD4	7	27250	Diabetes Mellitus, Type 1	MESH:D003922		bisphenol A|Cyclophosphamide|Dehydroepiandrosterone|resveratrol|sodium arsenite|Tetrachlorodibenzodioxin	18.17	7
PDIA4	7	9601	Diabetes Mellitus, Type 1	MESH:D003922		bisphenol A|Cyclophosphamide|decabromobiphenyl ether|Mercury|sodium arsenite|Tacrolimus|Tetrachlorodibenzodioxin|Warfarin	28.19	7
PF4	7	5196	Diabetes Mellitus, Type 1	MESH:D003922		bisphenol A|Lipopolysaccharides|Palm Oil|resveratrol|sodium arsenite|Tetrachlorodibenzodioxin	20.82	7
PGAM1	7	5223	Diabetes Mellitus, Type 1	MESH:D003922		bisphenol A|Lipopolysaccharides|resveratrol|sodium arsenite|Tetrachlorodibenzodioxin|Warfarin	20.29	7
PIK3R1	7	5295	Diabetes Mellitus, Type 1	MESH:D003922		bisphenol A|Iron|Mercury|resveratrol|sodium arsenite|Tetrachlorodibenzodioxin	16.94	7
PIK3R3	7	8503	Diabetes Mellitus, Type 1	MESH:D003922		bisphenol A|decabromobiphenyl ether|Calcitriol|resveratrol|sodium arsenite|Tetrachlorodibenzodioxin	21.27	7
PLA2G6	7	8398	Diabetes Mellitus, Type 1	MESH:D003922		bisphenol A|decabromobiphenyl ether|Lipopolysaccharides|Palm Oil|resveratrol|Tetrachlorodibenzodioxin	22.81	7
PLCB3	7	5331	Diabetes Mellitus, Type 1	MESH:D003922		bisphenol A|Calcitriol|Norepinephrine|resveratrol|sodium arsenite|Tetrachlorodibenzodioxin	25.15	7
PLCG1	7	5335	Diabetes Mellitus, Type 1	MESH:D003922		bisphenol A|Lipopolysaccharides|Norepinephrine|resveratrol|sodium arsenite|Tetrachlorodibenzodioxin	19.34	7
PMS1	7	5378	Diabetes Mellitus, Type 1	MESH:D003922		bisphenol A|Cyclophosphamide|Mercury|resveratrol|sodium arsenite|Tetrachlorodibenzodioxin	22.99	7
PNRC1	7	10957	Diabetes Mellitus, Type 1	MESH:D003922		bisphenol A|decabromobiphenyl ether|Palm Oil|resveratrol|sodium arsenite|Tetrachlorodibenzodioxin	21.91	7
POLD1	7	5424	Diabetes Mellitus, Type 1	MESH:D003922		bisphenol A|Calcitriol|resveratrol|sodium arsenite|Taurine|Tetrachlorodibenzodioxin	21.14	7
POSTN	7	10631	Diabetes Mellitus, Type 1	MESH:D003922		bisphenol A|Cyclophosphamide|decabromobiphenyl ether|Lipopolysaccharides|Palm Oil|sodium arsenite|Tetrachlorodibenzodioxin	24.8	7
PPL	7	5493	Diabetes Mellitus, Type 1	MESH:D003922		bisphenol A|Calcitriol|resveratrol|sodium arsenite|Tacrolimus|Tetrachlorodibenzodioxin	20.64	7
PPP1R15A	7	23645	Diabetes Mellitus, Type 1	MESH:D003922		bisphenol A|Lipopolysaccharides|Mercury|Palm Oil|sodium arsenite|Tacrolimus|Tetrachlorodibenzodioxin	19.43	7
PPP1R3B	7	79660	Diabetes Mellitus, Type 1	MESH:D003922		bisphenol A|Calcitriol|Palm Oil|resveratrol|sodium arsenite|Tetrachlorodibenzodioxin	21.34	7
PPP3CA	7	5530	Diabetes Mellitus, Type 1	MESH:D003922		bisphenol A|Calcitriol|Nitric Oxide|sodium arsenite|Tacrolimus|Tetrachlorodibenzodioxin	20.07	7
PRDM2	7	7799	Diabetes Mellitus, Type 1	MESH:D003922		bisphenol A|Nitric Oxide|resveratrol|sodium arsenite|Tetrachlorodibenzodioxin	18.43	7
PRKAB2	7	5565	Diabetes Mellitus, Type 1	MESH:D003922		bisphenol A|decabromobiphenyl ether|Palm Oil|resveratrol|sodium arsenite|Tetrachlorodibenzodioxin	22.55	7
PRKAR2B	7	5577	Diabetes Mellitus, Type 1	MESH:D003922		bisphenol A|Palm Oil|resveratrol|sodium arsenite|Taurine|Tetrachlorodibenzodioxin	22.07	7
PRKCG	7	5582	Diabetes Mellitus, Type 1	MESH:D003922		bisphenol A|Cyclophosphamide|Mercury|resveratrol|sodium arsenite|Tetrachlorodibenzodioxin	22.81	7
PRNP	7	5621	Diabetes Mellitus, Type 1	MESH:D003922		bisphenol A|Calcitriol|Iron|Lipopolysaccharides|Reactive Oxygen Species|sodium arsenite|Tetrachlorodibenzodioxin	21.36	7
PRSS8	7	5652	Diabetes Mellitus, Type 1	MESH:D003922		bisphenol A|decabromobiphenyl ether|Palm Oil|resveratrol|sodium arsenite|Tetrachlorodibenzodioxin	21.2	7
PSAT1	7	29968	Diabetes Mellitus, Type 1	MESH:D003922		bisphenol A|Lipopolysaccharides|Palm Oil|resveratrol|sodium arsenite|Tetrachlorodibenzodioxin	18.41	7
PSMB10	7	5699	Diabetes Mellitus, Type 1	MESH:D003922		bisphenol A|Calcitriol|Lipopolysaccharides|resveratrol|sodium arsenite|Tetrachlorodibenzodioxin	21.69	7
PSMB5	7	5693	Diabetes Mellitus, Type 1	MESH:D003922		bisphenol A|decabromobiphenyl ether|Lipopolysaccharides|resveratrol|sodium arsenite|Tetrachlorodibenzodioxin	20.88	7
PSMB8	7	5696	Diabetes Mellitus, Type 1	MESH:D003922		bisphenol A|Lipopolysaccharides|Palm Oil|resveratrol|sodium arsenite|Tetrachlorodibenzodioxin	20.4	7
PTCH1	7	5727	Diabetes Mellitus, Type 1	MESH:D003922		bisphenol A|decabromobiphenyl ether|Lipopolysaccharides|resveratrol|sodium arsenite|Tetrachlorodibenzodioxin	20.57	7
PTGDS	7	5730	Diabetes Mellitus, Type 1	MESH:D003922		bisphenol A|Calcitriol|Palm Oil|resveratrol|Tetrachlorodibenzodioxin|Vitamin A	19.64	7
PTGER4	7	5734	Diabetes Mellitus, Type 1	MESH:D003922		bisphenol A|Cyclophosphamide|Calcitriol|resveratrol|sodium arsenite|Tetrachlorodibenzodioxin	19.1	7
PTPRE	7	5791	Diabetes Mellitus, Type 1	MESH:D003922		bisphenol A|Calcitriol|Palm Oil|resveratrol|sodium arsenite|Tetrachlorodibenzodioxin	22.89	7
PTX3	7	5806	Diabetes Mellitus, Type 1	MESH:D003922		bisphenol A|Iron|Lipopolysaccharides|Palm Oil|resveratrol|Tetrachlorodibenzodioxin	19.2	7
RAB30	7	27314	Diabetes Mellitus, Type 1	MESH:D003922		bisphenol A|decabromobiphenyl ether|Iron|Palm Oil|resveratrol|Tetrachlorodibenzodioxin	21.77	7
RAD18	7	56852	Diabetes Mellitus, Type 1	MESH:D003922		bisphenol A|Calcitriol|Mercury|resveratrol|sodium arsenite|Tetrachlorodibenzodioxin	23.08	7
RAD50	7	10111	Diabetes Mellitus, Type 1	MESH:D003922		bisphenol A|Cyclophosphamide|Lipopolysaccharides|resveratrol|sodium arsenite|Tetrachlorodibenzodioxin	19.74	7
RAD54L	7	8438	Diabetes Mellitus, Type 1	MESH:D003922		bisphenol A|Cyclophosphamide|Calcitriol|resveratrol|sodium arsenite|Tetrachlorodibenzodioxin	23.07	7
RASSF4	7	83937	Diabetes Mellitus, Type 1	MESH:D003922		bisphenol A|decabromobiphenyl ether|Lipopolysaccharides|resveratrol|sodium arsenite|Tetrachlorodibenzodioxin	21.55	7
RBP7	7	116362	Diabetes Mellitus, Type 1	MESH:D003922		bisphenol A|decabromobiphenyl ether|Calcitriol|Iron|Palm Oil|sodium arsenite|Tetrachlorodibenzodioxin	28.34	7
RDH11	7	51109	Diabetes Mellitus, Type 1	MESH:D003922		bisphenol A|Lipopolysaccharides|Palm Oil|resveratrol|Tetrachlorodibenzodioxin|Vitamin A	22.64	7
RELN	7	5649	Diabetes Mellitus, Type 1	MESH:D003922		bisphenol A|Mercury|Palm Oil|resveratrol|sodium arsenite|Tetrachlorodibenzodioxin	19.69	7
REN	7	5972	Diabetes Mellitus, Type 1	MESH:D003922		bisphenol A|Calcitriol|Lipopolysaccharides|Nitric Oxide|Norepinephrine|Tacrolimus	16.02	7
RET	7	5979	Diabetes Mellitus, Type 1	MESH:D003922		bisphenol A|decabromobiphenyl ether|Calcitriol|resveratrol|sodium arsenite|Tetrachlorodibenzodioxin	18.66	7
RFC2	7	5982	Diabetes Mellitus, Type 1	MESH:D003922		bisphenol A|decabromobiphenyl ether|Calcitriol|resveratrol|sodium arsenite|Tetrachlorodibenzodioxin	23.96	7
RFC3	7	5983	Diabetes Mellitus, Type 1	MESH:D003922		bisphenol A|Calcitriol|Lipopolysaccharides|resveratrol|Tetrachlorodibenzodioxin|Uric Acid	21.15	7
RGS2	7	5997	Diabetes Mellitus, Type 1	MESH:D003922		bisphenol A|decabromobiphenyl ether|Iron|Lipopolysaccharides|Palm Oil|sodium arsenite|Tetrachlorodibenzodioxin	21.08	7
RGS4	7	5999	Diabetes Mellitus, Type 1	MESH:D003922		bisphenol A|Lipopolysaccharides|Palm Oil|resveratrol|sodium arsenite|Tetrachlorodibenzodioxin	19.95	7
RNF128	7	79589	Diabetes Mellitus, Type 1	MESH:D003922		bisphenol A|Calcitriol|Lipopolysaccharides|resveratrol|sodium arsenite|Tetrachlorodibenzodioxin	24.07	7
RPS6KB1	7	6198	Diabetes Mellitus, Type 1	MESH:D003922		bisphenol A|manganese tetrakis-(N-ethyl-2 pyridyl) porphyrin|Nitric Oxide|resveratrol|sodium arsenite|Superoxides	15.19	7
SCARB1	7	949	Diabetes Mellitus, Type 1	MESH:D003922		bisphenol A|decabromobiphenyl ether|Lipopolysaccharides|Mercury|resveratrol|Tetrachlorodibenzodioxin	16.14	7
SCPEP1	7	59342	Diabetes Mellitus, Type 1	MESH:D003922		bisphenol A|decabromobiphenyl ether|Calcitriol|Lipopolysaccharides|resveratrol|Tetrachlorodibenzodioxin	22.98	7
SDC2	7	6383	Diabetes Mellitus, Type 1	MESH:D003922		bisphenol A|Nitric Oxide|Reactive Oxygen Species|resveratrol|sodium arsenite|Tetrachlorodibenzodioxin	20.23	7
SDF2L1	7	23753	Diabetes Mellitus, Type 1	MESH:D003922		bisphenol A|Lipopolysaccharides|Palm Oil|resveratrol|Tacrolimus|Tetrachlorodibenzodioxin	20.4	7
SEMA3B	7	7869	Diabetes Mellitus, Type 1	MESH:D003922		bisphenol A|Calcitriol|Lipopolysaccharides|Palm Oil|resveratrol|Tetrachlorodibenzodioxin	22.98	7
SERPINA1	7	5265	Diabetes Mellitus, Type 1	MESH:D003922		bisphenol A|Calcitriol|Lipopolysaccharides|resveratrol|sodium arsenite|Tetrachlorodibenzodioxin	18.57	7
SERPINB2	7	5055	Diabetes Mellitus, Type 1	MESH:D003922		bisphenol A|Calcitriol|Lipopolysaccharides|resveratrol|sodium arsenite|Tetrachlorodibenzodioxin	19.19	7
SESN2	7	83667	Diabetes Mellitus, Type 1	MESH:D003922		bisphenol A|Cyclophosphamide|decabromobiphenyl ether|Lipopolysaccharides|resveratrol|Tetrachlorodibenzodioxin	17.86	7
SFTPA1	7	653509	Diabetes Mellitus, Type 1	MESH:D003922		bisphenol A|decabromobiphenyl ether|Calcitriol|Lipopolysaccharides|Nitric Oxide|Tetrachlorodibenzodioxin	23.87	7
SHH	7	6469	Diabetes Mellitus, Type 1	MESH:D003922		bisphenol A|Lipopolysaccharides|resveratrol|sodium arsenite|Tetrachlorodibenzodioxin|Vitamin A	20.4	7
SKA1	7	220134	Diabetes Mellitus, Type 1	MESH:D003922		bisphenol A|decabromobiphenyl ether|Calcitriol|Iron|resveratrol|Tetrachlorodibenzodioxin	23.76	7
SLC11A1	7	6556	Diabetes Mellitus, Type 1	MESH:D003922	marker/mechanism	bisphenol A|Iron|Lipopolysaccharides|Mercury|Palm Oil|Tetrachlorodibenzodioxin	23.77	7
SLC11A2	7	4891	Diabetes Mellitus, Type 1	MESH:D003922		bisphenol A|Iron|Lipopolysaccharides|Mercury|Nitric Oxide|Tetrachlorodibenzodioxin	18.67	7
SLC18A2	7	6571	Diabetes Mellitus, Type 1	MESH:D003922		bisphenol A|decabromobiphenyl ether|Calcitriol|Mercury|Norepinephrine|sodium arsenite|Tetrachlorodibenzodioxin	23.1	7
SLC2A9	7	56606	Diabetes Mellitus, Type 1	MESH:D003922		bisphenol A|Calcitriol|resveratrol|sodium arsenite|Tetrachlorodibenzodioxin|Uric Acid	23.17	7
SLC30A1	7	7779	Diabetes Mellitus, Type 1	MESH:D003922		bisphenol A|Calcitriol|Lipopolysaccharides|Mercury|sodium arsenite|Tetrachlorodibenzodioxin|Vitamin A	23	7
SLC39A14	7	23516	Diabetes Mellitus, Type 1	MESH:D003922		bisphenol A|Cyclophosphamide|Calcitriol|Iron|Lipopolysaccharides|Palm Oil|Tetrachlorodibenzodioxin	25.3	7
SLC40A1	7	30061	Diabetes Mellitus, Type 1	MESH:D003922		bisphenol A|Iron|Lipopolysaccharides|resveratrol|sodium arsenite|Tetrachlorodibenzodioxin	18.09	7
SLC7A5	7	8140	Diabetes Mellitus, Type 1	MESH:D003922		bisphenol A|Lipopolysaccharides|Mercury|resveratrol|sodium arsenite|Tetrachlorodibenzodioxin	17.53	7
SLC8A1	7	6546	Diabetes Mellitus, Type 1	MESH:D003922		bisphenol A|decabromobiphenyl ether|Calcitriol|Norepinephrine|resveratrol|Tetrachlorodibenzodioxin	20.01	7
SLCO1A1	7	28248	Diabetes Mellitus, Type 1	MESH:D003922		bisphenol A|Lipopolysaccharides|resveratrol|Tacrolimus|Taurine|Tetrachlorodibenzodioxin	18.22	7
SNAI1	7	6615	Diabetes Mellitus, Type 1	MESH:D003922		bisphenol A|Lipopolysaccharides|resveratrol|sodium arsenite|Tacrolimus|Tetrachlorodibenzodioxin	18.21	7
SOCS2	7	8835	Diabetes Mellitus, Type 1	MESH:D003922		bisphenol A|Calcitriol|Lipopolysaccharides|resveratrol|sodium arsenite|Tetrachlorodibenzodioxin	18.66	7
SOX4	7	6659	Diabetes Mellitus, Type 1	MESH:D003922		bisphenol A|decabromobiphenyl ether|Calcitriol|resveratrol|sodium arsenite|Tetrachlorodibenzodioxin	18.92	7
SP7	7	121340	Diabetes Mellitus, Type 1	MESH:D003922		bisphenol A|decabromobiphenyl ether|resveratrol|Tacrolimus|Tetrachlorodibenzodioxin|Warfarin	23.18	7
SPC24	7	147841	Diabetes Mellitus, Type 1	MESH:D003922		bisphenol A|decabromobiphenyl ether|Calcitriol|resveratrol|sodium arsenite|Tetrachlorodibenzodioxin	22.72	7
SPRY1	7	10252	Diabetes Mellitus, Type 1	MESH:D003922		bisphenol A|Lipopolysaccharides|Palm Oil|resveratrol|sodium arsenite|Tetrachlorodibenzodioxin	22.38	7
SRXN1	7	140809	Diabetes Mellitus, Type 1	MESH:D003922		bisphenol A|decabromobiphenyl ether|Lipopolysaccharides|Palm Oil|Reactive Oxygen Species|sodium arsenite|Tetrachlorodibenzodioxin	18.67	7
STAT6	7	6778	Diabetes Mellitus, Type 1	MESH:D003922		bisphenol A|Calcitriol|Lipopolysaccharides|Reactive Oxygen Species|resveratrol|Tetrachlorodibenzodioxin	20.17	7
STK11	7	6794	Diabetes Mellitus, Type 1	MESH:D003922		bisphenol A|decabromobiphenyl ether|Iron|Lipopolysaccharides|resveratrol|Tetrachlorodibenzodioxin	21.77	7
STK39	7	27347	Diabetes Mellitus, Type 1	MESH:D003922		bisphenol A|Cyclophosphamide|Calcitriol|resveratrol|sodium arsenite|Tetrachlorodibenzodioxin	22.81	7
STOM	7	2040	Diabetes Mellitus, Type 1	MESH:D003922		bisphenol A|Cyclophosphamide|Lipopolysaccharides|resveratrol|sodium arsenite|Tetrachlorodibenzodioxin	21.76	7
SULT1E1	7	6783	Diabetes Mellitus, Type 1	MESH:D003922		bisphenol A|Dehydroepiandrosterone|Lipopolysaccharides|resveratrol|sodium arsenite|Tetrachlorodibenzodioxin	18.84	7
TACC3	7	10460	Diabetes Mellitus, Type 1	MESH:D003922		bisphenol A|decabromobiphenyl ether|Calcitriol|resveratrol|sodium arsenite|Tetrachlorodibenzodioxin	20.69	7
TAGLN	7	6876	Diabetes Mellitus, Type 1	MESH:D003922		bisphenol A|Palm Oil|resveratrol|sodium arsenite|Tetrachlorodibenzodioxin|Warfarin	17.3	7
TAGLN2	7	8407	Diabetes Mellitus, Type 1	MESH:D003922		bisphenol A|decabromobiphenyl ether|Dehydroepiandrosterone|Palm Oil|resveratrol|Tetrachlorodibenzodioxin	20.52	7
TALDO1	7	6888	Diabetes Mellitus, Type 1	MESH:D003922		bisphenol A|Nitric Oxide|Palm Oil|resveratrol|Tetrachlorodibenzodioxin	16.64	7
TAPBP	7	6892	Diabetes Mellitus, Type 1	MESH:D003922		bisphenol A|Lipopolysaccharides|Palm Oil|resveratrol|sodium arsenite|Tetrachlorodibenzodioxin	23.45	7
TCF4	7	6925	Diabetes Mellitus, Type 1	MESH:D003922		bisphenol A|Lipopolysaccharides|resveratrol|sodium arsenite|Tetrachlorodibenzodioxin|Warfarin	19.85	7
TES	7	26136	Diabetes Mellitus, Type 1	MESH:D003922		bisphenol A|decabromobiphenyl ether|Iron|Mercury|resveratrol|Tetrachlorodibenzodioxin	20.89	7
TFF1	7	7031	Diabetes Mellitus, Type 1	MESH:D003922		bisphenol A|Calcitriol|Iron|resveratrol|sodium arsenite|Tetrachlorodibenzodioxin	16.72	7
TGIF1	7	7050	Diabetes Mellitus, Type 1	MESH:D003922		bisphenol A|Iron|Palm Oil|resveratrol|sodium arsenite|Tetrachlorodibenzodioxin	20.52	7
TGM2	7	7052	Diabetes Mellitus, Type 1	MESH:D003922		bisphenol A|decabromobiphenyl ether|Calcitriol|Lipopolysaccharides|Tetrachlorodibenzodioxin|Vitamin A|Warfarin	20.29	7
THRA	7	7067	Diabetes Mellitus, Type 1	MESH:D003922		bisphenol A|decabromobiphenyl ether|Lipopolysaccharides|resveratrol|sodium arsenite|Tetrachlorodibenzodioxin	16.68	7
TICAM1	7	148022	Diabetes Mellitus, Type 1	MESH:D003922		bisphenol A|decabromobiphenyl ether|Lipopolysaccharides|resveratrol|sodium arsenite|Tetrachlorodibenzodioxin	24.18	7
TINF2	7	26277	Diabetes Mellitus, Type 1	MESH:D003922		bisphenol A|Nitric Oxide|resveratrol|sodium arsenite|Tetrachlorodibenzodioxin	19.53	7
TLR2	7	7097	Diabetes Mellitus, Type 1	MESH:D003922		bisphenol A|Lipopolysaccharides|Reactive Oxygen Species|resveratrol|Tetrachlorodibenzodioxin|Vitamin A	16.37	7
TNFRSF21	7	27242	Diabetes Mellitus, Type 1	MESH:D003922		bisphenol A|decabromobiphenyl ether|Calcitriol|resveratrol|sodium arsenite|Tetrachlorodibenzodioxin	20.45	7
TP63	7	8626	Diabetes Mellitus, Type 1	MESH:D003922		bisphenol A|decabromobiphenyl ether|Calcitriol|resveratrol|sodium arsenite|Tetrachlorodibenzodioxin	20.4	7
TPX2	7	22974	Diabetes Mellitus, Type 1	MESH:D003922		bisphenol A|Calcitriol|Palm Oil|resveratrol|sodium arsenite|Tetrachlorodibenzodioxin	20.4	7
TRADD	7	8717	Diabetes Mellitus, Type 1	MESH:D003922		bisphenol A|Lipopolysaccharides|Mercury|Nitric Oxide|sodium arsenite|Tetrachlorodibenzodioxin	21.21	7
TRAF1	7	7185	Diabetes Mellitus, Type 1	MESH:D003922		bisphenol A|Calcitriol|Lipopolysaccharides|resveratrol|sodium arsenite|Tetrachlorodibenzodioxin	21.76	7
TRIB3	7	57761	Diabetes Mellitus, Type 1	MESH:D003922		bisphenol A|Cyclophosphamide|Lipopolysaccharides|Mercury|sodium arsenite|Tacrolimus|Tetrachlorodibenzodioxin	19.04	7
TRIM13	7	10206	Diabetes Mellitus, Type 1	MESH:D003922		bisphenol A|Calcitriol|Lipopolysaccharides|Palm Oil|resveratrol|Tetrachlorodibenzodioxin	24.77	7
TRPC6	7	7225	Diabetes Mellitus, Type 1	MESH:D003922		bisphenol A|Iron|Reactive Oxygen Species|resveratrol|sodium arsenite|Tetrachlorodibenzodioxin	21.28	7
TRPV1	7	7442	Diabetes Mellitus, Type 1	MESH:D003922		bisphenol A|Cyclophosphamide|decabromobiphenyl ether|Lipopolysaccharides|Reactive Oxygen Species|sodium arsenite|Tacrolimus	19.41	7
TTK	7	7272	Diabetes Mellitus, Type 1	MESH:D003922		bisphenol A|Calcitriol|resveratrol|sodium arsenite|Tetrachlorodibenzodioxin|Uric Acid	20.12	7
TUBA1A	7	7846	Diabetes Mellitus, Type 1	MESH:D003922		bisphenol A|Calcitriol|resveratrol|sodium arsenite|Tetrachlorodibenzodioxin|Warfarin	18.13	7
TUBB5	7	22154	Diabetes Mellitus, Type 1	MESH:D003922		bisphenol A|Palm Oil|resveratrol|sodium arsenite|Tetrachlorodibenzodioxin|Warfarin	20.01	7
TUBB6	7	84617	Diabetes Mellitus, Type 1	MESH:D003922		bisphenol A|Calcitriol|Palm Oil|resveratrol|sodium arsenite|Tetrachlorodibenzodioxin	20.17	7
TWIST1	7	7291	Diabetes Mellitus, Type 1	MESH:D003922		bisphenol A|Calcitriol|Palm Oil|resveratrol|sodium arsenite|Tetrachlorodibenzodioxin	21.27	7
TXN2	7	25828	Diabetes Mellitus, Type 1	MESH:D003922		bisphenol A|Iron|Lipopolysaccharides|resveratrol|sodium arsenite|Tetrachlorodibenzodioxin	21.34	7
TYR	7	7299	Diabetes Mellitus, Type 1	MESH:D003922		bisphenol A|decabromobiphenyl ether|Reactive Oxygen Species|resveratrol|Superoxides|Taurine|Tetrachlorodibenzodioxin	21.93	7
UBC	7	7316	Diabetes Mellitus, Type 1	MESH:D003922		bisphenol A|Nitric Oxide|Palm Oil|sodium arsenite|Tetrachlorodibenzodioxin|Vitamin A	20.07	7
UHRF1	7	29128	Diabetes Mellitus, Type 1	MESH:D003922		bisphenol A|decabromobiphenyl ether|Calcitriol|resveratrol|sodium arsenite|Tetrachlorodibenzodioxin	19.2	7
USP18	7	11274	Diabetes Mellitus, Type 1	MESH:D003922		bisphenol A|Lipopolysaccharides|Palm Oil|resveratrol|sodium arsenite|Tetrachlorodibenzodioxin	21.01	7
WFDC2	7	10406	Diabetes Mellitus, Type 1	MESH:D003922		bisphenol A|Calcitriol|Lipopolysaccharides|Palm Oil|resveratrol|Tetrachlorodibenzodioxin	21.48	7
WISP1	7	8840	Diabetes Mellitus, Type 1	MESH:D003922		bisphenol A|decabromobiphenyl ether|Calcitriol|Palm Oil|resveratrol|Tetrachlorodibenzodioxin	22.63	7
WNT5A	7	7474	Diabetes Mellitus, Type 1	MESH:D003922		bisphenol A|decabromobiphenyl ether|Calcitriol|resveratrol|sodium arsenite|Tetrachlorodibenzodioxin	19.95	7
XRCC2	7	7516	Diabetes Mellitus, Type 1	MESH:D003922		bisphenol A|decabromobiphenyl ether|Calcitriol|resveratrol|sodium arsenite|Tetrachlorodibenzodioxin	24.52	7
XRCC6	7	2547	Diabetes Mellitus, Type 1	MESH:D003922		bisphenol A|Cyclophosphamide|decabromobiphenyl ether|Calcitriol|Lipopolysaccharides|sodium arsenite|Tetrachlorodibenzodioxin	27.27	7
ZBTB16	7	7704	Diabetes Mellitus, Type 1	MESH:D003922		bisphenol A|Mercury|Palm Oil|resveratrol|sodium arsenite|Tetrachlorodibenzodioxin	20.58	7
ZFR	7	51663	Diabetes Mellitus, Type 1	MESH:D003922		bisphenol A|Cyclophosphamide|Palm Oil|resveratrol|sodium arsenite|Tetrachlorodibenzodioxin	23.26	7
ZWINT	7	11130	Diabetes Mellitus, Type 1	MESH:D003922		bisphenol A|Calcitriol|Mercury|resveratrol|sodium arsenite|Tetrachlorodibenzodioxin	19.95	7
A2M	6	2	Diabetes Mellitus, Type 1	MESH:D003922		bisphenol A|Lipopolysaccharides|Mercury|sodium arsenite|Tacrolimus|Tetrachlorodibenzodioxin	17.65	6
AACS	6	65985	Diabetes Mellitus, Type 1	MESH:D003922		bisphenol A|Lipopolysaccharides|Palm Oil|resveratrol|Tetrachlorodibenzodioxin	18.66	6
ABCB1A	6	18671	Diabetes Mellitus, Type 1	MESH:D003922		bisphenol A|Lipopolysaccharides|Palm Oil|sodium arsenite|Tetrachlorodibenzodioxin|Vitamin A	15.98	6
ABCC8	6	6833	Diabetes Mellitus, Type 1	MESH:D003922	marker/mechanism	bisphenol A|resveratrol|sodium arsenite|Tetrachlorodibenzodioxin	13.81	6
ABCF1	6	23	Diabetes Mellitus, Type 1	MESH:D003922		bisphenol A|Lipopolysaccharides|resveratrol|sodium arsenite|Tetrachlorodibenzodioxin	18.06	6
ABHD15	6	116236	Diabetes Mellitus, Type 1	MESH:D003922		bisphenol A|decabromobiphenyl ether|Lipopolysaccharides|resveratrol|Tetrachlorodibenzodioxin	21.19	6
ACBD3	6	64746	Diabetes Mellitus, Type 1	MESH:D003922		bisphenol A|decabromobiphenyl ether|Iron|Nitric Oxide|Tetrachlorodibenzodioxin	19.27	6
ACKR3	6	57007	Diabetes Mellitus, Type 1	MESH:D003922		bisphenol A|Cyclophosphamide|Calcitriol|Lipopolysaccharides|sodium arsenite|Tetrachlorodibenzodioxin	20.7	6
ACLY	6	47	Diabetes Mellitus, Type 1	MESH:D003922		bisphenol A|Palm Oil|resveratrol|sodium arsenite|Tetrachlorodibenzodioxin	14.45	6
ACOT7	6	11332	Diabetes Mellitus, Type 1	MESH:D003922		bisphenol A|Palm Oil|resveratrol|sodium arsenite|Tetrachlorodibenzodioxin	18.06	6
ACP6	6	51205	Diabetes Mellitus, Type 1	MESH:D003922		bisphenol A|Lipopolysaccharides|resveratrol|sodium arsenite|Tetrachlorodibenzodioxin	20.8	6
ACSL1	6	2180	Diabetes Mellitus, Type 1	MESH:D003922		bisphenol A|Dehydroepiandrosterone|Iron|Mercury|sodium arsenite|Tetrachlorodibenzodioxin	16.43	6
ACSL5	6	51703	Diabetes Mellitus, Type 1	MESH:D003922		bisphenol A|decabromobiphenyl ether|Palm Oil|resveratrol|Tetrachlorodibenzodioxin	16.28	6
ADAM17	6	6868	Diabetes Mellitus, Type 1	MESH:D003922		bisphenol A|Lipopolysaccharides|resveratrol|sodium arsenite|Tetrachlorodibenzodioxin	16.57	6
ADGRG1	6	9289	Diabetes Mellitus, Type 1	MESH:D003922		bisphenol A|Calcitriol|Iron|Lipopolysaccharides|sodium arsenite|Tetrachlorodibenzodioxin	21.84	6
ADORA3	6	140	Diabetes Mellitus, Type 1	MESH:D003922		bisphenol A|Calcitriol|Lipopolysaccharides|resveratrol|Tetrachlorodibenzodioxin	18.13	6
AFP	6	174	Diabetes Mellitus, Type 1	MESH:D003922		bisphenol A|Cyclophosphamide|Lipopolysaccharides|sodium arsenite|Tetrachlorodibenzodioxin|Vitamin A	16.82	6
AGL	6	178	Diabetes Mellitus, Type 1	MESH:D003922		bisphenol A|Cyclophosphamide|decabromobiphenyl ether|Calcitriol|sodium arsenite|Tetrachlorodibenzodioxin	23.55	6
AGPAT4	6	56895	Diabetes Mellitus, Type 1	MESH:D003922		bisphenol A|decabromobiphenyl ether|resveratrol|sodium arsenite|Tetrachlorodibenzodioxin	19.81	6
AGTR1	6	185	Diabetes Mellitus, Type 1	MESH:D003922		bisphenol A|Reactive Oxygen Species|resveratrol|sodium arsenite|Tetrachlorodibenzodioxin	16.28	6
AHCY	6	191	Diabetes Mellitus, Type 1	MESH:D003922		bisphenol A|resveratrol|sodium arsenite|Tetrachlorodibenzodioxin|Warfarin	16.24	6
AIF1	6	199	Diabetes Mellitus, Type 1	MESH:D003922		bisphenol A|decabromobiphenyl ether|Lipopolysaccharides|resveratrol|Tetrachlorodibenzodioxin	15.77	6
AKAP8	6	10270	Diabetes Mellitus, Type 1	MESH:D003922		bisphenol A|Cyclophosphamide|Lipopolysaccharides|resveratrol|Tetrachlorodibenzodioxin	21.2	6
AKR1B10	6	57016	Diabetes Mellitus, Type 1	MESH:D003922		bisphenol A|resveratrol|sodium arsenite|Tetrachlorodibenzodioxin|Vitamin A	13.16	6
AKT1S1	6	84335	Diabetes Mellitus, Type 1	MESH:D003922		bisphenol A|Mercury|resveratrol|sodium arsenite|Tetrachlorodibenzodioxin	19.25	6
AKT3	6	10000	Diabetes Mellitus, Type 1	MESH:D003922		bisphenol A|decabromobiphenyl ether|resveratrol|sodium arsenite|Tetrachlorodibenzodioxin	18.5	6
ALDH1A3	6	220	Diabetes Mellitus, Type 1	MESH:D003922		bisphenol A|Calcitriol|resveratrol|sodium arsenite|Tetrachlorodibenzodioxin	15.47	6
ALDH1B1	6	219	Diabetes Mellitus, Type 1	MESH:D003922		bisphenol A|Calcitriol|Palm Oil|resveratrol|Tetrachlorodibenzodioxin	16.13	6
ALDH4A1	6	8659	Diabetes Mellitus, Type 1	MESH:D003922		bisphenol A|Calcitriol|Palm Oil|resveratrol|Tetrachlorodibenzodioxin	18.13	6
ALDH5A1	6	7915	Diabetes Mellitus, Type 1	MESH:D003922		bisphenol A|decabromobiphenyl ether|Mercury|Reactive Oxygen Species|Superoxides|Tetrachlorodibenzodioxin	21.09	6
ALDOA	6	226	Diabetes Mellitus, Type 1	MESH:D003922		bisphenol A|Lipopolysaccharides|resveratrol|sodium arsenite|Tetrachlorodibenzodioxin	13.84	6
ALKBH2	6	121642	Diabetes Mellitus, Type 1	MESH:D003922		bisphenol A|decabromobiphenyl ether|Calcitriol|resveratrol|Tetrachlorodibenzodioxin	22.57	6
ALOX12	6	239	Diabetes Mellitus, Type 1	MESH:D003922		bisphenol A|Calcitriol|resveratrol|sodium arsenite|Tetrachlorodibenzodioxin	18.2	6
ALOX15	6	246	Diabetes Mellitus, Type 1	MESH:D003922		bisphenol A|Lipopolysaccharides|resveratrol|sodium arsenite|Tetrachlorodibenzodioxin	16.52	6
ALPK2	6	115701	Diabetes Mellitus, Type 1	MESH:D003922		bisphenol A|decabromobiphenyl ether|Calcitriol|Palm Oil|sodium arsenite|Tetrachlorodibenzodioxin	24.3	6
ALYREF	6	10189	Diabetes Mellitus, Type 1	MESH:D003922		bisphenol A|Cyclophosphamide|resveratrol|sodium arsenite|Tetrachlorodibenzodioxin	21.47	6
AMD1	6	262	Diabetes Mellitus, Type 1	MESH:D003922		bisphenol A|decabromobiphenyl ether|resveratrol|sodium arsenite|Tetrachlorodibenzodioxin	18.35	6
ANK1	6	286	Diabetes Mellitus, Type 1	MESH:D003922		bisphenol A|decabromobiphenyl ether|Calcitriol|Mercury|sodium arsenite|Tetrachlorodibenzodioxin	23.26	6
ANP32E	6	81611	Diabetes Mellitus, Type 1	MESH:D003922		bisphenol A|Calcitriol|resveratrol|sodium arsenite|Tetrachlorodibenzodioxin	17.85	6
AP3M1	6	26985	Diabetes Mellitus, Type 1	MESH:D003922		bisphenol A|Reactive Oxygen Species|resveratrol|sodium arsenite|Tetrachlorodibenzodioxin	20.46	6
APAF1	6	317	Diabetes Mellitus, Type 1	MESH:D003922		Alloxan|bisphenol A|resveratrol|sodium arsenite|Taurine|Tetrachlorodibenzodioxin	16.55	6
APLN	6	8862	Diabetes Mellitus, Type 1	MESH:D003922		bisphenol A|decabromobiphenyl ether|Palm Oil|resveratrol|Tetrachlorodibenzodioxin	17.54	6
APOB	6	338	Diabetes Mellitus, Type 1	MESH:D003922		bisphenol A|Cyclophosphamide|resveratrol|sodium arsenite|Tetrachlorodibenzodioxin	13.13	6
APOM	6	55937	Diabetes Mellitus, Type 1	MESH:D003922		bisphenol A|decabromobiphenyl ether|Lipopolysaccharides|resveratrol|Tetrachlorodibenzodioxin	17.86	6
APPBP2	6	10513	Diabetes Mellitus, Type 1	MESH:D003922		bisphenol A|Calcitriol|resveratrol|sodium arsenite|Tetrachlorodibenzodioxin	20.11	6
ARAF	6	369	Diabetes Mellitus, Type 1	MESH:D003922		bisphenol A|decabromobiphenyl ether|resveratrol|sodium arsenite|Tetrachlorodibenzodioxin	19.42	6
ARHGAP5	6	394	Diabetes Mellitus, Type 1	MESH:D003922		bisphenol A|Calcitriol|resveratrol|sodium arsenite|Tetrachlorodibenzodioxin	18.2	6
ARHGDIA	6	396	Diabetes Mellitus, Type 1	MESH:D003922		bisphenol A|resveratrol|sodium arsenite|Tetrachlorodibenzodioxin|Warfarin	16.38	6
ARHGDIB	6	397	Diabetes Mellitus, Type 1	MESH:D003922		bisphenol A|Cyclophosphamide|Lipopolysaccharides|Palm Oil|sodium arsenite|Tetrachlorodibenzodioxin	20.76	6
ARHGEF2	6	9181	Diabetes Mellitus, Type 1	MESH:D003922		bisphenol A|Lipopolysaccharides|resveratrol|sodium arsenite|Tetrachlorodibenzodioxin	18.13	6
ARID4A	6	5926	Diabetes Mellitus, Type 1	MESH:D003922		bisphenol A|Mercury|resveratrol|sodium arsenite|Tetrachlorodibenzodioxin	20.69	6
ARPP21	6	10777	Diabetes Mellitus, Type 1	MESH:D003922		bisphenol A|decabromobiphenyl ether|resveratrol|sodium arsenite|Tetrachlorodibenzodioxin	20.45	6
ARRDC3	6	57561	Diabetes Mellitus, Type 1	MESH:D003922		bisphenol A|Calcitriol|Iron|Lipopolysaccharides|Palm Oil|Tetrachlorodibenzodioxin	20.46	6
ARSA	6	410	Diabetes Mellitus, Type 1	MESH:D003922		bisphenol A|decabromobiphenyl ether|Calcitriol|Lipopolysaccharides|Palm Oil|Tetrachlorodibenzodioxin	24.53	6
ASAH1	6	427	Diabetes Mellitus, Type 1	MESH:D003922		bisphenol A|Lipopolysaccharides|resveratrol|sodium arsenite|Tetrachlorodibenzodioxin	16.41	6
ASF1B	6	55723	Diabetes Mellitus, Type 1	MESH:D003922		bisphenol A|Calcitriol|resveratrol|sodium arsenite|Tetrachlorodibenzodioxin	16.88	6
ASPA	6	443	Diabetes Mellitus, Type 1	MESH:D003922		bisphenol A|decabromobiphenyl ether|Lipopolysaccharides|Palm Oil|sodium arsenite|Tetrachlorodibenzodioxin	21.99	6
ASPM	6	259266	Diabetes Mellitus, Type 1	MESH:D003922		bisphenol A|Calcitriol|resveratrol|sodium arsenite|Tetrachlorodibenzodioxin	15.27	6
AVP	6	551	Diabetes Mellitus, Type 1	MESH:D003922		bisphenol A|Lipopolysaccharides|Nitric Oxide|Norepinephrine|Tetrachlorodibenzodioxin	14.73	6
AXIN2	6	8313	Diabetes Mellitus, Type 1	MESH:D003922		bisphenol A|resveratrol|sodium arsenite|Tetrachlorodibenzodioxin|Warfarin	16.63	6
BAG6	6	7917	Diabetes Mellitus, Type 1	MESH:D003922		bisphenol A|Mercury|resveratrol|sodium arsenite|Tetrachlorodibenzodioxin	20.57	6
BCL2L2	6	599	Diabetes Mellitus, Type 1	MESH:D003922		bisphenol A|Cyclophosphamide|decabromobiphenyl ether|resveratrol|Tetrachlorodibenzodioxin	17.48	6
BCOR	6	54880	Diabetes Mellitus, Type 1	MESH:D003922		bisphenol A|Lipopolysaccharides|Mercury|resveratrol|Tetrachlorodibenzodioxin	19.25	6
BIK	6	638	Diabetes Mellitus, Type 1	MESH:D003922		bisphenol A|Cyclophosphamide|decabromobiphenyl ether|resveratrol|Tetrachlorodibenzodioxin	16.14	6
BLM	6	641	Diabetes Mellitus, Type 1	MESH:D003922		bisphenol A|Calcitriol|Mercury|resveratrol|Tetrachlorodibenzodioxin	17.73	6
BLNK	6	29760	Diabetes Mellitus, Type 1	MESH:D003922		bisphenol A|Lipopolysaccharides|Palm Oil|resveratrol|Tetrachlorodibenzodioxin	17.99	6
BLVRA	6	644	Diabetes Mellitus, Type 1	MESH:D003922		bisphenol A|Calcitriol|resveratrol|sodium arsenite|Tetrachlorodibenzodioxin	19.24	6
BLVRB	6	645	Diabetes Mellitus, Type 1	MESH:D003922		bisphenol A|Cyclophosphamide|Lipopolysaccharides|Palm Oil|sodium arsenite|Tetrachlorodibenzodioxin	19.74	6
BMP5	6	653	Diabetes Mellitus, Type 1	MESH:D003922		bisphenol A|Palm Oil|resveratrol|sodium arsenite|Tetrachlorodibenzodioxin	18.81	6
BRCA2	6	675	Diabetes Mellitus, Type 1	MESH:D003922		bisphenol A|Calcitriol|resveratrol|sodium arsenite|Tetrachlorodibenzodioxin	15.12	6
BSCL2	6	26580	Diabetes Mellitus, Type 1	MESH:D003922		bisphenol A|Cyclophosphamide|Palm Oil|resveratrol|Tetrachlorodibenzodioxin	18.91	6
BSG	6	682	Diabetes Mellitus, Type 1	MESH:D003922		bisphenol A|Cyclophosphamide|resveratrol|sodium arsenite|Tetrachlorodibenzodioxin	17.66	6
BST2	6	684	Diabetes Mellitus, Type 1	MESH:D003922		bisphenol A|Lipopolysaccharides|resveratrol|sodium arsenite|Tetrachlorodibenzodioxin	17.53	6
BUB1	6	699	Diabetes Mellitus, Type 1	MESH:D003922		bisphenol A|Calcitriol|Mercury|resveratrol|Tetrachlorodibenzodioxin	15.17	6
BUB3	6	9184	Diabetes Mellitus, Type 1	MESH:D003922		bisphenol A|Cyclophosphamide|Mercury|resveratrol|Tetrachlorodibenzodioxin	20.14	6
BZW1	6	9689	Diabetes Mellitus, Type 1	MESH:D003922		bisphenol A|Lipopolysaccharides|resveratrol|sodium arsenite|Tetrachlorodibenzodioxin	18.73	6
C16ORF45	6	89927	Diabetes Mellitus, Type 1	MESH:D003922		bisphenol A|Calcitriol|resveratrol|sodium arsenite|Tetrachlorodibenzodioxin	22.74	6
CACNA2D1	6	781	Diabetes Mellitus, Type 1	MESH:D003922		bisphenol A|Lipopolysaccharides|resveratrol|sodium arsenite|Tetrachlorodibenzodioxin	17.11	6
CAD	6	790	Diabetes Mellitus, Type 1	MESH:D003922		bisphenol A|decabromobiphenyl ether|resveratrol|sodium arsenite|Tetrachlorodibenzodioxin	17.28	6
CADPS2	6	93664	Diabetes Mellitus, Type 1	MESH:D003922		bisphenol A|Calcitriol|Lipopolysaccharides|Palm Oil|sodium arsenite|Tetrachlorodibenzodioxin	23.36	6
CALCR	6	799	Diabetes Mellitus, Type 1	MESH:D003922		bisphenol A|Lipopolysaccharides|resveratrol|Tacrolimus|Tetrachlorodibenzodioxin	20.7	6
CAMP	6	820	Diabetes Mellitus, Type 1	MESH:D003922		bisphenol A|Calcitriol|Lipopolysaccharides|resveratrol|Tetrachlorodibenzodioxin	19.33	6
CANX	6	821	Diabetes Mellitus, Type 1	MESH:D003922		bisphenol A|Cyclophosphamide|resveratrol|sodium arsenite|Tetrachlorodibenzodioxin	16.18	6
CAPN1	6	823	Diabetes Mellitus, Type 1	MESH:D003922		bisphenol A|Lipopolysaccharides|Nitric Oxide|sodium arsenite|Tetrachlorodibenzodioxin	15.33	6
CAPN2	6	824	Diabetes Mellitus, Type 1	MESH:D003922		bisphenol A|Cyclophosphamide|Calcitriol|Lipopolysaccharides|sodium arsenite|Tetrachlorodibenzodioxin	19.44	6
CAPNS1	6	826	Diabetes Mellitus, Type 1	MESH:D003922		bisphenol A|Mercury|resveratrol|sodium arsenite|Tetrachlorodibenzodioxin	18.74	6
CAPZB	6	832	Diabetes Mellitus, Type 1	MESH:D003922		bisphenol A|Mercury|resveratrol|sodium arsenite|Tetrachlorodibenzodioxin	19.43	6
CARHSP1	6	23589	Diabetes Mellitus, Type 1	MESH:D003922		bisphenol A|Calcitriol|Palm Oil|resveratrol|Tetrachlorodibenzodioxin	17.6	6
CAVIN2	6	8436	Diabetes Mellitus, Type 1	MESH:D003922		bisphenol A|Mercury|resveratrol|sodium arsenite|Tetrachlorodibenzodioxin	17.73	6
CBS	6	875	Diabetes Mellitus, Type 1	MESH:D003922		bisphenol A|Lipopolysaccharides|Reactive Oxygen Species|sodium arsenite|Superoxides|Tetrachlorodibenzodioxin	19.16	6
CCL1	6	6346	Diabetes Mellitus, Type 1	MESH:D003922		bisphenol A|Lipopolysaccharides|resveratrol|sodium arsenite|Tetrachlorodibenzodioxin	18.27	6
CCL4	6	6351	Diabetes Mellitus, Type 1	MESH:D003922		bisphenol A|Lipopolysaccharides|resveratrol|sodium arsenite|Tetrachlorodibenzodioxin	12.02	6
CCND3	6	896	Diabetes Mellitus, Type 1	MESH:D003922		bisphenol A|Cyclophosphamide|resveratrol|sodium arsenite|Tetrachlorodibenzodioxin	13.38	6
CCNF	6	899	Diabetes Mellitus, Type 1	MESH:D003922		bisphenol A|Calcitriol|resveratrol|sodium arsenite|Tetrachlorodibenzodioxin	15.51	6
CCNG1	6	900	Diabetes Mellitus, Type 1	MESH:D003922		bisphenol A|Lipopolysaccharides|resveratrol|sodium arsenite|Tetrachlorodibenzodioxin	13.32	6
CCR5	6	1234	Diabetes Mellitus, Type 1	MESH:D003922		bisphenol A|Cyclophosphamide|Lipopolysaccharides|Nitric Oxide|Reactive Oxygen Species|Tetrachlorodibenzodioxin	20.07	6
CCR6	6	1235	Diabetes Mellitus, Type 1	MESH:D003922		bisphenol A|Lipopolysaccharides|resveratrol|sodium arsenite|Tetrachlorodibenzodioxin	18.34	6
CCRL2	6	9034	Diabetes Mellitus, Type 1	MESH:D003922		bisphenol A|decabromobiphenyl ether|Lipopolysaccharides|Palm Oil|Tacrolimus|Tetrachlorodibenzodioxin	25.28	6
CD24	6	100133941	Diabetes Mellitus, Type 1	MESH:D003922		bisphenol A|Calcitriol|resveratrol|sodium arsenite|Tetrachlorodibenzodioxin	16.67	6
CD3E	6	916	Diabetes Mellitus, Type 1	MESH:D003922		bisphenol A|Cyclophosphamide|Calcitriol|resveratrol|Tetrachlorodibenzodioxin	20.23	6
CD4	6	920	Diabetes Mellitus, Type 1	MESH:D003922		bisphenol A|Cyclophosphamide|resveratrol|sodium arsenite|Tetrachlorodibenzodioxin	18.66	6
CDC25C	6	995	Diabetes Mellitus, Type 1	MESH:D003922		bisphenol A|Calcitriol|resveratrol|sodium arsenite|Tetrachlorodibenzodioxin	13.4	6
CDC42	6	998	Diabetes Mellitus, Type 1	MESH:D003922		bisphenol A|resveratrol|sodium arsenite|Tetrachlorodibenzodioxin|Warfarin	15.17	6
CDC6	6	990	Diabetes Mellitus, Type 1	MESH:D003922		bisphenol A|Calcitriol|Lipopolysaccharides|resveratrol|Tetrachlorodibenzodioxin	14.87	6
CDCA3	6	83461	Diabetes Mellitus, Type 1	MESH:D003922		bisphenol A|Calcitriol|resveratrol|sodium arsenite|Tetrachlorodibenzodioxin	16.08	6
CDCA4	6	55038	Diabetes Mellitus, Type 1	MESH:D003922		bisphenol A|Calcitriol|resveratrol|sodium arsenite|Tetrachlorodibenzodioxin	20.22	6
CDCA8	6	55143	Diabetes Mellitus, Type 1	MESH:D003922		bisphenol A|Calcitriol|resveratrol|sodium arsenite|Tetrachlorodibenzodioxin	15.85	6
CDK4	6	1019	Diabetes Mellitus, Type 1	MESH:D003922		bisphenol A|Calcitriol|resveratrol|sodium arsenite|Tetrachlorodibenzodioxin	10.87	6
CDK5R1	6	8851	Diabetes Mellitus, Type 1	MESH:D003922		bisphenol A|Lipopolysaccharides|Mercury|resveratrol|Tetrachlorodibenzodioxin	17.61	6
CDK6	6	1021	Diabetes Mellitus, Type 1	MESH:D003922		bisphenol A|Lipopolysaccharides|resveratrol|sodium arsenite|Tetrachlorodibenzodioxin	12.86	6
CDKN2B	6	1030	Diabetes Mellitus, Type 1	MESH:D003922		bisphenol A|Calcitriol|resveratrol|sodium arsenite|Tetrachlorodibenzodioxin	15.16	6
CDT1	6	81620	Diabetes Mellitus, Type 1	MESH:D003922		bisphenol A|Calcitriol|resveratrol|sodium arsenite|Tetrachlorodibenzodioxin	16.32	6
CEACAM1	6	634	Diabetes Mellitus, Type 1	MESH:D003922		bisphenol A|decabromobiphenyl ether|Calcitriol|resveratrol|Tetrachlorodibenzodioxin	16.09	6
CEBPG	6	1054	Diabetes Mellitus, Type 1	MESH:D003922		bisphenol A|Lipopolysaccharides|resveratrol|sodium arsenite|Tetrachlorodibenzodioxin	16.78	6
CENPE	6	1062	Diabetes Mellitus, Type 1	MESH:D003922		bisphenol A|Calcitriol|resveratrol|sodium arsenite|Tetrachlorodibenzodioxin	16.08	6
CENPF	6	1063	Diabetes Mellitus, Type 1	MESH:D003922		bisphenol A|Calcitriol|resveratrol|sodium arsenite|Tetrachlorodibenzodioxin	14.86	6
CENPH	6	64946	Diabetes Mellitus, Type 1	MESH:D003922		bisphenol A|Calcitriol|resveratrol|sodium arsenite|Tetrachlorodibenzodioxin	19.42	6
CENPO	6	79172	Diabetes Mellitus, Type 1	MESH:D003922		bisphenol A|Calcitriol|resveratrol|sodium arsenite|Tetrachlorodibenzodioxin	21.9	6
CENPU	6	79682	Diabetes Mellitus, Type 1	MESH:D003922		bisphenol A|Calcitriol|Lipopolysaccharides|resveratrol|Tetrachlorodibenzodioxin	17.35	6
CEP55	6	55165	Diabetes Mellitus, Type 1	MESH:D003922		bisphenol A|Calcitriol|resveratrol|sodium arsenite|Tetrachlorodibenzodioxin	17.28	6
CFB	6	629	Diabetes Mellitus, Type 1	MESH:D003922		bisphenol A|Cyclophosphamide|Lipopolysaccharides|Mercury|Palm Oil|Tetrachlorodibenzodioxin	19.5	6
CFLAR	6	8837	Diabetes Mellitus, Type 1	MESH:D003922		bisphenol A|Lipopolysaccharides|resveratrol|sodium arsenite|Tetrachlorodibenzodioxin	12.79	6
CGA	6	1081	Diabetes Mellitus, Type 1	MESH:D003922		bisphenol A|decabromobiphenyl ether|Calcitriol|sodium arsenite|Taurine|Tetrachlorodibenzodioxin	20.4	6
CHAF1A	6	10036	Diabetes Mellitus, Type 1	MESH:D003922		bisphenol A|Calcitriol|resveratrol|sodium arsenite|Tetrachlorodibenzodioxin	17.85	6
CIP2A	6	57650	Diabetes Mellitus, Type 1	MESH:D003922		bisphenol A|Calcitriol|resveratrol|sodium arsenite|Tetrachlorodibenzodioxin	22.93	6
CISH	6	1154	Diabetes Mellitus, Type 1	MESH:D003922		bisphenol A|decabromobiphenyl ether|Lipopolysaccharides|Palm Oil|sodium arsenite|Tetrachlorodibenzodioxin	20.34	6
CIT	6	11113	Diabetes Mellitus, Type 1	MESH:D003922		bisphenol A|Calcitriol|resveratrol|sodium arsenite|Tetrachlorodibenzodioxin	19.06	6
CKAP2L	6	150468	Diabetes Mellitus, Type 1	MESH:D003922		bisphenol A|Calcitriol|resveratrol|sodium arsenite|Tetrachlorodibenzodioxin	19.24	6
CKAP4	6	10970	Diabetes Mellitus, Type 1	MESH:D003922		bisphenol A|Lipopolysaccharides|resveratrol|Tacrolimus|Tetrachlorodibenzodioxin	18.36	6
CLCN7	6	1186	Diabetes Mellitus, Type 1	MESH:D003922		bisphenol A|Lipopolysaccharides|resveratrol|sodium arsenite|Tetrachlorodibenzodioxin	20.56	6
CLDN4	6	1364	Diabetes Mellitus, Type 1	MESH:D003922		bisphenol A|Cyclophosphamide|Calcitriol|sodium arsenite|Tacrolimus|Tetrachlorodibenzodioxin	19.11	6
CLEC7A	6	64581	Diabetes Mellitus, Type 1	MESH:D003922		bisphenol A|Lipopolysaccharides|Palm Oil|resveratrol|Tetrachlorodibenzodioxin	18.06	6
CLGN	6	1047	Diabetes Mellitus, Type 1	MESH:D003922		bisphenol A|Calcitriol|Mercury|resveratrol|Tetrachlorodibenzodioxin	17.48	6
CLIC1	6	1192	Diabetes Mellitus, Type 1	MESH:D003922		bisphenol A|Palm Oil|resveratrol|Tetrachlorodibenzodioxin|Warfarin	17.43	6
CLIP1	6	6249	Diabetes Mellitus, Type 1	MESH:D003922		bisphenol A|Cyclophosphamide|Palm Oil|resveratrol|Tetrachlorodibenzodioxin	18.21	6
CLK1	6	1195	Diabetes Mellitus, Type 1	MESH:D003922		bisphenol A|Mercury|resveratrol|sodium arsenite|Tetrachlorodibenzodioxin	16.73	6
CLYBL	6	171425	Diabetes Mellitus, Type 1	MESH:D003922		bisphenol A|Lipopolysaccharides|resveratrol|sodium arsenite|Tetrachlorodibenzodioxin	19.15	6
CMBL	6	134147	Diabetes Mellitus, Type 1	MESH:D003922		bisphenol A|Lipopolysaccharides|Mercury|resveratrol|Tetrachlorodibenzodioxin	16.69	6
COL18A1	6	80781	Diabetes Mellitus, Type 1	MESH:D003922		bisphenol A|Reactive Oxygen Species|resveratrol|sodium arsenite|Tetrachlorodibenzodioxin	15.1	6
COL2A1	6	1280	Diabetes Mellitus, Type 1	MESH:D003922		bisphenol A|resveratrol|Taurine|Tetrachlorodibenzodioxin|Uric Acid|Vitamin A	16.22	6
COL4A2	6	1284	Diabetes Mellitus, Type 1	MESH:D003922		bisphenol A|Calcitriol|Lipopolysaccharides|sodium arsenite|Tetrachlorodibenzodioxin|Vitamin A	21.48	6
CORO1B	6	57175	Diabetes Mellitus, Type 1	MESH:D003922		bisphenol A|Palm Oil|resveratrol|sodium arsenite|Tetrachlorodibenzodioxin	21.19	6
COX2	6	4513	Diabetes Mellitus, Type 1	MESH:D003922		bisphenol A|Reactive Oxygen Species|resveratrol|sodium arsenite|Tetrachlorodibenzodioxin	17.24	6
COX3	6	4514	Diabetes Mellitus, Type 1	MESH:D003922		bisphenol A|Dehydroepiandrosterone|resveratrol|Tetrachlorodibenzodioxin|Vitamin A	19.1	6
COX5A	6	9377	Diabetes Mellitus, Type 1	MESH:D003922		bisphenol A|resveratrol|sodium arsenite|Tetrachlorodibenzodioxin|Warfarin	17.54	6
COX6A1	6	1337	Diabetes Mellitus, Type 1	MESH:D003922		bisphenol A|Dehydroepiandrosterone|Palm Oil|resveratrol|Tetrachlorodibenzodioxin	19.36	6
COX7A2	6	1347	Diabetes Mellitus, Type 1	MESH:D003922		bisphenol A|Cyclophosphamide|resveratrol|sodium arsenite|Tetrachlorodibenzodioxin	19.52	6
CPS1	6	1373	Diabetes Mellitus, Type 1	MESH:D003922		bisphenol A|Dehydroepiandrosterone|Lipopolysaccharides|Nitric Oxide|Tetrachlorodibenzodioxin	16.98	6
CPT1B	6	1375	Diabetes Mellitus, Type 1	MESH:D003922		bisphenol A|Lipopolysaccharides|Palm Oil|resveratrol|Tetrachlorodibenzodioxin	15.36	6
CRIP1	6	1396	Diabetes Mellitus, Type 1	MESH:D003922		bisphenol A|Mercury|Palm Oil|resveratrol|Tetrachlorodibenzodioxin	17.74	6
CRISPLD2	6	83716	Diabetes Mellitus, Type 1	MESH:D003922		bisphenol A|Calcitriol|Palm Oil|resveratrol|Tetrachlorodibenzodioxin	16.73	6
CRK	6	1398	Diabetes Mellitus, Type 1	MESH:D003922		bisphenol A|decabromobiphenyl ether|Nitric Oxide|Tetrachlorodibenzodioxin|Warfarin	17.89	6
CRLS1	6	54675	Diabetes Mellitus, Type 1	MESH:D003922		bisphenol A|Calcitriol|Lipopolysaccharides|Palm Oil|sodium arsenite|Tetrachlorodibenzodioxin	25.02	6
CSF3	6	1440	Diabetes Mellitus, Type 1	MESH:D003922		bisphenol A|Lipopolysaccharides|resveratrol|sodium arsenite|Tetrachlorodibenzodioxin	13.05	6
CSNK1G1	6	53944	Diabetes Mellitus, Type 1	MESH:D003922		bisphenol A|decabromobiphenyl ether|resveratrol|sodium arsenite|Tetrachlorodibenzodioxin	20.33	6
CSRP1	6	1465	Diabetes Mellitus, Type 1	MESH:D003922		bisphenol A|Palm Oil|resveratrol|sodium arsenite|Tetrachlorodibenzodioxin	16.04	6
CTNND2	6	1501	Diabetes Mellitus, Type 1	MESH:D003922		bisphenol A|Cyclophosphamide|resveratrol|sodium arsenite|Tetrachlorodibenzodioxin	19.15	6
CTTN	6	2017	Diabetes Mellitus, Type 1	MESH:D003922		bisphenol A|decabromobiphenyl ether|resveratrol|sodium arsenite|Tetrachlorodibenzodioxin	17.05	6
CXCL13	6	10563	Diabetes Mellitus, Type 1	MESH:D003922		bisphenol A|decabromobiphenyl ether|Lipopolysaccharides|Palm Oil|sodium arsenite|Tetrachlorodibenzodioxin	21.99	6
CXCL6	6	6372	Diabetes Mellitus, Type 1	MESH:D003922		bisphenol A|Lipopolysaccharides|resveratrol|sodium arsenite|Tetrachlorodibenzodioxin	19.42	6
CXCR3	6	2833	Diabetes Mellitus, Type 1	MESH:D003922		bisphenol A|Reactive Oxygen Species|resveratrol|Taurine|Tetrachlorodibenzodioxin	18.53	6
CYP2A4	6	13086	Diabetes Mellitus, Type 1	MESH:D003922		bisphenol A|Cyclophosphamide|resveratrol|sodium arsenite|Tetrachlorodibenzodioxin|Warfarin	23.27	6
CYP3A7	6	1551	Diabetes Mellitus, Type 1	MESH:D003922		bisphenol A|decabromobiphenyl ether|Dehydroepiandrosterone|Calcitriol|Tacrolimus|Tetrachlorodibenzodioxin	20.35	6
CYP4B1	6	1580	Diabetes Mellitus, Type 1	MESH:D003922		bisphenol A|Calcitriol|Lipopolysaccharides|Palm Oil|sodium arsenite|Tetrachlorodibenzodioxin	19.74	6
CYP7B1	6	9420	Diabetes Mellitus, Type 1	MESH:D003922		bisphenol A|Dehydroepiandrosterone|Calcitriol|Lipopolysaccharides|sodium arsenite|Tetrachlorodibenzodioxin	18.58	6
CYTIP	6	9595	Diabetes Mellitus, Type 1	MESH:D003922		bisphenol A|Iron|Lipopolysaccharides|Palm Oil|sodium arsenite|Tetrachlorodibenzodioxin	23.86	6
DAXX	6	1616	Diabetes Mellitus, Type 1	MESH:D003922		bisphenol A|Iron|resveratrol|sodium arsenite|Tetrachlorodibenzodioxin	18.82	6
DBF4	6	10926	Diabetes Mellitus, Type 1	MESH:D003922		bisphenol A|Calcitriol|Palm Oil|resveratrol|Tetrachlorodibenzodioxin	17.99	6
DCN	6	1634	Diabetes Mellitus, Type 1	MESH:D003922		bisphenol A|Cyclophosphamide|Calcitriol|resveratrol|Tetrachlorodibenzodioxin	14.95	6
DCT	6	1638	Diabetes Mellitus, Type 1	MESH:D003922		bisphenol A|decabromobiphenyl ether|resveratrol|Taurine|Tetrachlorodibenzodioxin	17.68	6
DDAH2	6	23564	Diabetes Mellitus, Type 1	MESH:D003922		bisphenol A|Palm Oil|resveratrol|sodium arsenite|Tetrachlorodibenzodioxin	18.27	6
DDB1	6	1642	Diabetes Mellitus, Type 1	MESH:D003922		bisphenol A|Cyclophosphamide|decabromobiphenyl ether|Lipopolysaccharides|sodium arsenite|Tetrachlorodibenzodioxin	24.41	6
DDB2	6	1643	Diabetes Mellitus, Type 1	MESH:D003922		bisphenol A|Calcitriol|resveratrol|sodium arsenite|Tetrachlorodibenzodioxin	17.05	6
DDR1	6	780	Diabetes Mellitus, Type 1	MESH:D003922		bisphenol A|decabromobiphenyl ether|Calcitriol|Reactive Oxygen Species|sodium arsenite|Tetrachlorodibenzodioxin	22.47	6
DEK	6	7913	Diabetes Mellitus, Type 1	MESH:D003922		bisphenol A|Calcitriol|resveratrol|Taurine|Tetrachlorodibenzodioxin	17.08	6
DEPDC1	6	55635	Diabetes Mellitus, Type 1	MESH:D003922		bisphenol A|Calcitriol|resveratrol|sodium arsenite|Tetrachlorodibenzodioxin	18.89	6
DFFA	6	1676	Diabetes Mellitus, Type 1	MESH:D003922		bisphenol A|decabromobiphenyl ether|resveratrol|sodium arsenite|Tetrachlorodibenzodioxin	17.17	6
DGAT1	6	8694	Diabetes Mellitus, Type 1	MESH:D003922		bisphenol A|Lipopolysaccharides|Palm Oil|sodium arsenite|Tetrachlorodibenzodioxin|Vitamin A	20.64	6
DGAT2	6	84649	Diabetes Mellitus, Type 1	MESH:D003922		bisphenol A|Calcitriol|Lipopolysaccharides|Palm Oil|sodium arsenite|Tetrachlorodibenzodioxin	19.15	6
DGKA	6	1606	Diabetes Mellitus, Type 1	MESH:D003922		bisphenol A|Calcitriol|Iron|resveratrol|Tetrachlorodibenzodioxin	18.44	6
DHRS4	6	10901	Diabetes Mellitus, Type 1	MESH:D003922		bisphenol A|Lipopolysaccharides|Palm Oil|resveratrol|Tetrachlorodibenzodioxin	17.06	6
DLGAP5	6	9787	Diabetes Mellitus, Type 1	MESH:D003922		bisphenol A|Calcitriol|resveratrol|sodium arsenite|Tetrachlorodibenzodioxin	15.99	6
DNAJB1	6	3337	Diabetes Mellitus, Type 1	MESH:D003922		bisphenol A|Cyclophosphamide|Lipopolysaccharides|Palm Oil|sodium arsenite|Tetrachlorodibenzodioxin	17.68	6
DNAJB9	6	4189	Diabetes Mellitus, Type 1	MESH:D003922		bisphenol A|Lipopolysaccharides|resveratrol|sodium arsenite|Tetrachlorodibenzodioxin	13.93	6
DNMT3B	6	1789	Diabetes Mellitus, Type 1	MESH:D003922		bisphenol A|Calcitriol|resveratrol|sodium arsenite|Tetrachlorodibenzodioxin	14.93	6
DOCK8	6	81704	Diabetes Mellitus, Type 1	MESH:D003922		bisphenol A|Calcitriol|resveratrol|sodium arsenite|Tetrachlorodibenzodioxin	18.42	6
DONSON	6	29980	Diabetes Mellitus, Type 1	MESH:D003922		bisphenol A|Calcitriol|resveratrol|sodium arsenite|Tetrachlorodibenzodioxin	20.11	6
DPP7	6	29952	Diabetes Mellitus, Type 1	MESH:D003922		bisphenol A|Palm Oil|resveratrol|sodium arsenite|Tetrachlorodibenzodioxin	18.35	6
DSCC1	6	79075	Diabetes Mellitus, Type 1	MESH:D003922		bisphenol A|decabromobiphenyl ether|Calcitriol|resveratrol|Tetrachlorodibenzodioxin	18.82	6
DSEL	6	92126	Diabetes Mellitus, Type 1	MESH:D003922		bisphenol A|decabromobiphenyl ether|Calcitriol|Palm Oil|sodium arsenite|Tetrachlorodibenzodioxin	27.34	6
DSTN	6	11034	Diabetes Mellitus, Type 1	MESH:D003922		bisphenol A|resveratrol|sodium arsenite|Tetrachlorodibenzodioxin|Warfarin	19.25	6
E2F2	6	1870	Diabetes Mellitus, Type 1	MESH:D003922		bisphenol A|Calcitriol|resveratrol|sodium arsenite|Tetrachlorodibenzodioxin	16.62	6
EBP	6	10682	Diabetes Mellitus, Type 1	MESH:D003922		bisphenol A|Palm Oil|resveratrol|sodium arsenite|Tetrachlorodibenzodioxin	16.27	6
ECM1	6	1893	Diabetes Mellitus, Type 1	MESH:D003922		bisphenol A|Calcitriol|Palm Oil|resveratrol|Tetrachlorodibenzodioxin	17.79	6
ECT2	6	1894	Diabetes Mellitus, Type 1	MESH:D003922		bisphenol A|Calcitriol|resveratrol|sodium arsenite|Tetrachlorodibenzodioxin	15.99	6
EEF2K	6	29904	Diabetes Mellitus, Type 1	MESH:D003922		bisphenol A|decabromobiphenyl ether|Iron|resveratrol|Tetrachlorodibenzodioxin	17.13	6
EFHD1	6	80303	Diabetes Mellitus, Type 1	MESH:D003922		bisphenol A|Palm Oil|resveratrol|sodium arsenite|Tetrachlorodibenzodioxin	17.59	6
EGLN1	6	54583	Diabetes Mellitus, Type 1	MESH:D003922		bisphenol A|Calcitriol|Iron|resveratrol|Tetrachlorodibenzodioxin	16.79	6
EHBP1L1	6	254102	Diabetes Mellitus, Type 1	MESH:D003922		bisphenol A|Calcitriol|Lipopolysaccharides|resveratrol|Tetrachlorodibenzodioxin	22.23	6
EIF2AK1	6	27102	Diabetes Mellitus, Type 1	MESH:D003922		bisphenol A|Mercury|Nitric Oxide|Palm Oil|Tetrachlorodibenzodioxin	20.84	6
EIF2AK3	6	9451	Diabetes Mellitus, Type 1	MESH:D003922		bisphenol A|Lipopolysaccharides|resveratrol|sodium arsenite|Tetrachlorodibenzodioxin	13.27	6
EIF4E	6	1977	Diabetes Mellitus, Type 1	MESH:D003922		bisphenol A|Lipopolysaccharides|resveratrol|sodium arsenite|Tetrachlorodibenzodioxin	15.23	6
EIF4G2	6	1982	Diabetes Mellitus, Type 1	MESH:D003922		bisphenol A|Calcitriol|resveratrol|sodium arsenite|Tetrachlorodibenzodioxin	19.06	6
ELANE	6	1991	Diabetes Mellitus, Type 1	MESH:D003922		bisphenol A|Iron|Lipopolysaccharides|Reactive Oxygen Species|sodium arsenite|Tetrachlorodibenzodioxin	25.7	6
ELAVL1	6	1994	Diabetes Mellitus, Type 1	MESH:D003922		bisphenol A|Lipopolysaccharides|resveratrol|sodium arsenite|Tetrachlorodibenzodioxin	17.78	6
ELOA	6	6924	Diabetes Mellitus, Type 1	MESH:D003922		bisphenol A|decabromobiphenyl ether|Lipopolysaccharides|resveratrol|Tetrachlorodibenzodioxin	20.45	6
ELOVL1	6	64834	Diabetes Mellitus, Type 1	MESH:D003922		bisphenol A|Lipopolysaccharides|Palm Oil|resveratrol|Tetrachlorodibenzodioxin	18.9	6
ENC1	6	8507	Diabetes Mellitus, Type 1	MESH:D003922		bisphenol A|Lipopolysaccharides|resveratrol|sodium arsenite|Tetrachlorodibenzodioxin	14.2	6
ENTPD1	6	953	Diabetes Mellitus, Type 1	MESH:D003922		bisphenol A|Lipopolysaccharides|resveratrol|sodium arsenite|Tetrachlorodibenzodioxin	18.34	6
EPS15	6	2060	Diabetes Mellitus, Type 1	MESH:D003922		bisphenol A|Lipopolysaccharides|Palm Oil|resveratrol|Tetrachlorodibenzodioxin	19.33	6
ERBB2	6	2064	Diabetes Mellitus, Type 1	MESH:D003922		bisphenol A|Cyclophosphamide|resveratrol|sodium arsenite|Tetrachlorodibenzodioxin	12.42	6
ERBB3	6	2065	Diabetes Mellitus, Type 1	MESH:D003922		bisphenol A|Calcitriol|resveratrol|sodium arsenite|Tetrachlorodibenzodioxin	14.76	6
ERO1A	6	30001	Diabetes Mellitus, Type 1	MESH:D003922		bisphenol A|decabromobiphenyl ether|Calcitriol|resveratrol|Tetrachlorodibenzodioxin	20.57	6
ESPL1	6	9700	Diabetes Mellitus, Type 1	MESH:D003922		bisphenol A|Calcitriol|resveratrol|sodium arsenite|Tetrachlorodibenzodioxin	16.77	6
EXOSC2	6	23404	Diabetes Mellitus, Type 1	MESH:D003922		bisphenol A|Calcitriol|resveratrol|sodium arsenite|Tetrachlorodibenzodioxin	18.89	6
EXOSC6	6	118460	Diabetes Mellitus, Type 1	MESH:D003922		bisphenol A|decabromobiphenyl ether|resveratrol|sodium arsenite|Tetrachlorodibenzodioxin	21.46	6
EXOSC7	6	23016	Diabetes Mellitus, Type 1	MESH:D003922		bisphenol A|decabromobiphenyl ether|resveratrol|sodium arsenite|Tetrachlorodibenzodioxin	21.9	6
FABP3	6	2170	Diabetes Mellitus, Type 1	MESH:D003922		bisphenol A|decabromobiphenyl ether|resveratrol|sodium arsenite|Tetrachlorodibenzodioxin	14.97	6
FAH	6	2184	Diabetes Mellitus, Type 1	MESH:D003922		bisphenol A|Lipopolysaccharides|Palm Oil|resveratrol|Tetrachlorodibenzodioxin	17.29	6
FAM110C	6	642273	Diabetes Mellitus, Type 1	MESH:D003922		bisphenol A|decabromobiphenyl ether|Calcitriol|resveratrol|Tetrachlorodibenzodioxin	19.91	6
FAM111B	6	374393	Diabetes Mellitus, Type 1	MESH:D003922		bisphenol A|Calcitriol|resveratrol|sodium arsenite|Tetrachlorodibenzodioxin	20.56	6
FAM43A	6	131583	Diabetes Mellitus, Type 1	MESH:D003922		bisphenol A|Lipopolysaccharides|resveratrol|sodium arsenite|Tetrachlorodibenzodioxin	17.92	6
FANCA	6	2175	Diabetes Mellitus, Type 1	MESH:D003922		bisphenol A|Calcitriol|resveratrol|sodium arsenite|Tetrachlorodibenzodioxin	17.72	6
FANCC	6	2176	Diabetes Mellitus, Type 1	MESH:D003922		bisphenol A|decabromobiphenyl ether|Calcitriol|Lipopolysaccharides|sodium arsenite|Tetrachlorodibenzodioxin	23.97	6
FANCG	6	2189	Diabetes Mellitus, Type 1	MESH:D003922		bisphenol A|Calcitriol|resveratrol|sodium arsenite|Tetrachlorodibenzodioxin	18.57	6
FASL	6	14103	Diabetes Mellitus, Type 1	MESH:D003922		bisphenol A|Nitric Oxide|resveratrol|Tetrachlorodibenzodioxin	12.46	6
FBLN1	6	2192	Diabetes Mellitus, Type 1	MESH:D003922		bisphenol A|decabromobiphenyl ether|Calcitriol|sodium arsenite|Tacrolimus|Tetrachlorodibenzodioxin	20.64	6
FECH	6	2235	Diabetes Mellitus, Type 1	MESH:D003922		bisphenol A|decabromobiphenyl ether|Iron|Mercury|sodium arsenite|Tetrachlorodibenzodioxin	20.52	6
FGL1	6	2267	Diabetes Mellitus, Type 1	MESH:D003922		bisphenol A|Calcitriol|Lipopolysaccharides|resveratrol|Tetrachlorodibenzodioxin	17.72	6
FLOT1	6	10211	Diabetes Mellitus, Type 1	MESH:D003922		bisphenol A|Iron|resveratrol|sodium arsenite|Tetrachlorodibenzodioxin	18.82	6
FMO1	6	2326	Diabetes Mellitus, Type 1	MESH:D003922		bisphenol A|Lipopolysaccharides|Palm Oil|resveratrol|Tetrachlorodibenzodioxin	14.24	6
FNDC3B	6	64778	Diabetes Mellitus, Type 1	MESH:D003922		bisphenol A|Cyclophosphamide|Lipopolysaccharides|resveratrol|Tetrachlorodibenzodioxin	18	6
FRZB	6	2487	Diabetes Mellitus, Type 1	MESH:D003922		bisphenol A|decabromobiphenyl ether|Calcitriol|Palm Oil|sodium arsenite|Tetrachlorodibenzodioxin	21.91	6
FYN	6	2534	Diabetes Mellitus, Type 1	MESH:D003922		bisphenol A|Cyclophosphamide|resveratrol|sodium arsenite|Tetrachlorodibenzodioxin	14.98	6
G3BP1	6	10146	Diabetes Mellitus, Type 1	MESH:D003922		bisphenol A|Cyclophosphamide|resveratrol|sodium arsenite|Tetrachlorodibenzodioxin|Warfarin	22.9	6
GAS1	6	2619	Diabetes Mellitus, Type 1	MESH:D003922		bisphenol A|Calcitriol|Iron|resveratrol|Tetrachlorodibenzodioxin	17.18	6
GAS2L3	6	283431	Diabetes Mellitus, Type 1	MESH:D003922		bisphenol A|Calcitriol|resveratrol|sodium arsenite|Tetrachlorodibenzodioxin	19.7	6
GAS7	6	8522	Diabetes Mellitus, Type 1	MESH:D003922		bisphenol A|Calcitriol|Iron|Mercury|sodium arsenite|Tetrachlorodibenzodioxin	22.31	6
GBP3	6	2635	Diabetes Mellitus, Type 1	MESH:D003922		bisphenol A|Cyclophosphamide|Calcitriol|Lipopolysaccharides|sodium arsenite|Tetrachlorodibenzodioxin	24.77	6
GCH1	6	2643	Diabetes Mellitus, Type 1	MESH:D003922		bisphenol A|decabromobiphenyl ether|Lipopolysaccharides|resveratrol|Superoxides|Tetrachlorodibenzodioxin	17.65	6
GDPD5	6	81544	Diabetes Mellitus, Type 1	MESH:D003922		bisphenol A|Palm Oil|resveratrol|Tetrachlorodibenzodioxin|Vitamin A	20.7	6
GFRA1	6	2674	Diabetes Mellitus, Type 1	MESH:D003922		bisphenol A|Cyclophosphamide|resveratrol|sodium arsenite|Tetrachlorodibenzodioxin	16.42	6
GINS3	6	64785	Diabetes Mellitus, Type 1	MESH:D003922		bisphenol A|Calcitriol|resveratrol|sodium arsenite|Tetrachlorodibenzodioxin	19.7	6
GJA4	6	2701	Diabetes Mellitus, Type 1	MESH:D003922		bisphenol A|Calcitriol|Palm Oil|resveratrol|Tetrachlorodibenzodioxin	18.5	6
GLI1	6	2735	Diabetes Mellitus, Type 1	MESH:D003922		bisphenol A|Lipopolysaccharides|resveratrol|sodium arsenite|Tetrachlorodibenzodioxin	16.83	6
GLS	6	2744	Diabetes Mellitus, Type 1	MESH:D003922		bisphenol A|Cyclophosphamide|Calcitriol|resveratrol|Tetrachlorodibenzodioxin	14.63	6
GMNN	6	51053	Diabetes Mellitus, Type 1	MESH:D003922		bisphenol A|Calcitriol|resveratrol|sodium arsenite|Tetrachlorodibenzodioxin	16.27	6
GMPPB	6	29925	Diabetes Mellitus, Type 1	MESH:D003922		bisphenol A|Lipopolysaccharides|Mercury|resveratrol|Tetrachlorodibenzodioxin	18.91	6
GNAS	6	2778	Diabetes Mellitus, Type 1	MESH:D003922		bisphenol A|Norepinephrine|resveratrol|sodium arsenite|Tetrachlorodibenzodioxin	14.31	6
GNB1	6	2782	Diabetes Mellitus, Type 1	MESH:D003922		bisphenol A|Lipopolysaccharides|Palm Oil|resveratrol|Tetrachlorodibenzodioxin	17.29	6
GPAT4	6	137964	Diabetes Mellitus, Type 1	MESH:D003922		bisphenol A|decabromobiphenyl ether|Lipopolysaccharides|resveratrol|Tetrachlorodibenzodioxin	21.33	6
GPD2	6	2820	Diabetes Mellitus, Type 1	MESH:D003922		bisphenol A|decabromobiphenyl ether|resveratrol|sodium arsenite|Tetrachlorodibenzodioxin	16.72	6
GPRC5A	6	9052	Diabetes Mellitus, Type 1	MESH:D003922		bisphenol A|Iron|resveratrol|sodium arsenite|Tetrachlorodibenzodioxin	17.42	6
GPX4	6	2879	Diabetes Mellitus, Type 1	MESH:D003922		bisphenol A|Cyclophosphamide|resveratrol|sodium arsenite|Tetrachlorodibenzodioxin	14.11	6
GPX7	6	2882	Diabetes Mellitus, Type 1	MESH:D003922		bisphenol A|decabromobiphenyl ether|Calcitriol|Palm Oil|sodium arsenite|Tetrachlorodibenzodioxin	22.07	6
GREB1	6	9687	Diabetes Mellitus, Type 1	MESH:D003922		bisphenol A|Calcitriol|resveratrol|sodium arsenite|Tetrachlorodibenzodioxin	16.67	6
GRHL3	6	57822	Diabetes Mellitus, Type 1	MESH:D003922		bisphenol A|Calcitriol|resveratrol|Tetrachlorodibenzodioxin|Vitamin A	20.35	6
GSK3A	6	2931	Diabetes Mellitus, Type 1	MESH:D003922		bisphenol A|resveratrol|sodium arsenite|Tacrolimus|Tetrachlorodibenzodioxin	18.14	6
GSTZ1	6	2954	Diabetes Mellitus, Type 1	MESH:D003922		bisphenol A|decabromobiphenyl ether|Palm Oil|resveratrol|Tetrachlorodibenzodioxin	16.68	6
GTSE1	6	51512	Diabetes Mellitus, Type 1	MESH:D003922		bisphenol A|Calcitriol|resveratrol|sodium arsenite|Tetrachlorodibenzodioxin	16.51	6
GUCY1B1	6	2983	Diabetes Mellitus, Type 1	MESH:D003922		bisphenol A|Lipopolysaccharides|Nitric Oxide|Palm Oil|Tetrachlorodibenzodioxin	16.54	6
HACD2	6	201562	Diabetes Mellitus, Type 1	MESH:D003922		bisphenol A|Calcitriol|Palm Oil|resveratrol|Tetrachlorodibenzodioxin	19.91	6
HADH	6	3033	Diabetes Mellitus, Type 1	MESH:D003922		bisphenol A|Nitric Oxide|resveratrol|Tetrachlorodibenzodioxin	11.5	6
HADHB	6	3032	Diabetes Mellitus, Type 1	MESH:D003922		bisphenol A|Dehydroepiandrosterone|resveratrol|Tacrolimus|Tetrachlorodibenzodioxin	16.92	6
HCRT	6	3060	Diabetes Mellitus, Type 1	MESH:D003922		bisphenol A|Cyclophosphamide|Lipopolysaccharides|Nitric Oxide|Tetrachlorodibenzodioxin	20.48	6
HEPH	6	9843	Diabetes Mellitus, Type 1	MESH:D003922		bisphenol A|Iron|Mercury|Palm Oil|sodium arsenite|Tetrachlorodibenzodioxin	22.81	6
HHIP	6	64399	Diabetes Mellitus, Type 1	MESH:D003922		bisphenol A|Calcitriol|resveratrol|sodium arsenite|Tetrachlorodibenzodioxin	18.34	6
HIST1H2AC	6	8334	Diabetes Mellitus, Type 1	MESH:D003922		bisphenol A|decabromobiphenyl ether|resveratrol|sodium arsenite|Tetrachlorodibenzodioxin	16.94	6
HIST1H3D	6	8351	Diabetes Mellitus, Type 1	MESH:D003922		bisphenol A|Calcitriol|resveratrol|sodium arsenite|Tetrachlorodibenzodioxin	20.8	6
HJURP	6	55355	Diabetes Mellitus, Type 1	MESH:D003922		bisphenol A|Calcitriol|resveratrol|sodium arsenite|Tetrachlorodibenzodioxin	18.89	6
HK2	6	3099	Diabetes Mellitus, Type 1	MESH:D003922		bisphenol A|Lipopolysaccharides|resveratrol|sodium arsenite|Tetrachlorodibenzodioxin	14.36	6
HMGA2	6	8091	Diabetes Mellitus, Type 1	MESH:D003922		bisphenol A|decabromobiphenyl ether|resveratrol|sodium arsenite|Tetrachlorodibenzodioxin	16.04	6
HMGB2	6	3148	Diabetes Mellitus, Type 1	MESH:D003922		bisphenol A|Calcitriol|resveratrol|sodium arsenite|Tetrachlorodibenzodioxin	14.45	6
HMGN2	6	3151	Diabetes Mellitus, Type 1	MESH:D003922		bisphenol A|Mercury|resveratrol|sodium arsenite|Tetrachlorodibenzodioxin	18.28	6
HNRNPA3	6	220988	Diabetes Mellitus, Type 1	MESH:D003922		bisphenol A|decabromobiphenyl ether|resveratrol|sodium arsenite|Tetrachlorodibenzodioxin	17.53	6
HNRNPAB	6	3182	Diabetes Mellitus, Type 1	MESH:D003922		bisphenol A|resveratrol|sodium arsenite|Tetrachlorodibenzodioxin|Warfarin	17.87	6
HNRNPD	6	3184	Diabetes Mellitus, Type 1	MESH:D003922		bisphenol A|Lipopolysaccharides|resveratrol|sodium arsenite|Tetrachlorodibenzodioxin	16.46	6
HNRNPK	6	3190	Diabetes Mellitus, Type 1	MESH:D003922		bisphenol A|Cyclophosphamide|resveratrol|sodium arsenite|Tetrachlorodibenzodioxin|Warfarin	21.01	6
HOMER2	6	9455	Diabetes Mellitus, Type 1	MESH:D003922		bisphenol A|Calcitriol|Palm Oil|resveratrol|Tetrachlorodibenzodioxin	19.81	6
HOXA10	6	3206	Diabetes Mellitus, Type 1	MESH:D003922		bisphenol A|decabromobiphenyl ether|Calcitriol|Palm Oil|sodium arsenite|Tetrachlorodibenzodioxin	25.99	6
HR	6	55806	Diabetes Mellitus, Type 1	MESH:D003922		bisphenol A|Calcitriol|Palm Oil|resveratrol|Tetrachlorodibenzodioxin	19.52	6
HRG	6	3273	Diabetes Mellitus, Type 1	MESH:D003922		bisphenol A|Dehydroepiandrosterone|Lipopolysaccharides|resveratrol|Tetrachlorodibenzodioxin	19.93	6
HRH1	6	3269	Diabetes Mellitus, Type 1	MESH:D003922		bisphenol A|Lipopolysaccharides|Nitric Oxide|sodium arsenite|Tetrachlorodibenzodioxin	14.92	6
HSD11B2	6	3291	Diabetes Mellitus, Type 1	MESH:D003922	marker/mechanism	bisphenol A|Calcitriol|Palm Oil|sodium arsenite|Tetrachlorodibenzodioxin	13.79	6
HSD17B1	6	3292	Diabetes Mellitus, Type 1	MESH:D003922		bisphenol A|decabromobiphenyl ether|Dehydroepiandrosterone|sodium arsenite|Taurine|Tetrachlorodibenzodioxin	19.26	6
HSDL2	6	84263	Diabetes Mellitus, Type 1	MESH:D003922		bisphenol A|decabromobiphenyl ether|Palm Oil|sodium arsenite|Tacrolimus|Tetrachlorodibenzodioxin	21.92	6
HSPA4L	6	22824	Diabetes Mellitus, Type 1	MESH:D003922		bisphenol A|Palm Oil|resveratrol|sodium arsenite|Tetrachlorodibenzodioxin	15.6	6
HSPH1	6	10808	Diabetes Mellitus, Type 1	MESH:D003922		bisphenol A|Cyclophosphamide|Iron|Lipopolysaccharides|sodium arsenite|Tetrachlorodibenzodioxin	16.78	6
HTR7	6	3363	Diabetes Mellitus, Type 1	MESH:D003922		bisphenol A|decabromobiphenyl ether|Lipopolysaccharides|Mercury|sodium arsenite|Tetrachlorodibenzodioxin	21.62	6
HTRA2	6	27429	Diabetes Mellitus, Type 1	MESH:D003922		bisphenol A|Calcitriol|resveratrol|sodium arsenite|Tetrachlorodibenzodioxin	18.27	6
ID3	6	3399	Diabetes Mellitus, Type 1	MESH:D003922		bisphenol A|Palm Oil|resveratrol|sodium arsenite|Tetrachlorodibenzodioxin	13.33	6
IDH3B	6	3420	Diabetes Mellitus, Type 1	MESH:D003922		bisphenol A|decabromobiphenyl ether|Palm Oil|resveratrol|Tetrachlorodibenzodioxin	19.62	6
IFI30	6	10437	Diabetes Mellitus, Type 1	MESH:D003922		bisphenol A|Palm Oil|resveratrol|sodium arsenite|Tetrachlorodibenzodioxin	17.11	6
IFI44	6	10561	Diabetes Mellitus, Type 1	MESH:D003922		bisphenol A|Lipopolysaccharides|Mercury|Palm Oil|sodium arsenite|Tetrachlorodibenzodioxin	21.84	6
IFI6	6	2537	Diabetes Mellitus, Type 1	MESH:D003922		Calcitriol|Lipopolysaccharides|resveratrol|sodium arsenite|Tetrachlorodibenzodioxin	17.8	6
IFIT2	6	3433	Diabetes Mellitus, Type 1	MESH:D003922		bisphenol A|Cyclophosphamide|Calcitriol|Lipopolysaccharides|sodium arsenite|Tetrachlorodibenzodioxin	20.58	6
IFIT3	6	3437	Diabetes Mellitus, Type 1	MESH:D003922		bisphenol A|Calcitriol|Lipopolysaccharides|resveratrol|Tetrachlorodibenzodioxin	15.64	6
IGF2	6	3481	Diabetes Mellitus, Type 1	MESH:D003922		bisphenol A|Lipopolysaccharides|resveratrol|sodium arsenite|Tetrachlorodibenzodioxin	13.03	6
IGFBP4	6	3487	Diabetes Mellitus, Type 1	MESH:D003922		bisphenol A|Cyclophosphamide|decabromobiphenyl ether|resveratrol|Tetrachlorodibenzodioxin	15.33	6
IKBKG	6	8517	Diabetes Mellitus, Type 1	MESH:D003922		bisphenol A|Lipopolysaccharides|resveratrol|sodium arsenite|Tetrachlorodibenzodioxin	16.88	6
IL13RA1	6	3597	Diabetes Mellitus, Type 1	MESH:D003922		bisphenol A|Cyclophosphamide|Lipopolysaccharides|Palm Oil|sodium arsenite|Tetrachlorodibenzodioxin	20.17	6
IL15	6	3600	Diabetes Mellitus, Type 1	MESH:D003922		bisphenol A|Cyclophosphamide|Lipopolysaccharides|Palm Oil|sodium arsenite|Tetrachlorodibenzodioxin	20.17	6
IL16	6	3603	Diabetes Mellitus, Type 1	MESH:D003922		bisphenol A|Cyclophosphamide|decabromobiphenyl ether|Calcitriol|Lipopolysaccharides|sodium arsenite	21.92	6
IL17RB	6	55540	Diabetes Mellitus, Type 1	MESH:D003922		bisphenol A|Calcitriol|Mercury|resveratrol|Tetrachlorodibenzodioxin	18.14	6
INCENP	6	3619	Diabetes Mellitus, Type 1	MESH:D003922		bisphenol A|decabromobiphenyl ether|Calcitriol|resveratrol|Tetrachlorodibenzodioxin	17.73	6
INHBB	6	3625	Diabetes Mellitus, Type 1	MESH:D003922		bisphenol A|decabromobiphenyl ether|Lipopolysaccharides|sodium arsenite|Tetrachlorodibenzodioxin|Uric Acid	19.96	6
INMT	6	11185	Diabetes Mellitus, Type 1	MESH:D003922		bisphenol A|decabromobiphenyl ether|Lipopolysaccharides|Palm Oil|sodium arsenite|Tetrachlorodibenzodioxin	21.41	6
IRAK2	6	3656	Diabetes Mellitus, Type 1	MESH:D003922		bisphenol A|Calcitriol|Lipopolysaccharides|resveratrol|Tetrachlorodibenzodioxin	17.23	6
IRF3	6	3661	Diabetes Mellitus, Type 1	MESH:D003922		bisphenol A|Lipopolysaccharides|resveratrol|sodium arsenite|Tetrachlorodibenzodioxin	19.15	6
IRF8	6	3394	Diabetes Mellitus, Type 1	MESH:D003922		bisphenol A|Iron|Lipopolysaccharides|Mercury|Palm Oil|Tetrachlorodibenzodioxin	22.08	6
ISYNA1	6	51477	Diabetes Mellitus, Type 1	MESH:D003922		bisphenol A|Lipopolysaccharides|resveratrol|Tetrachlorodibenzodioxin|Warfarin	16.85	6
ITGA5	6	3678	Diabetes Mellitus, Type 1	MESH:D003922		bisphenol A|Lipopolysaccharides|resveratrol|sodium arsenite|Tetrachlorodibenzodioxin	15.81	6
JCHAIN	6	3512	Diabetes Mellitus, Type 1	MESH:D003922		bisphenol A|Cyclophosphamide|Iron|Lipopolysaccharides|sodium arsenite|Tetrachlorodibenzodioxin	24.08	6
KCNJ11	6	3767	Diabetes Mellitus, Type 1	MESH:D003922	marker/mechanism	bisphenol A|Palm Oil|resveratrol|Tetrachlorodibenzodioxin	14.07	6
KDM1A	6	23028	Diabetes Mellitus, Type 1	MESH:D003922		bisphenol A|Cyclophosphamide|Calcitriol|Nitric Oxide|Tetrachlorodibenzodioxin	19.09	6
KDM3A	6	55818	Diabetes Mellitus, Type 1	MESH:D003922		bisphenol A|Iron|Nitric Oxide|sodium arsenite|Tetrachlorodibenzodioxin	17.68	6
KDM4A	6	9682	Diabetes Mellitus, Type 1	MESH:D003922		bisphenol A|Lipopolysaccharides|Nitric Oxide|sodium arsenite|Tetrachlorodibenzodioxin	21.62	6
KDM4B	6	23030	Diabetes Mellitus, Type 1	MESH:D003922		bisphenol A|Cyclophosphamide|Calcitriol|Nitric Oxide|Tetrachlorodibenzodioxin	19.54	6
KIF18A	6	81930	Diabetes Mellitus, Type 1	MESH:D003922		bisphenol A|Calcitriol|resveratrol|sodium arsenite|Tetrachlorodibenzodioxin	18.06	6
KLF11	6	8462	Diabetes Mellitus, Type 1	MESH:D003922		bisphenol A|decabromobiphenyl ether|Calcitriol|resveratrol|Tetrachlorodibenzodioxin	17.99	6
KLF6	6	1316	Diabetes Mellitus, Type 1	MESH:D003922		bisphenol A|Lipopolysaccharides|Palm Oil|Reactive Oxygen Species|Tacrolimus|Tetrachlorodibenzodioxin	17.24	6
KLF9	6	687	Diabetes Mellitus, Type 1	MESH:D003922		bisphenol A|Dehydroepiandrosterone|Palm Oil|resveratrol|Tetrachlorodibenzodioxin	14.38	6
KLK8	6	11202	Diabetes Mellitus, Type 1	MESH:D003922		bisphenol A|decabromobiphenyl ether|Calcitriol|Palm Oil|sodium arsenite|Tetrachlorodibenzodioxin	24.3	6
KMO	6	8564	Diabetes Mellitus, Type 1	MESH:D003922		bisphenol A|decabromobiphenyl ether|Calcitriol|resveratrol|Tetrachlorodibenzodioxin	19.16	6
KNSTRN	6	90417	Diabetes Mellitus, Type 1	MESH:D003922		bisphenol A|Calcitriol|resveratrol|sodium arsenite|Tetrachlorodibenzodioxin	17.53	6
KPNA2	6	3838	Diabetes Mellitus, Type 1	MESH:D003922		bisphenol A|decabromobiphenyl ether|Calcitriol|resveratrol|Tetrachlorodibenzodioxin	15.77	6
KRT18	6	3875	Diabetes Mellitus, Type 1	MESH:D003922		bisphenol A|Calcitriol|sodium arsenite|Tetrachlorodibenzodioxin|Vitamin A|Warfarin	16.58	6
KRT5	6	3852	Diabetes Mellitus, Type 1	MESH:D003922		bisphenol A|Calcitriol|resveratrol|sodium arsenite|Tetrachlorodibenzodioxin	17.05	6
LACTB2	6	51110	Diabetes Mellitus, Type 1	MESH:D003922		bisphenol A|Calcitriol|Lipopolysaccharides|resveratrol|Tetrachlorodibenzodioxin	18.9	6
LAMB3	6	3914	Diabetes Mellitus, Type 1	MESH:D003922		bisphenol A|Calcitriol|resveratrol|sodium arsenite|Tetrachlorodibenzodioxin	16.77	6
LAMC1	6	3915	Diabetes Mellitus, Type 1	MESH:D003922		bisphenol A|Mercury|resveratrol|sodium arsenite|Tetrachlorodibenzodioxin	17.23	6
LAMP1	6	3916	Diabetes Mellitus, Type 1	MESH:D003922		decabromobiphenyl ether|Lipopolysaccharides|resveratrol|sodium arsenite|Tetrachlorodibenzodioxin	17.87	6
LBR	6	3930	Diabetes Mellitus, Type 1	MESH:D003922		bisphenol A|Calcitriol|resveratrol|sodium arsenite|Tetrachlorodibenzodioxin	18.57	6
LDHA	6	3939	Diabetes Mellitus, Type 1	MESH:D003922		bisphenol A|Calcitriol|Mercury|Reactive Oxygen Species|sodium arsenite|Tetrachlorodibenzodioxin	16.85	6
LDHC	6	3948	Diabetes Mellitus, Type 1	MESH:D003922		bisphenol A|decabromobiphenyl ether|Lipopolysaccharides|sodium arsenite|Taurine|Tetrachlorodibenzodioxin	25.42	6
LEF1	6	51176	Diabetes Mellitus, Type 1	MESH:D003922		bisphenol A|Cyclophosphamide|resveratrol|sodium arsenite|Tetrachlorodibenzodioxin	15.9	6
LIG1	6	3978	Diabetes Mellitus, Type 1	MESH:D003922		bisphenol A|Calcitriol|resveratrol|sodium arsenite|Tetrachlorodibenzodioxin	16.08	6
LIMK1	6	3984	Diabetes Mellitus, Type 1	MESH:D003922		bisphenol A|Lipopolysaccharides|resveratrol|sodium arsenite|Tetrachlorodibenzodioxin	19.7	6
LIN54	6	132660	Diabetes Mellitus, Type 1	MESH:D003922		bisphenol A|Lipopolysaccharides|Palm Oil|resveratrol|Tetrachlorodibenzodioxin	22.93	6
LIN7A	6	8825	Diabetes Mellitus, Type 1	MESH:D003922		bisphenol A|Calcitriol|Palm Oil|resveratrol|Tetrachlorodibenzodioxin	17.66	6
LOX	6	4015	Diabetes Mellitus, Type 1	MESH:D003922		bisphenol A|decabromobiphenyl ether|Calcitriol|Iron|Palm Oil|Tetrachlorodibenzodioxin	17.1	6
LPAR1	6	1902	Diabetes Mellitus, Type 1	MESH:D003922		bisphenol A|Calcitriol|Iron|Lipopolysaccharides|Palm Oil|Tetrachlorodibenzodioxin	21.01	6
LPAR6	6	10161	Diabetes Mellitus, Type 1	MESH:D003922		bisphenol A|Calcitriol|Lipopolysaccharides|Palm Oil|sodium arsenite|Tetrachlorodibenzodioxin	23.17	6
LPGAT1	6	9926	Diabetes Mellitus, Type 1	MESH:D003922		bisphenol A|Calcitriol|Lipopolysaccharides|resveratrol|Tetrachlorodibenzodioxin	18.73	6
LSM3	6	27258	Diabetes Mellitus, Type 1	MESH:D003922		bisphenol A|Palm Oil|resveratrol|sodium arsenite|Tetrachlorodibenzodioxin	21.9	6
LXN	6	56925	Diabetes Mellitus, Type 1	MESH:D003922		bisphenol A|Calcitriol|Palm Oil|resveratrol|Tetrachlorodibenzodioxin	17.23	6
LY96	6	23643	Diabetes Mellitus, Type 1	MESH:D003922		bisphenol A|Calcitriol|Lipopolysaccharides|Palm Oil|sodium arsenite|Tetrachlorodibenzodioxin	20.46	6
MAF	6	4094	Diabetes Mellitus, Type 1	MESH:D003922		bisphenol A|Reactive Oxygen Species|resveratrol|Tetrachlorodibenzodioxin|Uric Acid	15.81	6
MAG	6	4099	Diabetes Mellitus, Type 1	MESH:D003922		bisphenol A|Palm Oil|resveratrol|sodium arsenite|Tetrachlorodibenzodioxin	18.81	6
MAOB	6	4129	Diabetes Mellitus, Type 1	MESH:D003922		bisphenol A|Calcitriol|Norepinephrine|resveratrol|Tetrachlorodibenzodioxin	13.07	6
MAP1LC3B	6	81631	Diabetes Mellitus, Type 1	MESH:D003922		bisphenol A|Iron|resveratrol|sodium arsenite|Tetrachlorodibenzodioxin	13.09	6
MAP2K3	6	5606	Diabetes Mellitus, Type 1	MESH:D003922		bisphenol A|Lipopolysaccharides|resveratrol|sodium arsenite|Tetrachlorodibenzodioxin	16.08	6
MAPK13	6	5603	Diabetes Mellitus, Type 1	MESH:D003922		bisphenol A|Calcitriol|resveratrol|sodium arsenite|Tetrachlorodibenzodioxin	17.53	6
MAPK7	6	5598	Diabetes Mellitus, Type 1	MESH:D003922		bisphenol A|Cyclophosphamide|resveratrol|sodium arsenite|Tetrachlorodibenzodioxin	19.07	6
MAPKAPK3	6	7867	Diabetes Mellitus, Type 1	MESH:D003922		bisphenol A|decabromobiphenyl ether|Lipopolysaccharides|Palm Oil|sodium arsenite|Tetrachlorodibenzodioxin	23.08	6
MARCKS	6	4082	Diabetes Mellitus, Type 1	MESH:D003922		bisphenol A|Cyclophosphamide|Iron|Lipopolysaccharides|sodium arsenite|Tetrachlorodibenzodioxin	18.71	6
MCM10	6	55388	Diabetes Mellitus, Type 1	MESH:D003922		bisphenol A|Calcitriol|resveratrol|sodium arsenite|Tetrachlorodibenzodioxin	16.37	6
MCM3	6	4172	Diabetes Mellitus, Type 1	MESH:D003922		bisphenol A|Calcitriol|resveratrol|sodium arsenite|Tetrachlorodibenzodioxin	15.04	6
MCM7	6	4176	Diabetes Mellitus, Type 1	MESH:D003922		bisphenol A|Calcitriol|resveratrol|sodium arsenite|Tetrachlorodibenzodioxin	15.47	6
MCM8	6	84515	Diabetes Mellitus, Type 1	MESH:D003922		bisphenol A|Calcitriol|resveratrol|sodium arsenite|Tetrachlorodibenzodioxin	19.51	6
MDFIC	6	29969	Diabetes Mellitus, Type 1	MESH:D003922		bisphenol A|Cyclophosphamide|Calcitriol|resveratrol|Tetrachlorodibenzodioxin	19.92	6
MED24	6	9862	Diabetes Mellitus, Type 1	MESH:D003922		bisphenol A|Palm Oil|resveratrol|sodium arsenite|Tetrachlorodibenzodioxin	22.56	6
MEF2A	6	4205	Diabetes Mellitus, Type 1	MESH:D003922		bisphenol A|Nitric Oxide|Palm Oil|sodium arsenite|Tetrachlorodibenzodioxin	17.61	6
MERTK	6	10461	Diabetes Mellitus, Type 1	MESH:D003922		bisphenol A|Calcitriol|Lipopolysaccharides|Palm Oil|sodium arsenite|Tetrachlorodibenzodioxin	22.14	6
MET	6	4233	Diabetes Mellitus, Type 1	MESH:D003922		bisphenol A|Lipopolysaccharides|resveratrol|sodium arsenite|Tetrachlorodibenzodioxin	12.81	6
METRNL	6	284207	Diabetes Mellitus, Type 1	MESH:D003922		bisphenol A|Calcitriol|Lipopolysaccharides|resveratrol|Tetrachlorodibenzodioxin	18.13	6
MFGE8	6	4240	Diabetes Mellitus, Type 1	MESH:D003922		bisphenol A|Cyclophosphamide|Palm Oil|resveratrol|Tetrachlorodibenzodioxin	16.95	6
MFSD4A	6	148808	Diabetes Mellitus, Type 1	MESH:D003922		bisphenol A|Lipopolysaccharides|Palm Oil|resveratrol|Tetrachlorodibenzodioxin	20.69	6
MGAT4A	6	11320	Diabetes Mellitus, Type 1	MESH:D003922		bisphenol A|Lipopolysaccharides|resveratrol|sodium arsenite|Tetrachlorodibenzodioxin	20.68	6
MGST3	6	4259	Diabetes Mellitus, Type 1	MESH:D003922		bisphenol A|Palm Oil|resveratrol|sodium arsenite|Tetrachlorodibenzodioxin	16.08	6
MIR20A	6	406982	Diabetes Mellitus, Type 1	MESH:D003922		bisphenol A|Calcitriol|Lipopolysaccharides|resveratrol|sodium arsenite	22.57	6
MIS18BP1	6	55320	Diabetes Mellitus, Type 1	MESH:D003922		bisphenol A|Calcitriol|resveratrol|sodium arsenite|Tetrachlorodibenzodioxin	19.7	6
MPZL2	6	10205	Diabetes Mellitus, Type 1	MESH:D003922		bisphenol A|Lipopolysaccharides|resveratrol|sodium arsenite|Tetrachlorodibenzodioxin	19.24	6
MR1	6	3140	Diabetes Mellitus, Type 1	MESH:D003922		bisphenol A|Cyclophosphamide|Palm Oil|resveratrol|Tetrachlorodibenzodioxin	17.73	6
MRC1	6	4360	Diabetes Mellitus, Type 1	MESH:D003922		bisphenol A|Lipopolysaccharides|Palm Oil|resveratrol|Tetrachlorodibenzodioxin	17.35	6
MRPL12	6	6182	Diabetes Mellitus, Type 1	MESH:D003922		bisphenol A|Palm Oil|resveratrol|sodium arsenite|Tetrachlorodibenzodioxin	18.65	6
MSH2	6	4436	Diabetes Mellitus, Type 1	MESH:D003922		bisphenol A|Cyclophosphamide|resveratrol|sodium arsenite|Tetrachlorodibenzodioxin	15.36	6
MSN	6	4478	Diabetes Mellitus, Type 1	MESH:D003922		bisphenol A|Lipopolysaccharides|Nitric Oxide|Palm Oil|Tetrachlorodibenzodioxin	16.59	6
MSRA	6	4482	Diabetes Mellitus, Type 1	MESH:D003922		bisphenol A|Reactive Oxygen Species|resveratrol|sodium arsenite|Tetrachlorodibenzodioxin	18.59	6
MT1X	6	4501	Diabetes Mellitus, Type 1	MESH:D003922		Calcitriol|Lipopolysaccharides|resveratrol|sodium arsenite|Tetrachlorodibenzodioxin	15.06	6
MTHFD2	6	10797	Diabetes Mellitus, Type 1	MESH:D003922		bisphenol A|Cyclophosphamide|resveratrol|sodium arsenite|Tetrachlorodibenzodioxin	15.52	6
MUC1	6	4582	Diabetes Mellitus, Type 1	MESH:D003922		bisphenol A|Calcitriol|Lipopolysaccharides|resveratrol|Tetrachlorodibenzodioxin	16.32	6
MX2	6	4600	Diabetes Mellitus, Type 1	MESH:D003922		bisphenol A|Cyclophosphamide|decabromobiphenyl ether|Lipopolysaccharides|sodium arsenite|Tetrachlorodibenzodioxin	21.55	6
MXI1	6	4601	Diabetes Mellitus, Type 1	MESH:D003922		bisphenol A|Cyclophosphamide|Lipopolysaccharides|Palm Oil|sodium arsenite|Tetrachlorodibenzodioxin	22.63	6
MYH10	6	4628	Diabetes Mellitus, Type 1	MESH:D003922		bisphenol A|Cyclophosphamide|Palm Oil|resveratrol|Tetrachlorodibenzodioxin	17.12	6
MYL9	6	10398	Diabetes Mellitus, Type 1	MESH:D003922		bisphenol A|Calcitriol|Lipopolysaccharides|Palm Oil|sodium arsenite|Tetrachlorodibenzodioxin	19.54	6
MYO1B	6	4430	Diabetes Mellitus, Type 1	MESH:D003922		bisphenol A|decabromobiphenyl ether|Mercury|resveratrol|Tetrachlorodibenzodioxin	16.9	6
MYOD1	6	4654	Diabetes Mellitus, Type 1	MESH:D003922		bisphenol A|decabromobiphenyl ether|resveratrol|sodium arsenite|Tetrachlorodibenzodioxin	19.15	6
NCAPG	6	64151	Diabetes Mellitus, Type 1	MESH:D003922		bisphenol A|Calcitriol|Lipopolysaccharides|resveratrol|Tetrachlorodibenzodioxin	16.67	6
NCAPH	6	23397	Diabetes Mellitus, Type 1	MESH:D003922		bisphenol A|Calcitriol|resveratrol|sodium arsenite|Tetrachlorodibenzodioxin	16.57	6
NCOA3	6	8202	Diabetes Mellitus, Type 1	MESH:D003922		bisphenol A|Calcitriol|Mercury|resveratrol|Tetrachlorodibenzodioxin	16.19	6
NCOA7	6	135112	Diabetes Mellitus, Type 1	MESH:D003922		bisphenol A|Cyclophosphamide|resveratrol|sodium arsenite|Tetrachlorodibenzodioxin	17.66	6
NCOR2	6	9612	Diabetes Mellitus, Type 1	MESH:D003922		bisphenol A|Calcitriol|resveratrol|sodium arsenite|Tetrachlorodibenzodioxin	16.46	6
NDC80	6	10403	Diabetes Mellitus, Type 1	MESH:D003922		bisphenol A|decabromobiphenyl ether|resveratrol|sodium arsenite|Tetrachlorodibenzodioxin	16.27	6
NDE1	6	54820	Diabetes Mellitus, Type 1	MESH:D003922		bisphenol A|decabromobiphenyl ether|Calcitriol|resveratrol|Tetrachlorodibenzodioxin	19.24	6
NDUFA2	6	4695	Diabetes Mellitus, Type 1	MESH:D003922		bisphenol A|resveratrol|sodium arsenite|Taurine|Tetrachlorodibenzodioxin	19.08	6
NDUFS1	6	4719	Diabetes Mellitus, Type 1	MESH:D003922		bisphenol A|Calcitriol|Iron|resveratrol|Tetrachlorodibenzodioxin	16.85	6
NEDD4L	6	23327	Diabetes Mellitus, Type 1	MESH:D003922		bisphenol A|Lipopolysaccharides|Palm Oil|resveratrol|Tetrachlorodibenzodioxin	16.32	6
NEIL3	6	55247	Diabetes Mellitus, Type 1	MESH:D003922		bisphenol A|Calcitriol|resveratrol|sodium arsenite|Tetrachlorodibenzodioxin	18.81	6
NFATC1	6	4772	Diabetes Mellitus, Type 1	MESH:D003922		bisphenol A|decabromobiphenyl ether|Lipopolysaccharides|resveratrol|Tetrachlorodibenzodioxin	16.63	6
NFIX	6	4784	Diabetes Mellitus, Type 1	MESH:D003922		bisphenol A|Lipopolysaccharides|resveratrol|sodium arsenite|Tetrachlorodibenzodioxin	16.72	6
NID2	6	22795	Diabetes Mellitus, Type 1	MESH:D003922		bisphenol A|Calcitriol|Palm Oil|resveratrol|Tetrachlorodibenzodioxin	17.79	6
NKX2-1	6	7080	Diabetes Mellitus, Type 1	MESH:D003922		bisphenol A|resveratrol|sodium arsenite|Tetrachlorodibenzodioxin|Vitamin A	20.02	6
NNMT	6	4837	Diabetes Mellitus, Type 1	MESH:D003922		bisphenol A|Lipopolysaccharides|Palm Oil|resveratrol|Tetrachlorodibenzodioxin	17	6
NOD1	6	10392	Diabetes Mellitus, Type 1	MESH:D003922		bisphenol A|Lipopolysaccharides|Mercury|resveratrol|Tetrachlorodibenzodioxin	20.7	6
NOTCH1	6	4851	Diabetes Mellitus, Type 1	MESH:D003922		bisphenol A|Lipopolysaccharides|resveratrol|sodium arsenite|Tetrachlorodibenzodioxin	14.02	6
NPC2	6	10577	Diabetes Mellitus, Type 1	MESH:D003922		bisphenol A|Palm Oil|resveratrol|sodium arsenite|Tetrachlorodibenzodioxin	17.53	6
NR1H4	6	9971	Diabetes Mellitus, Type 1	MESH:D003922		bisphenol A|Cyclophosphamide|Lipopolysaccharides|resveratrol|Tetrachlorodibenzodioxin	11.3	6
NRAP	6	4892	Diabetes Mellitus, Type 1	MESH:D003922		bisphenol A|Cyclophosphamide|decabromobiphenyl ether|Palm Oil|sodium arsenite|Tetrachlorodibenzodioxin	26.14	6
NRAS	6	4893	Diabetes Mellitus, Type 1	MESH:D003922		bisphenol A|Lipopolysaccharides|resveratrol|sodium arsenite|Tetrachlorodibenzodioxin	16.78	6
NRIP1	6	8204	Diabetes Mellitus, Type 1	MESH:D003922		bisphenol A|Calcitriol|resveratrol|sodium arsenite|Tetrachlorodibenzodioxin	15.72	6
NRP2	6	8828	Diabetes Mellitus, Type 1	MESH:D003922		bisphenol A|Cyclophosphamide|decabromobiphenyl ether|Calcitriol|sodium arsenite|Tetrachlorodibenzodioxin	21.69	6
NTRK3	6	4916	Diabetes Mellitus, Type 1	MESH:D003922		bisphenol A|Calcitriol|Mercury|resveratrol|Tetrachlorodibenzodioxin	18.21	6
NUCB1	6	4924	Diabetes Mellitus, Type 1	MESH:D003922		bisphenol A|resveratrol|sodium arsenite|Tetrachlorodibenzodioxin|Warfarin	20.7	6
NUF2	6	83540	Diabetes Mellitus, Type 1	MESH:D003922		bisphenol A|Calcitriol|resveratrol|sodium arsenite|Tetrachlorodibenzodioxin	16.72	6
NUMA1	6	4926	Diabetes Mellitus, Type 1	MESH:D003922		bisphenol A|Calcitriol|resveratrol|sodium arsenite|Tetrachlorodibenzodioxin	19.42	6
NUP107	6	57122	Diabetes Mellitus, Type 1	MESH:D003922		bisphenol A|Calcitriol|Mercury|resveratrol|Tetrachlorodibenzodioxin	21.07	6
NUP155	6	9631	Diabetes Mellitus, Type 1	MESH:D003922		bisphenol A|Calcitriol|resveratrol|sodium arsenite|Tetrachlorodibenzodioxin	19.06	6
NVL	6	4931	Diabetes Mellitus, Type 1	MESH:D003922		bisphenol A|Palm Oil|resveratrol|sodium arsenite|Tetrachlorodibenzodioxin	23.32	6
OASL	6	8638	Diabetes Mellitus, Type 1	MESH:D003922		bisphenol A|Calcitriol|Lipopolysaccharides|resveratrol|Tetrachlorodibenzodioxin	19.42	6
OLFML3	6	56944	Diabetes Mellitus, Type 1	MESH:D003922		bisphenol A|Calcitriol|Palm Oil|resveratrol|Tetrachlorodibenzodioxin	16.84	6
OPN3	6	23596	Diabetes Mellitus, Type 1	MESH:D003922		bisphenol A|Cyclophosphamide|Iron|Palm Oil|sodium arsenite|Tetrachlorodibenzodioxin	25.84	6
OPTN	6	10133	Diabetes Mellitus, Type 1	MESH:D003922		bisphenol A|Calcitriol|resveratrol|sodium arsenite|Tetrachlorodibenzodioxin	16.99	6
ORC1	6	4998	Diabetes Mellitus, Type 1	MESH:D003922		bisphenol A|Calcitriol|resveratrol|sodium arsenite|Tetrachlorodibenzodioxin	18.27	6
ORC6	6	23594	Diabetes Mellitus, Type 1	MESH:D003922		bisphenol A|decabromobiphenyl ether|Calcitriol|resveratrol|Tetrachlorodibenzodioxin	17.47	6
OSGIN1	6	29948	Diabetes Mellitus, Type 1	MESH:D003922		bisphenol A|decabromobiphenyl ether|Calcitriol|Palm Oil|sodium arsenite|Tetrachlorodibenzodioxin	19.34	6
P2RX7	6	5027	Diabetes Mellitus, Type 1	MESH:D003922		bisphenol A|Iron|Lipopolysaccharides|resveratrol|Tetrachlorodibenzodioxin	16.48	6
P2RY2	6	5029	Diabetes Mellitus, Type 1	MESH:D003922		bisphenol A|Cyclophosphamide|Calcitriol|Palm Oil|sodium arsenite|Tetrachlorodibenzodioxin	21.48	6
PAQR5	6	54852	Diabetes Mellitus, Type 1	MESH:D003922		decabromobiphenyl ether|Calcitriol|Lipopolysaccharides|resveratrol|sodium arsenite	21.63	6
PARM1	6	25849	Diabetes Mellitus, Type 1	MESH:D003922		bisphenol A|Lipopolysaccharides|resveratrol|sodium arsenite|Tetrachlorodibenzodioxin	19.8	6
PAX3	6	5077	Diabetes Mellitus, Type 1	MESH:D003922		bisphenol A|resveratrol|sodium arsenite|Tetrachlorodibenzodioxin|Vitamin A	18.99	6
PAX8	6	7849	Diabetes Mellitus, Type 1	MESH:D003922		bisphenol A|decabromobiphenyl ether|Lipopolysaccharides|resveratrol|Tetrachlorodibenzodioxin	19.91	6
PBX1	6	5087	Diabetes Mellitus, Type 1	MESH:D003922		bisphenol A|Calcitriol|resveratrol|sodium arsenite|Tetrachlorodibenzodioxin	17.78	6
PCK2	6	5106	Diabetes Mellitus, Type 1	MESH:D003922		Alloxan|bisphenol A|resveratrol|sodium arsenite|Tetrachlorodibenzodioxin	15.15	6
PCSK9	6	255738	Diabetes Mellitus, Type 1	MESH:D003922		bisphenol A|Lipopolysaccharides|Palm Oil|resveratrol|Tetrachlorodibenzodioxin	16.23	6
PDCD2	6	5134	Diabetes Mellitus, Type 1	MESH:D003922		bisphenol A|decabromobiphenyl ether|resveratrol|Tacrolimus|Tetrachlorodibenzodioxin	20.46	6
PDCD6IP	6	10015	Diabetes Mellitus, Type 1	MESH:D003922		bisphenol A|Calcitriol|Nitric Oxide|Palm Oil|Tetrachlorodibenzodioxin	18.84	6
PDGFRB	6	5159	Diabetes Mellitus, Type 1	MESH:D003922		bisphenol A|Lipopolysaccharides|resveratrol|sodium arsenite|Tetrachlorodibenzodioxin	13.59	6
PDIA3	6	2923	Diabetes Mellitus, Type 1	MESH:D003922		bisphenol A|Cyclophosphamide|resveratrol|sodium arsenite|Tetrachlorodibenzodioxin|Warfarin	17.83	6
PDSS1	6	23590	Diabetes Mellitus, Type 1	MESH:D003922		bisphenol A|Calcitriol|resveratrol|sodium arsenite|Tetrachlorodibenzodioxin	19.9	6
PDYN	6	5173	Diabetes Mellitus, Type 1	MESH:D003922		bisphenol A|decabromobiphenyl ether|Lipopolysaccharides|Norepinephrine|sodium arsenite|Tetrachlorodibenzodioxin	19.8	6
PDZD2	6	23037	Diabetes Mellitus, Type 1	MESH:D003922		bisphenol A|Calcitriol|Lipopolysaccharides|resveratrol|Tetrachlorodibenzodioxin	19.71	6
PFKFB3	6	5209	Diabetes Mellitus, Type 1	MESH:D003922		bisphenol A|Palm Oil|resveratrol|sodium arsenite|Tetrachlorodibenzodioxin	15.24	6
PGD	6	5226	Diabetes Mellitus, Type 1	MESH:D003922		bisphenol A|Lipopolysaccharides|Norepinephrine|Palm Oil|sodium arsenite|Tetrachlorodibenzodioxin	18.02	6
PGF	6	5228	Diabetes Mellitus, Type 1	MESH:D003922		bisphenol A|Reactive Oxygen Species|resveratrol|sodium arsenite|Superoxides|Tetrachlorodibenzodioxin	20.77	6
PGK1	6	5230	Diabetes Mellitus, Type 1	MESH:D003922		bisphenol A|decabromobiphenyl ether|resveratrol|sodium arsenite|Tetrachlorodibenzodioxin	14.42	6
PGM3	6	5238	Diabetes Mellitus, Type 1	MESH:D003922		bisphenol A|Calcitriol|Lipopolysaccharides|Palm Oil|sodium arsenite|Tetrachlorodibenzodioxin	23.26	6
PGPEP1	6	54858	Diabetes Mellitus, Type 1	MESH:D003922		bisphenol A|Calcitriol|Palm Oil|resveratrol|Tetrachlorodibenzodioxin	19.43	6
PGR	6	5241	Diabetes Mellitus, Type 1	MESH:D003922		bisphenol A|Mercury|resveratrol|sodium arsenite|Tetrachlorodibenzodioxin	9.58	6
PGRMC1	6	10857	Diabetes Mellitus, Type 1	MESH:D003922		bisphenol A|Palm Oil|resveratrol|sodium arsenite|Tetrachlorodibenzodioxin	17.11	6
PHLDA1	6	22822	Diabetes Mellitus, Type 1	MESH:D003922		bisphenol A|decabromobiphenyl ether|Lipopolysaccharides|sodium arsenite|Tacrolimus|Tetrachlorodibenzodioxin	17.79	6
PHLDB2	6	90102	Diabetes Mellitus, Type 1	MESH:D003922		bisphenol A|Calcitriol|resveratrol|sodium arsenite|Tetrachlorodibenzodioxin	18.81	6
PIK3CG	6	5294	Diabetes Mellitus, Type 1	MESH:D003922		bisphenol A|Norepinephrine|resveratrol|sodium arsenite|Tetrachlorodibenzodioxin	18.14	6
PKIB	6	5570	Diabetes Mellitus, Type 1	MESH:D003922		bisphenol A|Calcitriol|resveratrol|sodium arsenite|Tetrachlorodibenzodioxin	18.65	6
PKP2	6	5318	Diabetes Mellitus, Type 1	MESH:D003922		bisphenol A|Calcitriol|Lipopolysaccharides|resveratrol|Tetrachlorodibenzodioxin	18.13	6
[truncated: 21,841 more rows]
