# Supplementary material for: The identification of gene signature and critical pathway associated with childhood-onset type 2 diabetes
Source: PeerJ. 2019 Feb 6;7:e6343. doi: 10.7717/peerj.6343 (PMC6368838; doi:10.7717/peerj.6343)
Supplement: Dataset S6 — Data on research literature on T2D downloaded from the Comparative Toxicogenomics Database. [file peerj-07-6343-s008.csv]

Gene Symbol	Reference Count	Gene ID	Disease Name	Disease ID	Direct Evidence	Inference Network	Inference Score	Reference Count
INS1	157	16333	Diabetes Mellitus, Type 2	MESH:D003924	marker/mechanism	3-((4-chlorobenzyl)oxy)-N-((1S)-1-phenylethyl)-2-thiophenecarboxamide|Acarbose|Alloxan|alpha-Tocopherol|Amino Acids|Arsenic|Ascorbic Acid|Bezafibrate|bisphenol A|Blood Glucose|BLX 1002|Cadmium|Calcium|Chromium|Copper|coumarin|Curcumin|Dietary Fats|Diethylnitrosamine|epigallocatechin gallate|exenatide|Fatty Acids, Nonesterified|Fructose|Genistein|ginsenoside Re|Gliclazide|Glucose|Glutathione|Glybu…	145.73	157
NOS2	144	4843	Diabetes Mellitus, Type 2	MESH:D003924	marker/mechanism	Air Pollutants|alpha-Tocopherol|Arsenic|Ascorbic Acid|astaxanthine|Benzoic Acid|Berberine|bisphenol A|Blood Glucose|Cadmium|cinnamic aldehyde|Copper|coumarin|Curcumin|Cysteine|daidzein|Dichlorodiphenyl Dichloroethylene|Dietary Fats|Diethylnitrosamine|Diosmin|Drugs, Chinese Herbal|Enalapril|epigallocatechin gallate|Folic Acid|Fructose|Genistein|ginsenoside Re|Glucose|Glutathione|Glyburide|Heme|Hem…	112.36	144
SOD1	117	6647	Diabetes Mellitus, Type 2	MESH:D003924	marker/mechanism	S-Adenosylmethionine|Alloxan|alpha-Tocopherol|Arsenic|Ascorbic Acid|astaxanthine|Berberine|Bezafibrate|bisphenol A|Blood Glucose|Cadmium|Calcium|Chromium|Clozapine|Copper|Curcumin|Dichlorodiphenyl Dichloroethylene|Dietary Fats|Diethylnitrosamine|Drugs, Chinese Herbal|Enalapril|epigallocatechin gallate|Fatty Acids, Nonesterified|Folic Acid|Fructose|Genistein|ginsenoside Re|Glucose|Glutathione|Iron…	103.5	117
RELA	149	5970	Diabetes Mellitus, Type 2	MESH:D003924	marker/mechanism	2-dodecyl-6-methoxycyclohexa-2,5-diene-1,4-dione|S-Adenosylmethionine|Air Pollutants|Alloxan|alpha-Tocopherol|Angiotensin Receptor Antagonists|Arsenic|Ascorbic Acid|Berberine|Bezafibrate|bisphenol A|Blood Glucose|Cadmium|Cholesterol, HDL|Chromium|cinnamic aldehyde|Clozapine|Copper|Curcumin|Cysteine|daidzein|Dichlorodiphenyl Dichloroethylene|Dietary Fats|Diethylnitrosamine|Drugs, Chinese Herbal|ep…	102.32	149
TNF	162	7124	Diabetes Mellitus, Type 2	MESH:D003924	marker/mechanism	Acarbose|S-Adenosylmethionine|Air Pollutants|Alloxan|alpha-Tocopherol|Arsenic|Ascorbic Acid|astaxanthine|Berberine|Bezafibrate|bisphenol A|Blood Glucose|Cadmium|Calcium|Cholesterol, HDL|Chromium|cinnamic aldehyde|Clozapine|Copper|coumarin|Curcumin|Cysteine|daidzein|Dichlorodiphenyl Dichloroethylene|Dietary Fats|Diethylnitrosamine|Diosmin|Drugs, Chinese Herbal|Enalapril|epigallocatechin gallate|Fa…	97.43	162
BCL2	152	596	Diabetes Mellitus, Type 2	MESH:D003924	marker/mechanism	Air Pollutants|Alloxan|alpha-Tocopherol|Amino Acids|Angiotensin-Converting Enzyme Inhibitors|Arsenic|Ascorbic Acid|Benzoic Acid|Berberine|Bezafibrate|bisphenol A|Blood Glucose|Cadmium|cinnamic aldehyde|Clozapine|Copper|coumarin|Curcumin|daidzein|Dichlorodiphenyl Dichloroethylene|Dietary Fats|Diethylnitrosamine|Diosmin|Drugs, Chinese Herbal|Enalapril|epigallocatechin gallate|Fatty Acids, Nonesteri…	95.7	152
TGFB1	139	7040	Diabetes Mellitus, Type 2	MESH:D003924	marker/mechanism	2-dodecyl-6-methoxycyclohexa-2,5-diene-1,4-dione|S-Adenosylmethionine|alpha-Tocopherol|Angiotensin-Converting Enzyme Inhibitors|Arsenic|Ascorbic Acid|Berberine|Bezafibrate|bisphenol A|Cadmium|Calcium|Chromium|cinnamic aldehyde|Copper|Curcumin|Cysteine|Dichlorodiphenyl Dichloroethylene|Dietary Fats|Diethylnitrosamine|Drugs, Chinese Herbal|Enalapril|epigallocatechin gallate|Folic Acid|Fructose|Geni…	95.54	139
SOD2	130	6648	Diabetes Mellitus, Type 2	MESH:D003924	marker/mechanism	S-Adenosylmethionine|Air Pollutants|alpha-Tocopherol|Arsenic|Ascorbic Acid|Berberine|bisphenol A|Blood Glucose|Cadmium|Calcium|Chromium|cinnamic aldehyde|Clozapine|Copper|Curcumin|Cysteine|daidzein|Dietary Fats|Diethylnitrosamine|Enalapril|epigallocatechin gallate|Fatty Acids, Nonesterified|Folic Acid|Genistein|ginsenoside Re|Gliclazide|Glucose|Glutathione|Hemin|Iron|Lactic Acid|Lead|Malathion|Ma…	90.5	130
NOS3	132	4846	Diabetes Mellitus, Type 2	MESH:D003924	marker/mechanism	Alloxan|alpha-Tocopherol|Arsenic|Ascorbic Acid|Benzoic Acid|Bezafibrate|bisphenol A|Cadmium|Calcium|Cholesterol, HDL|Chromium|Curcumin|daidzein|Dichlorodiphenyl Dichloroethylene|Dietary Fats|Drugs, Chinese Herbal|Enalapril|epigallocatechin gallate|Fatty Acids, Nonesterified|Fructose|Genistein|ginsenoside Re|Gliclazide|Glucose|Hemin|Lactic Acid|Lead|Manganese|Metformin|Nickel|Nicotine|Particulate …	89.55	132
CASP3	159	836	Diabetes Mellitus, Type 2	MESH:D003924	marker/mechanism	S-Adenosylmethionine|Air Pollutants|Alloxan|alpha-Tocopherol|Amino Acids|Arsenic|Ascorbic Acid|Berberine|Bezafibrate|bisphenol A|Blood Glucose|Boron|Cadmium|Calcium|Chromium|cinnamic aldehyde|Clozapine|Copper|Curcumin|daidzein|Dichlorodiphenyl Dichloroethylene|Dietary Fats|Diethylnitrosamine|Diosmin|Drugs, Chinese Herbal|efavirenz|Enalapril|epigallocatechin gallate|Fatty Acids, Nonesterified|Foli…	83.83	159
ICAM1	131	3383	Diabetes Mellitus, Type 2	MESH:D003924	marker/mechanism	Air Pollutants|Alloxan|alpha-Tocopherol|Arsenic|Ascorbic Acid|Bezafibrate|bisphenol A|Cadmium|Chromium|cinnamic aldehyde|Copper|Curcumin|Cysteine|Dietary Fats|Diethylnitrosamine|Drugs, Chinese Herbal|Enalapril|Fatty Acids, Nonesterified|Fructose|Genistein|Gliclazide|Glucose|Glutathione|Iron|Lithocholic Acid|mangiferin|Metformin|Nickel|Nicotine|Particulate Matter|Pentoxifylline|pioglitazone|Plant …	79.47	131
PPARGC1A	124	10891	Diabetes Mellitus, Type 2	MESH:D003924	marker/mechanism	Acarbose|Air Pollutants|Alloxan|alpha-Tocopherol|Arsenic|Ascorbic Acid|Berberine|Bezafibrate|bisphenol A|Blood Glucose|Cadmium|Copper|Curcumin|Dichlorodiphenyl Dichloroethylene|Dietary Fats|Enalapril|epigallocatechin gallate|Folic Acid|Fructose|Glucose|Glutathione|Manganese|Metformin|Nickel|Nicotine|Particulate Matter|pioglitazone|Plant Extracts|resveratrol|rosiglitazone|Streptozocin|telmisartan|…	78.62	124
GPX1	96	2876	Diabetes Mellitus, Type 2	MESH:D003924	marker/mechanism	Ascorbic Acid|Berberine|bisphenol A|Bromine|Cadmium|Chromium|cinnamic aldehyde|Clozapine|Copper|coumarin|Curcumin|Dietary Fats|Diethylnitrosamine|Drugs, Chinese Herbal|epigallocatechin gallate|Fatty Acids, Nonesterified|Folic Acid|Fructose|Genistein|ginsenoside Re|Glucose|Glutathione|Iron|Lead|Mercury|Nickel|Nicotine|Particulate Matter|Plant Extracts|resveratrol|rosiglitazone|Silver|Streptozocin|…	76.41	96
SLC2A4	125	6517	Diabetes Mellitus, Type 2	MESH:D003924	marker/mechanism	Acarbose|Alloxan|Ascorbic Acid|Berberine|Bezafibrate|bisphenol A|Chromium|cinnamic aldehyde|Copper|Dichlorodiphenyl Dichloroethylene|Dietary Fats|epigallocatechin gallate|Fructose|Genistein|ginsenoside Re|Glucose|Glyburide|Hemin|mangiferin|Mercury|Metformin|Particulate Matter|pioglitazone|Plant Extracts|resveratrol|rosiglitazone|Silver|Streptozocin|Thiazolidinediones|troglitazone	75.52	125
PPARA	132	5465	Diabetes Mellitus, Type 2	MESH:D003924	marker/mechanism	2,2-dichloro-12-(p-chlorophenyl)-dodecanoic acid|2-methyl-c-5-(4-(5-methyl-2-(4-methylphenyl)-4-oxazolyl)butyl)-1,3-dioxane-r-2-carboxylic acid|alpha-Tocopherol|Arsenic|Berberine|Bezafibrate|bisphenol A|Cadmium|Calcium|Cholesterol, HDL|Chromium|Copper|Dietary Fats|Diethylnitrosamine|Drugs, Chinese Herbal|Enalapril|Fatty Acids, Nonesterified|Fibric Acids|Folic Acid|Fructose|Glucose|Glutathione|Kan…	74.94	132
ADIPOQ	125	9370	Diabetes Mellitus, Type 2	MESH:D003924	marker/mechanism	Acarbose|Air Pollutants|Arsenic|Berberine|Bezafibrate|bisphenol A|Clozapine|Curcumin|Dichlorodiphenyl Dichloroethylene|Dietary Fats|efavirenz|Enalapril|Fatty Acids, Nonesterified|Fructose|ginsenoside Re|Glucose|Hemin|Metformin|Nelfinavir|orlistat|Particulate Matter|pioglitazone|Plant Extracts|resveratrol|rosiglitazone|Streptozocin|Sulfonylurea Compounds|telmisartan|topiramate|troglitazone|Vehicle…	73.92	125
SLC2A1	90	6513	Diabetes Mellitus, Type 2	MESH:D003924	marker/mechanism	Acarbose|Ascorbic Acid|bisphenol A|Cadmium|Calcium|Chromium|cinnamic aldehyde|Copper|Curcumin|Cysteine|daidzein|Dietary Fats|Diethylnitrosamine|Drugs, Chinese Herbal|epigallocatechin gallate|Genistein|Glucose|Lead|Lithocholic Acid|Nickel|nymphayol|Particulate Matter|Plant Extracts|resveratrol|rosiglitazone|stannous chloride|Streptozocin|Tolbutamide|troglitazone|Vehicle Emissions	69.58	90
EDN1	126	1906	Diabetes Mellitus, Type 2	MESH:D003924	marker/mechanism	Angiotensin-Converting Enzyme Inhibitors|Ascorbic Acid|benidipine|Bezafibrate|bisphenol A|Cadmium|Calcium|Copper|Dietary Fats|Diethylnitrosamine|Drugs, Chinese Herbal|Enalapril|epigallocatechin gallate|Fructose|Genistein|Glucose|Glyburide|irbesartan|Iron|Metformin|Nickel|Nicotine|nymphayol|Particulate Matter|pioglitazone|Plant Extracts|resveratrol|rosiglitazone|Silver|Streptozocin|Superoxides|tel…	68.41	126
IRS1	125	3667	Diabetes Mellitus, Type 2	MESH:D003924	marker/mechanism	Alloxan|Ascorbic Acid|bisphenol A|Cadmium|Chromium|Curcumin|Dietary Fats|Diethylnitrosamine|Folic Acid|Fructose|Genistein|ginsenoside Re|Glucose|Glyburide|Metformin|Nickel|Nicotine|nymphayol|Pesticides|Plant Extracts|resveratrol|rosiglitazone|Streptozocin|Triglycerides|troglitazone|Vehicle Emissions|Zinc	68.05	125
NFKB1	83	4790	Diabetes Mellitus, Type 2	MESH:D003924	marker/mechanism	alpha-Tocopherol|Arsenic|Ascorbic Acid|Bezafibrate|bisphenol A|cinnamic aldehyde|Clozapine|Copper|Curcumin|daidzein|Dichlorodiphenyl Dichloroethylene|Dietary Fats|Diethylnitrosamine|Drugs, Chinese Herbal|Enalapril|epigallocatechin gallate|Folic Acid|Genistein|Glucose|Glutathione|Heme|irbesartan|Lead|mangiferin|Mercury|Nickel|Nicotine|Particulate Matter|Pentoxifylline|Plant Extracts|resveratrol|Si…	67.52	83
FAS	117	355	Diabetes Mellitus, Type 2	MESH:D003924	marker/mechanism	Angiotensin-Converting Enzyme Inhibitors|Arsenic|Berberine|Bezafibrate|bisphenol A|Cadmium|cinnamic aldehyde|Clozapine|Copper|Curcumin|Dichlorodiphenyl Dichloroethylene|Dietary Fats|Diethylnitrosamine|Drugs, Chinese Herbal|Folic Acid|Genistein|ginsenoside Re|Glucose|Glutathione|Kangen-karyu|Lead|Lithocholic Acid|mangiferin|Mercury|Metformin|Nickel|Nicotine|Particulate Matter|Pentoxifylline|Plant …	66.84	117
BCL2L1	121	598	Diabetes Mellitus, Type 2	MESH:D003924	marker/mechanism	Alloxan|alpha-Tocopherol|Amino Acids|Arsenic|Ascorbic Acid|Berberine|bisphenol A|Cadmium|Copper|Curcumin|daidzein|Dietary Fats|Diethylnitrosamine|Drugs, Chinese Herbal|epigallocatechin gallate|Fatty Acids, Nonesterified|Folic Acid|Genistein|Glucose|Glutathione|Iron|Lithocholic Acid|Manganese|mangiferin|Metformin|Nickel|Nicotine|Particulate Matter|Pentoxifylline|Plant Extracts|resveratrol|rosiglit…	64.56	121
CYBA	114	1535	Diabetes Mellitus, Type 2	MESH:D003924	marker/mechanism	Arsenic|Ascorbic Acid|Bezafibrate|bisphenol A|Dichlorodiphenyl Dichloroethylene|Dietary Fats|Diethylnitrosamine|Enalapril|Folic Acid|Genistein|ginsenoside Re|Glucose|Kangen-karyu|Metformin|Nickel|Particulate Matter|pioglitazone|Plant Extracts|resveratrol|rosiglitazone|Streptozocin|Superoxides|telmisartan|troglitazone|Niacinamide	63.04	114
LEPR	83	3953	Diabetes Mellitus, Type 2	MESH:D003924	marker/mechanism	Arsenic|astaxanthine|bisphenol A|Blood Glucose|Calcium|Cholesterol, HDL|Cholesterol, LDL|Chromium|Dietary Fats|Diethylnitrosamine|Drugs, Chinese Herbal|exenatide|Folic Acid|Fructose|Genistein|Glucose|Lactic Acid|Mercury|Nickel|Nicotine|resveratrol|rosiglitazone|Superoxides|Vehicle Emissions|Pantothenic Acid|Zinc	61.98	83
AKT2	76	208	Diabetes Mellitus, Type 2	MESH:D003924	marker/mechanism	3-((4-chlorobenzyl)oxy)-N-((1S)-1-phenylethyl)-2-thiophenecarboxamide|Berberine|bisphenol A|Blood Glucose|Clozapine|Copper|Curcumin|Dietary Fats|Diethylnitrosamine|Genistein|Glucose|Lead|Mercury|Metformin|Nickel|Particulate Matter|Phthalic Acids|Plant Extracts|resveratrol|Streptozocin|Vehicle Emissions|Zinc	61.65	76
SIRT1	100	23411	Diabetes Mellitus, Type 2	MESH:D003924	marker/mechanism	Amino Acids|Berberine|bisphenol A|Blood Glucose|Cadmium|Copper|Curcumin|Dietary Fats|Diethylnitrosamine|epigallocatechin gallate|Fructose|Genistein|Glucose|Glutathione|Malondialdehyde|Metformin|Nicotine|Plant Extracts|resveratrol|rosiglitazone|Silver|Streptozocin|Superoxides|Triglycerides|Vehicle Emissions|Niacinamide|Zinc	58.24	100
GCG	109	2641	Diabetes Mellitus, Type 2	MESH:D003924	marker/mechanism	bisphenol A|Blood Glucose|Calcium|Dietary Fats|Fatty Acids, Nonesterified|Fructose|Glucose|Lithocholic Acid|mangiferin|Metformin|Nitrendipine|orlistat|Pesticides|rosiglitazone|Silver|Sitagliptin Phosphate|Streptozocin|Tolbutamide|troglitazone|Niacinamide|Zinc	57.36	109
IRS2	84	8660	Diabetes Mellitus, Type 2	MESH:D003924	marker/mechanism	bisphenol A|Cadmium|Copper|Curcumin|Dietary Fats|Diethylnitrosamine|epigallocatechin gallate|Fructose|fumosorinone|Genistein|Glucose|Nickel|Particulate Matter|Plant Extracts|resveratrol|rosiglitazone|Silver|Streptozocin|troglitazone|Vehicle Emissions|Zinc	57.03	84
CYP1A2	120	1544	Diabetes Mellitus, Type 2	MESH:D003924	marker/mechanism	alpha-Tocopherol|Ascorbic Acid|benidipine|Berberine|bisphenol A|Blood Glucose|Clozapine|Copper|coumarin|Curcumin|daidzein|Dietary Fats|Diethylnitrosamine|Drugs, Chinese Herbal|epigallocatechin gallate|Fructose|Genistein|Glutathione|Hemin|Lead|Lithocholic Acid|Malathion|mangiferin|Mercury|Metformin|Nickel|Nicotine|Particulate Matter|Pentoxifylline|Pesticides|Plant Extracts|Polychlorinated Biphenyl…	54.77	120
TIMP1	96	7076	Diabetes Mellitus, Type 2	MESH:D003924	marker/mechanism	Ascorbic Acid|Bezafibrate|bisphenol A|Blood Glucose|Bromine|Cholesterol, LDL|Chromium|Copper|Curcumin|Cysteine|Dietary Fats|Diethylnitrosamine|Drugs, Chinese Herbal|epigallocatechin gallate|Folic Acid|Genistein|Glucose|Lithocholic Acid|Mercury|Nickel|Nicotine|Particulate Matter|Pentoxifylline|pioglitazone|Plant Extracts|resveratrol|rosiglitazone|Streptozocin|troglitazone	54.54	96
ATF3	102	467	Diabetes Mellitus, Type 2	MESH:D003924	marker/mechanism	S-Adenosylmethionine|Arsenic|Ascorbic Acid|bisphenol A|Cadmium|cinnamic aldehyde|Copper|Curcumin|Dichlorodiphenyl Dichloroethylene|Dietary Fats|Diethylnitrosamine|Drugs, Chinese Herbal|epigallocatechin gallate|Folic Acid|Genistein|Metformin|Nelfinavir|Nickel|Nicotine|Particulate Matter|pioglitazone|Polychlorinated Biphenyls|resveratrol|rosiglitazone|Silver|troglitazone|Vehicle Emissions|Zinc	53.9	102
GSTM1	79	2944	Diabetes Mellitus, Type 2	MESH:D003924	marker/mechanism	Air Pollutants|alpha-Tocopherol|Arsenic|Ascorbic Acid|bisphenol A|Cadmium|cinnamic aldehyde|Clozapine|Copper|Cysteine|Dietary Fats|Diethylnitrosamine|epigallocatechin gallate|Glutathione|Hemin|Iron|Lead|Lithocholic Acid|Mercury|Nickel|Particulate Matter|Pesticides|Plant Extracts|resveratrol|rosiglitazone|Silver|Superoxides|troglitazone|Vehicle Emissions	53.75	79
CPT1A	111	1374	Diabetes Mellitus, Type 2	MESH:D003924	marker/mechanism	alpha-Tocopherol|Berberine|Bezafibrate|bisphenol A|Cadmium|Copper|Curcumin|daidzein|Dichlorodiphenyl Dichloroethylene|Dietary Fats|Fatty Acids, Nonesterified|Fructose|Genistein|Glucose|Glutathione|mangiferin|Metformin|Plant Extracts|resveratrol|rosiglitazone|Streptozocin|troglitazone|Vehicle Emissions|Zinc	52.27	111
C3	51	718	Diabetes Mellitus, Type 2	MESH:D003924	marker/mechanism	Ascorbic Acid|bisphenol A|Cadmium|Chromium|Copper|Curcumin|daidzein|Dietary Fats|Folic Acid|Genistein|Glucose|Lead|Magnesium|mangiferin|Mercury|Nickel|Levonorgestrel|Particulate Matter|resveratrol|Triglycerides|troglitazone|Vehicle Emissions|Zinc	51.2	51
CASP8	104	841	Diabetes Mellitus, Type 2	MESH:D003924	marker/mechanism	alpha-Tocopherol|Arsenic|Ascorbic Acid|Berberine|bisphenol A|Blood Glucose|Cadmium|Chromium|cinnamic aldehyde|Copper|Curcumin|Dichlorodiphenyl Dichloroethylene|Dietary Fats|Diethylnitrosamine|Drugs, Chinese Herbal|epigallocatechin gallate|Folic Acid|Genistein|Glucose|Glutathione|Lithocholic Acid|Malathion|Metformin|Nelfinavir|Nickel|Nicotine|nymphayol|orlistat|Particulate Matter|Pentoxifylline|Pl…	50.84	104
PRKCB	108	5579	Diabetes Mellitus, Type 2	MESH:D003924	marker/mechanism	Arsenic|Ascorbic Acid|bisphenol A|Calcium|Clozapine|daidzein|Diethylnitrosamine|Folic Acid|Glucose|Lead|Lithocholic Acid|Metformin|Nickel|Nicotine|resveratrol|rosiglitazone|Streptozocin|Superoxides|troglitazone|Vehicle Emissions|Zinc	48.52	108
HNF4A	99	3172	Diabetes Mellitus, Type 2	MESH:D003924	marker/mechanism	Air Pollutants|Berberine|bisphenol A|Calcium|Copper|Dietary Fats|Diethylnitrosamine|Drugs, Chinese Herbal|Fructose|Glucose|Glutathione|Lithocholic Acid|Metformin|Plant Extracts|resveratrol|rosiglitazone|troglitazone|Zinc	45.49	99
SLC2A2	108	6514	Diabetes Mellitus, Type 2	MESH:D003924	marker/mechanism	Alloxan|Bezafibrate|bisphenol A|Cadmium|Calcium|Curcumin|Dietary Fats|Diethylnitrosamine|Folic Acid|Fructose|Genistein|Glucose|Metformin|Particulate Matter|Plant Extracts|resveratrol|rosiglitazone|Streptozocin|troglitazone	44.23	108
UCP2	100	7351	Diabetes Mellitus, Type 2	MESH:D003924	marker/mechanism	Berberine|Bezafibrate|bisphenol A|Blood Glucose|Cadmium|Copper|Dietary Fats|Folic Acid|Glucose|Glutathione|Lead|Metformin|Nickel|Plant Extracts|resveratrol|rosiglitazone|Superoxides|telmisartan|Thiazolidinediones|troglitazone|Niacinamide	44.09	100
OGG1	68	4968	Diabetes Mellitus, Type 2	MESH:D003924	marker/mechanism	Air Pollutants|Arsenic|Bezafibrate|bisphenol A|Cadmium|Curcumin|Dietary Fats|Diethylnitrosamine|Glutathione|Lead|Manganese|Mercury|Metformin|Nickel|Particulate Matter|Pesticides|resveratrol|Vehicle Emissions|Zinc	43.39	68
HP	67	3240	Diabetes Mellitus, Type 2	MESH:D003924	marker/mechanism	alpha-Tocopherol|Ascorbic Acid|bisphenol A|Cadmium|Copper|Dietary Fats|Genistein|Glucose|Lead|Nickel|Phthalic Acids|Polychlorinated Biphenyls|resveratrol|rosiglitazone|troglitazone|Vehicle Emissions|Zinc	41.08	67
CBS	60	875	Diabetes Mellitus, Type 2	MESH:D003924	marker/mechanism	S-Adenosylmethionine|Arsenic|Ascorbic Acid|bisphenol A|Cadmium|Copper|Cysteine|Diethylnitrosamine|Folic Acid|Genistein|Glucose|Glutathione|Plant Extracts|rosiglitazone|Superoxides|troglitazone	40.13	60
PTPN1	68	5770	Diabetes Mellitus, Type 2	MESH:D003924	marker/mechanism	Benzoic Acid|bisphenol A|Chromium|cinnamic aldehyde|Copper|Dietary Fats|Diethylnitrosamine|Fructose|fumosorinone|Genistein|Lithocholic Acid|Plant Extracts|resveratrol|rosiglitazone|Streptozocin|Zinc	39.5	68
CCND2	88	894	Diabetes Mellitus, Type 2	MESH:D003924	marker/mechanism	alpha-Tocopherol|Arsenic|Ascorbic Acid|Berberine|bisphenol A|Copper|Drugs, Chinese Herbal|Genistein|Glucose|Metformin|Nickel|Nicotine|Phthalic Acids|Plant Extracts|resveratrol|rosiglitazone|Silver|troglitazone|Zinc	39.32	88
EGFR	68	1956	Diabetes Mellitus, Type 2	MESH:D003924	marker/mechanism	Arsenic|Ascorbic Acid|Benzoic Acid|bisphenol A|Cadmium|Calcium|Copper|Curcumin|daidzein|Dichlorodiphenyl Dichloroethylene|Dietary Fats|Diethylnitrosamine|Drugs, Chinese Herbal|epigallocatechin gallate|Genistein|Glutathione|Lead|Magnesium|Nicotine|Particulate Matter|Pesticides|Plant Extracts|resveratrol|rosiglitazone|Vehicle Emissions|Zinc	39.14	68
EDNRB	70	1910	Diabetes Mellitus, Type 2	MESH:D003924	marker/mechanism	Alloxan|Arsenic|Ascorbic Acid|benidipine|bisphenol A|Chromium|Dietary Fats|Diethylnitrosamine|epigallocatechin gallate|Folic Acid|Nicotine|Particulate Matter|rosiglitazone|telmisartan|troglitazone|Vehicle Emissions|Zinc	36.46	70
HBA1	40	3039	Diabetes Mellitus, Type 2	MESH:D003924	marker/mechanism	bisphenol A|Chromium|Copper|coumarin|Diethylnitrosamine|Glucose|Iron|orlistat|Particulate Matter|Plant Extracts|resveratrol|Streptozocin|Niacinamide	36.24	40
ID1	74	3397	Diabetes Mellitus, Type 2	MESH:D003924	marker/mechanism	Air Pollutants|Arsenic|bisphenol A|Curcumin|Dietary Fats|Diethylnitrosamine|Folic Acid|Genistein|Glucose|Nickel|Nicotine|Particulate Matter|resveratrol|rosiglitazone|Silver|troglitazone|Pantothenic Acid	35.61	74
RETN	100	56729	Diabetes Mellitus, Type 2	MESH:D003924	marker/mechanism	bisphenol A|Dichlorodiphenyl Dichloroethylene|Dietary Fats|Fructose|Genistein|Glucose|Iron|Metformin|pioglitazone|resveratrol|rosiglitazone|Streptozocin|troglitazone|Vehicle Emissions	35.41	100
LIPC	65	3990	Diabetes Mellitus, Type 2	MESH:D003924	marker/mechanism	Arsenic|Bezafibrate|bisphenol A|Cholesterol, HDL|Curcumin|Dietary Fats|Diethylnitrosamine|Fibric Acids|Fructose|Genistein|pioglitazone|Proteoglycans|rosiglitazone|Triglycerides|Zinc	35.03	65
ATP2A2	66	488	Diabetes Mellitus, Type 2	MESH:D003924	marker/mechanism	Alloxan|bisphenol A|Calcium|Dietary Fats|Drugs, Chinese Herbal|Enalapril|epigallocatechin gallate|Folic Acid|Fructose|Genistein|Particulate Matter|Plant Extracts|resveratrol|rosiglitazone|Streptozocin|Vehicle Emissions	34.62	66
PDX1	91	3651	Diabetes Mellitus, Type 2	MESH:D003924	marker/mechanism	Bezafibrate|bisphenol A|Dietary Fats|Folic Acid|Fructose|Glucose|Metformin|Plant Extracts|resveratrol|rosiglitazone|Streptozocin|Vehicle Emissions	34.4	91
S100A6	66	6277	Diabetes Mellitus, Type 2	MESH:D003924	marker/mechanism	Ascorbic Acid|bisphenol A|Cadmium|Calcium|Copper|Dietary Fats|Diethylnitrosamine|Folic Acid|Fructose|Manganese|Nickel|resveratrol|rosiglitazone|Streptozocin|Zinc	34.21	66
BRAF	44	673	Diabetes Mellitus, Type 2	MESH:D003924	marker/mechanism	Arsenic|Cadmium|Dietary Fats|Diethylnitrosamine|Mercury|Nickel|Nicotine|Particulate Matter|Pentoxifylline|resveratrol|Silver|troglitazone|Vehicle Emissions|Zinc	34.18	44
BCL2L11	41	10018	Diabetes Mellitus, Type 2	MESH:D003924	marker/mechanism	Air Pollutants|Berberine|bisphenol A|Copper|Curcumin|Dichlorodiphenyl Dichloroethylene|Diethylnitrosamine|efavirenz|Folic Acid|Glucose|Mercury|Nickel|resveratrol|troglitazone|Vehicle Emissions|Niacinamide|Zinc	33.76	41
TNFRSF1A	37	7132	Diabetes Mellitus, Type 2	MESH:D003924	marker/mechanism	Arsenic|bisphenol A|Cadmium|Curcumin|Dietary Fats|Diethylnitrosamine|epigallocatechin gallate|Genistein|Glutathione|Magnesium|Mercury|Nickel|Nicotine|Particulate Matter|Plant Extracts|resveratrol|Vehicle Emissions|Zinc	33.71	37
ECE1	60	1889	Diabetes Mellitus, Type 2	MESH:D003924	marker/mechanism	Air Pollutants|benidipine|bisphenol A|Dietary Fats|epigallocatechin gallate|Folic Acid|Genistein|Particulate Matter|Plant Extracts|resveratrol|rosiglitazone|troglitazone|Vehicle Emissions	32.99	60
EDNRA	67	1909	Diabetes Mellitus, Type 2	MESH:D003924	marker/mechanism	Alloxan|Arsenic|benidipine|bisphenol A|Calcium|Drugs, Chinese Herbal|Fructose|Nicotine|Particulate Matter|Phthalic Acids|rosiglitazone|Streptozocin|Superoxides|telmisartan|Vehicle Emissions	32.97	67
KCNJ11	44	3767	Diabetes Mellitus, Type 2	MESH:D003924	marker/mechanism	bisphenol A|Calcium|Chlorpropamide|Dietary Fats|Gliclazide|Glyburide|Manganese|pioglitazone|resveratrol|Tolbutamide|Vehicle Emissions	31.49	44
GPD2	72	2820	Diabetes Mellitus, Type 2	MESH:D003924	marker/mechanism	Arsenic|bisphenol A|Dietary Fats|Glucose|Lead|Plant Extracts|resveratrol|rosiglitazone|topiramate|troglitazone|Vehicle Emissions|Zinc	30.7	72
KL	71	9365	Diabetes Mellitus, Type 2	MESH:D003924	marker/mechanism	Amino Acids|bisphenol A|Cadmium|Calcium|epigallocatechin gallate|Genistein|Malondialdehyde|resveratrol|rosiglitazone|Streptozocin|troglitazone|Zinc	30.7	71
MRAS	30	22808	Diabetes Mellitus, Type 2	MESH:D003924	marker/mechanism	Arsenic|bisphenol A|Dietary Fats|Diethylnitrosamine|Glucose|Lithocholic Acid|Nickel|Particulate Matter|Polychlorinated Biphenyls|Vehicle Emissions|Zinc	30.31	30
BHMT	39	635	Diabetes Mellitus, Type 2	MESH:D003924	marker/mechanism	Arsenic|bisphenol A|Copper|coumarin|Dietary Fats|Diethylnitrosamine|Folic Acid|Nickel|Phthalic Acids|Plant Extracts|Streptozocin|Vehicle Emissions|Zinc	29.83	39
GCK	75	2645	Diabetes Mellitus, Type 2	MESH:D003924	marker/mechanism	Alloxan|Arsenic|bisphenol A|Copper|Dietary Fats|Diethylnitrosamine|Fructose|Glucose|Plant Extracts|resveratrol|rosiglitazone|Streptozocin|Vehicle Emissions	29.15	75
IAPP	59	3375	Diabetes Mellitus, Type 2	MESH:D003924	marker/mechanism	Ascorbic Acid|bisphenol A|Copper|Glucose|Glutathione|rosiglitazone|Streptozocin|Vehicle Emissions|Zinc	26.99	59
CDO1	46	1036	Diabetes Mellitus, Type 2	MESH:D003924	marker/mechanism	bisphenol A|Copper|coumarin|Cysteine|Dietary Fats|Diethylnitrosamine|Folic Acid|Glutathione|hypotaurine|Iron|rosiglitazone	26.37	46
PAX6	19	5080	Diabetes Mellitus, Type 2	MESH:D003924	marker/mechanism	Arsenic|bisphenol A|Cadmium|Calcium|Curcumin|Folic Acid|Glucose|Lead|Silver|Vehicle Emissions|Zinc	26.37	19
ENPP1	38	5167	Diabetes Mellitus, Type 2	MESH:D003924	marker/mechanism	bisphenol A|Chromium|Copper|Dietary Fats|Diethylnitrosamine|Genistein|Mercury|Nickel|resveratrol|Silver|troglitazone	26.16	38
RNF6	34	6049	Diabetes Mellitus, Type 2	MESH:D003924	marker/mechanism	bisphenol A|Dietary Fats|epigallocatechin gallate|Folic Acid|Lead|Plant Extracts|resveratrol|troglitazone|Vehicle Emissions	26.04	34
HPX	33	3263	Diabetes Mellitus, Type 2	MESH:D003924	marker/mechanism	bisphenol A|Cadmium|Copper|Dietary Fats|Genistein|Heme|Lead|Mercury|Nickel|troglitazone|Zinc	25.74	33
HNF1A	29	6927	Diabetes Mellitus, Type 2	MESH:D003924	marker/mechanism	bisphenol A|Calcium|Dietary Fats|Diethylnitrosamine|Glucose|Lithocholic Acid|Mercury|Phthalic Acids|resveratrol|Zinc	25.48	29
HK1	44	3098	Diabetes Mellitus, Type 2	MESH:D003924	marker/mechanism	Arsenic|Ascorbic Acid|bisphenol A|Folic Acid|Glucose|resveratrol|Silver|Streptozocin|Tolbutamide|Vehicle Emissions|Zinc	25.15	44
CYP3A2	36	266682	Diabetes Mellitus, Type 2	MESH:D003924	marker/mechanism	alpha-Tocopherol|bisphenol A|coumarin|Dietary Fats|Diethylnitrosamine|Drugs, Chinese Herbal|Genistein|Glutathione|Lithocholic Acid|Nicotine|pioglitazone|Niacinamide|Zinc	24.75	36
ABCC8	38	6833	Diabetes Mellitus, Type 2	MESH:D003924	marker/mechanism	bisphenol A|Chlorpropamide|Gliclazide|Glyburide|Plant Extracts|resveratrol|Silver|Tolbutamide|troglitazone	23.57	38
ST6GAL1	47	6480	Diabetes Mellitus, Type 2	MESH:D003924	marker/mechanism	Air Pollutants|bisphenol A|Dietary Fats|Diethylnitrosamine|Folic Acid|Lithocholic Acid|rosiglitazone|Silver|Vehicle Emissions|Zinc	22.67	47
SHBG	18	6462	Diabetes Mellitus, Type 2	MESH:D003924	marker/mechanism	bisphenol A|Cadmium|Copper|Dichlorodiphenyl Dichloroethylene|Fructose|Genistein|Glucose|Nickel|Levonorgestrel|Particulate Matter|Zinc	22.46	18
TNFRSF1B	39	7133	Diabetes Mellitus, Type 2	MESH:D003924	marker/mechanism	Arsenic|bisphenol A|Curcumin|Dichlorodiphenyl Dichloroethylene|Diethylnitrosamine|Lead|Nickel|Particulate Matter|resveratrol|Streptozocin|Vehicle Emissions	22.32	39
CYP3A23/3A1	61	25642	Diabetes Mellitus, Type 2	MESH:D003924	marker/mechanism	bisphenol A|Dichlorodiphenyl Dichloroethylene|Dietary Fats|Diethylnitrosamine|Drugs, Chinese Herbal|Glutathione|Lithocholic Acid|mangiferin|Nelfinavir|pioglitazone|Plant Extracts|rosiglitazone|troglitazone	22.13	61
MIR214	21	406996	Diabetes Mellitus, Type 2	MESH:D003924	marker/mechanism	Dietary Fats|Folic Acid|Nickel|Plant Extracts|resveratrol|Silver|Zinc	21.76	21
PAM	11	5066	Diabetes Mellitus, Type 2	MESH:D003924	marker/mechanism	Ascorbic Acid|bisphenol A|Calcium|Copper|Dichlorodiphenyl Dichloroethylene|Folic Acid|Iron|Vehicle Emissions|Zinc	21.25	11
GCGR	55	2642	Diabetes Mellitus, Type 2	MESH:D003924	marker/mechanism	bisphenol A|Copper|Dietary Fats|Diethylnitrosamine|Genistein|rosiglitazone|troglitazone|Vehicle Emissions	21.15	55
MIR141	26	406933	Diabetes Mellitus, Type 2	MESH:D003924	marker/mechanism	Arsenic|bisphenol A|Dietary Fats|Genistein|Glucose|Malondialdehyde|Silver	21.15	26
MIR200A	37	406983	Diabetes Mellitus, Type 2	MESH:D003924	marker/mechanism	Arsenic|bisphenol A|Drugs, Chinese Herbal|Glucose|Silver|Streptozocin|Zinc	20.95	37
MIR222	34	407007	Diabetes Mellitus, Type 2	MESH:D003924	marker/mechanism	Arsenic|bisphenol A|Cadmium|Folic Acid|Lead|Particulate Matter|Streptozocin	20.58	34
NOTCH2	18	4853	Diabetes Mellitus, Type 2	MESH:D003924	marker/mechanism	Air Pollutants|Arsenic|bisphenol A|Dichlorodiphenyl Dichloroethylene|Diethylnitrosamine|Genistein|Lead|resveratrol|Vehicle Emissions	20.57	18
SFRP4	22	6424	Diabetes Mellitus, Type 2	MESH:D003924	marker/mechanism	Air Pollutants|Arsenic|bisphenol A|Genistein|Nickel|pioglitazone|Silver|Vehicle Emissions	20.38	22
GCKR	56	2646	Diabetes Mellitus, Type 2	MESH:D003924	marker/mechanism	Alloxan|bisphenol A|coumarin|Dietary Fats|Diethylnitrosamine|Fructose|rosiglitazone|troglitazone	20.14	56
PCSK2	17	5126	Diabetes Mellitus, Type 2	MESH:D003924	marker/mechanism	bisphenol A|Dietary Fats|Diethylnitrosamine|Heme|Nickel|Plant Extracts|Vehicle Emissions	19.58	17
IGF2BP2	12	10644	Diabetes Mellitus, Type 2	MESH:D003924	marker/mechanism	bisphenol A|Copper|Folic Acid|Lead|Nicotine|Polychlorinated Biphenyls|resveratrol	19.43	12
MIR205	37	406988	Diabetes Mellitus, Type 2	MESH:D003924	marker/mechanism	Arsenic|bisphenol A|Dietary Fats|resveratrol|Streptozocin|Zinc	19.03	37
NKX6-1	22	4825	Diabetes Mellitus, Type 2	MESH:D003924	marker/mechanism	bisphenol A|Dietary Fats|Folic Acid|Glucose|Plant Extracts|resveratrol	19.03	22
GRB14	24	2888	Diabetes Mellitus, Type 2	MESH:D003924	marker/mechanism	Air Pollutants|Arsenic|bisphenol A|Copper|Dietary Fats|Diethylnitrosamine|Nickel|Particulate Matter	18.66	24
TCF7L2	15	6934	Diabetes Mellitus, Type 2	MESH:D003924	marker/mechanism	bisphenol A|Curcumin|Drugs, Chinese Herbal|Folic Acid|Nickel|Pesticides|resveratrol|Silver	18.66	15
CAPN10	20	11132	Diabetes Mellitus, Type 2	MESH:D003924	marker/mechanism	Arsenic|bisphenol A|Dietary Fats|Diethylnitrosamine|Nicotine|Vehicle Emissions	18.6	20
ATP2A3	24	489	Diabetes Mellitus, Type 2	MESH:D003924	marker/mechanism	Arsenic|bisphenol A|Cadmium|Dietary Fats|Genistein|Nickel|resveratrol	18.45	24
MIR375	30	494324	Diabetes Mellitus, Type 2	MESH:D003924	marker/mechanism	Cadmium|Particulate Matter|resveratrol|Streptozocin|Vehicle Emissions|Zinc	18.41	30
MIR98	32	407054	Diabetes Mellitus, Type 2	MESH:D003924	marker/mechanism	Drugs, Chinese Herbal|epigallocatechin gallate|Particulate Matter|resveratrol|Streptozocin|Zinc	18.41	32
ZFAND3	25	60685	Diabetes Mellitus, Type 2	MESH:D003924	marker/mechanism	Air Pollutants|Arsenic|bisphenol A|Lead|Mercury|troglitazone	17.66	25
CISD2	18	493856	Diabetes Mellitus, Type 2	MESH:D003924	marker/mechanism	bisphenol A|Cadmium|Dietary Fats|Nickel|resveratrol|Vehicle Emissions	17.65	18
NEUROD1	61	4760	Diabetes Mellitus, Type 2	MESH:D003924	marker/mechanism	Arsenic|bisphenol A|Curcumin|rosiglitazone|Streptozocin|Vehicle Emissions|Zinc	17.49	61
MAT1A	34	4143	Diabetes Mellitus, Type 2	MESH:D003924	marker/mechanism	S-Adenosylmethionine|Arsenic|bisphenol A|coumarin|Dietary Fats|Diethylnitrosamine|Folic Acid|troglitazone	17.35	34
PROX1	30	5629	Diabetes Mellitus, Type 2	MESH:D003924	marker/mechanism	bisphenol A|Dietary Fats|Nicotine|Plant Extracts|Silver|troglitazone|Vehicle Emissions	17.16	30
VPS26A	10	9559	Diabetes Mellitus, Type 2	MESH:D003924	marker/mechanism	Air Pollutants|bisphenol A|Folic Acid|Glucose|Particulate Matter|Plant Extracts	17.16	10
MIR92B	11	693235	Diabetes Mellitus, Type 2	MESH:D003924	marker/mechanism	bisphenol A|Folic Acid|Particulate Matter|resveratrol|Silver	17.04	11
GNB3	34	2784	Diabetes Mellitus, Type 2	MESH:D003924	marker/mechanism	bisphenol A|Clozapine|Particulate Matter|rosiglitazone|Silver|Vehicle Emissions	17	34
SNAP25	15	6616	Diabetes Mellitus, Type 2	MESH:D003924	marker/mechanism	bisphenol A|Clozapine|Glucose|Lead|Particulate Matter|Plant Extracts|Silver|Zinc	16.81	15
A	6	50518	Diabetes Mellitus, Type 2	MESH:D003924	marker/mechanism	bisphenol A|Diethylnitrosamine|Folic Acid|Genistein|Vehicle Emissions	16.76	6
ADCY5	17	111	Diabetes Mellitus, Type 2	MESH:D003924	marker/mechanism	bisphenol A|Calcium|Clozapine|Genistein|Magnesium|pioglitazone|Vehicle Emissions	16.75	17
GLIS3	6	169792	Diabetes Mellitus, Type 2	MESH:D003924	marker/mechanism	Diethylnitrosamine|epigallocatechin gallate|Lead|Nickel|Silver|Vehicle Emissions	16.7	6
CDKAL1	24	54901	Diabetes Mellitus, Type 2	MESH:D003924	marker/mechanism	bisphenol A|Dietary Fats|Folic Acid|Polychlorinated Biphenyls|resveratrol|Zinc	16.55	24
UBE2E2	12	7325	Diabetes Mellitus, Type 2	MESH:D003924	marker/mechanism	Air Pollutants|Arsenic|bisphenol A|Diethylnitrosamine|Folic Acid|Particulate Matter	16.01	12
ITLN1	15	55600	Diabetes Mellitus, Type 2	MESH:D003924	marker/mechanism	bisphenol A|Diethylnitrosamine|Heme|Iron|pioglitazone	15.89	15
CCDC92	9	80212	Diabetes Mellitus, Type 2	MESH:D003924	marker/mechanism	bisphenol A|Copper|Folic Acid|Plant Extracts|Silver|Vehicle Emissions	15.27	9
KLF14	6	136259	Diabetes Mellitus, Type 2	MESH:D003924	marker/mechanism	bisphenol A|Copper|Plant Extracts|Vehicle Emissions	14.97	6
HMGA1	13	3159	Diabetes Mellitus, Type 2	MESH:D003924	marker/mechanism	bisphenol A|Chromium|Copper|epigallocatechin gallate|Nicotine|Plant Extracts|Zinc	14.3	13
CMIP	18	80790	Diabetes Mellitus, Type 2	MESH:D003924	marker/mechanism	Ascorbic Acid|bisphenol A|epigallocatechin gallate|Lead|troglitazone	13.69	18
ADAMTS9	8	56999	Diabetes Mellitus, Type 2	MESH:D003924	marker/mechanism	bisphenol A|Diethylnitrosamine|Folic Acid|Genistein|Nickel|Silver	13.62	8
MIR30A	12	407029	Diabetes Mellitus, Type 2	MESH:D003924	marker/mechanism	Folic Acid|Particulate Matter|Plant Extracts|resveratrol|Zinc	13.56	12
PEPD	29	5184	Diabetes Mellitus, Type 2	MESH:D003924	marker/mechanism	bisphenol A|Dietary Fats|Genistein|Silver|troglitazone|Vehicle Emissions	13.14	29
SLC22A3	44	6581	Diabetes Mellitus, Type 2	MESH:D003924	marker/mechanism	Air Pollutants|bisphenol A|Dietary Fats|Genistein|Metformin|Particulate Matter|Vehicle Emissions	12.98	44
MIR17HG	9	407975	Diabetes Mellitus, Type 2	MESH:D003924	marker/mechanism	bisphenol A|Iron|Nickel|resveratrol|Silver	12.95	9
INPPL1	12	3636	Diabetes Mellitus, Type 2	MESH:D003924	marker/mechanism	3-((4-chlorobenzyl)oxy)-N-((1S)-1-phenylethyl)-2-thiophenecarboxamide|Arsenic|bisphenol A|Folic Acid|Nicotine	12.88	12
KCNQ1	16	3784	Diabetes Mellitus, Type 2	MESH:D003924	marker/mechanism	Air Pollutants|Arsenic|bisphenol A|Diethylnitrosamine|Particulate Matter|Zinc	12.7	16
JAZF1	19	221895	Diabetes Mellitus, Type 2	MESH:D003924	marker/mechanism	bisphenol A|Iron|Lead|troglitazone|Vehicle Emissions	12.52	19
MAPK8IP1	7	9479	Diabetes Mellitus, Type 2	MESH:D003924	marker/mechanism	bisphenol A|Clozapine|Folic Acid|Plant Extracts|Vehicle Emissions	12.41	7
PAX4	7	5078	Diabetes Mellitus, Type 2	MESH:D003924	marker/mechanism	bisphenol A|Plant Extracts|Vehicle Emissions|Zinc	12.4	7
HHEX	16	3087	Diabetes Mellitus, Type 2	MESH:D003924	marker/mechanism	bisphenol A|Dietary Fats|epigallocatechin gallate|Folic Acid|Nickel|Silver	11.92	16
WFS1	44	7466	Diabetes Mellitus, Type 2	MESH:D003924	marker/mechanism	bisphenol A|Dietary Fats|Lead|resveratrol|rosiglitazone	11.84	44
MIR181C	11	406957	Diabetes Mellitus, Type 2	MESH:D003924	marker/mechanism	Particulate Matter|resveratrol|Silver|Zinc	11.8	11
MIR27A	29	407018	Diabetes Mellitus, Type 2	MESH:D003924	marker/mechanism	Particulate Matter|resveratrol|Silver|Streptozocin	11.25	29
TMEM18	6	129787	Diabetes Mellitus, Type 2	MESH:D003924	marker/mechanism	bisphenol A|Copper|Vehicle Emissions|Pantothenic Acid	11.24	6
KCNK16	5	83795	Diabetes Mellitus, Type 2	MESH:D003924	marker/mechanism	bisphenol A|Copper|Plant Extracts	10.86	5
MIR10B	20	406903	Diabetes Mellitus, Type 2	MESH:D003924	marker/mechanism	Dietary Fats|Particulate Matter|resveratrol|Zinc	10.84	20
MAEA	10	10296	Diabetes Mellitus, Type 2	MESH:D003924	marker/mechanism	Arsenic|bisphenol A|Genistein|Plant Extracts	10.79	10
MIR487B	8	664616	Diabetes Mellitus, Type 2	MESH:D003924	marker/mechanism	Particulate Matter|Plant Extracts|resveratrol	10.45	8
MIR221	10	407006	Diabetes Mellitus, Type 2	MESH:D003924	marker/mechanism	bisphenol A|Folic Acid|resveratrol|Zinc	10.14	10
PSMD6	4	9861	Diabetes Mellitus, Type 2	MESH:D003924	marker/mechanism	bisphenol A|Cadmium|Nickel|Plant Extracts	9.03	4
C2CD4B	4	388125	Diabetes Mellitus, Type 2	MESH:D003924	marker/mechanism	bisphenol A|Nickel|Vehicle Emissions	8.92	4
MIR127	5	406914	Diabetes Mellitus, Type 2	MESH:D003924	marker/mechanism	bisphenol A|Genistein|Particulate Matter	8.89	5
PCX	62	18563	Diabetes Mellitus, Type 2	MESH:D003924	marker/mechanism	Dietary Fats|rosiglitazone|Streptozocin|troglitazone	8.58	62
MTNR1B	14	4544	Diabetes Mellitus, Type 2	MESH:D003924	marker/mechanism	Blood Glucose|Pesticides|resveratrol	8.26	14
MIR144	24	406936	Diabetes Mellitus, Type 2	MESH:D003924	marker/mechanism	bisphenol A|Streptozocin|Vehicle Emissions	8.22	24
MIR204	9	406987	Diabetes Mellitus, Type 2	MESH:D003924	marker/mechanism	Lead|resveratrol|Zinc	8.02	9
MIRLET7D	10	406886	Diabetes Mellitus, Type 2	MESH:D003924	marker/mechanism	Arsenic|Mercury|Particulate Matter	7.92	10
THADA	7	63892	Diabetes Mellitus, Type 2	MESH:D003924	marker/mechanism	Diethylnitrosamine|Glucose|Vehicle Emissions	7.89	7
PPP1R3A	12	5506	Diabetes Mellitus, Type 2	MESH:D003924	marker/mechanism	bisphenol A|pioglitazone|Vehicle Emissions	7.83	12
MIR377	4	494326	Diabetes Mellitus, Type 2	MESH:D003924	marker/mechanism	Drugs, Chinese Herbal|Particulate Matter	7.8	4
MIR33B	5	693120	Diabetes Mellitus, Type 2	MESH:D003924	marker/mechanism	Particulate Matter|Silver	6.89	5
FTO	13	79068	Diabetes Mellitus, Type 2	MESH:D003924	marker/mechanism	bisphenol A|Dietary Fats|Lead	6.84	13
PLEKHA1	13	59338	Diabetes Mellitus, Type 2	MESH:D003924	marker/mechanism	bisphenol A|Dietary Fats|Folic Acid	6.04	13
MIR744	24	100126313	Diabetes Mellitus, Type 2	MESH:D003924	marker/mechanism	Particulate Matter|Streptozocin	5.89	24
MIR483	5	619552	Diabetes Mellitus, Type 2	MESH:D003924	marker/mechanism	Particulate Matter|Silver	5.75	5
HLA-DRB5	8	3127	Diabetes Mellitus, Type 2	MESH:D003924	marker/mechanism	Arsenic|Polychlorinated Biphenyls	5.44	8
MIR339	6	442907	Diabetes Mellitus, Type 2	MESH:D003924	marker/mechanism	Plant Extracts|resveratrol	5.44	6
MIR215	3	406997	Diabetes Mellitus, Type 2	MESH:D003924	marker/mechanism	bisphenol A|Vehicle Emissions	5.36	3
HMG20A	5	10363	Diabetes Mellitus, Type 2	MESH:D003924	marker/mechanism	bisphenol A|Zinc	5.19	5
MIR335	5	442904	Diabetes Mellitus, Type 2	MESH:D003924	marker/mechanism	bisphenol A|Zinc	4.9	5
FAM234A	4	83986	Diabetes Mellitus, Type 2	MESH:D003924	marker/mechanism	bisphenol A|Copper	4.76	4
AP3S2	12	10239	Diabetes Mellitus, Type 2	MESH:D003924	marker/mechanism	bisphenol A|Dietary Fats	4.21	12
MOK	3	5891	Diabetes Mellitus, Type 2	MESH:D003924	marker/mechanism	bisphenol A|Folic Acid	3.96	3
JADE2	3	23338	Diabetes Mellitus, Type 2	MESH:D003924	marker/mechanism	bisphenol A|Lead	3.84	3
MIR151A	2	442893	Diabetes Mellitus, Type 2	MESH:D003924	marker/mechanism	Mercury	3.77	2
MIR2116	3	100313886	Diabetes Mellitus, Type 2	MESH:D003924	marker/mechanism	Particulate Matter	3.66	3
MIR1306	22	100302197	Diabetes Mellitus, Type 2	MESH:D003924	marker/mechanism	Streptozocin	3.4	22
MIR628	3	693213	Diabetes Mellitus, Type 2	MESH:D003924	marker/mechanism	Silver	3.3	3
MIR1226	3	100302232	Diabetes Mellitus, Type 2	MESH:D003924	marker/mechanism	Silver	3.21	3
MIR1307	7	100302174	Diabetes Mellitus, Type 2	MESH:D003924	marker/mechanism	Arsenic	3.19	7
MIR1228	3	100302201	Diabetes Mellitus, Type 2	MESH:D003924	marker/mechanism	Particulate Matter	3.18	3
MIR939	3	100126351	Diabetes Mellitus, Type 2	MESH:D003924	marker/mechanism	Particulate Matter	3.18	3
MIR1249	3	100302149	Diabetes Mellitus, Type 2	MESH:D003924	marker/mechanism	Particulate Matter	3.07	3
MIR409	3	574413	Diabetes Mellitus, Type 2	MESH:D003924	marker/mechanism	Silver	2.74	3
MIR203A	5	406986	Diabetes Mellitus, Type 2	MESH:D003924	marker/mechanism	resveratrol	2.73	5
MIR885	2	100126334	Diabetes Mellitus, Type 2	MESH:D003924	marker/mechanism	bisphenol A	1.83	2
ZC3HC1	2	51530	Diabetes Mellitus, Type 2	MESH:D003924	marker/mechanism	bisphenol A	1.69	2
APPL1	1	26060	MATURITY-ONSET DIABETES OF THE YOUNG, TYPE 14	OMIM:616511	marker/mechanism			1
C2CD4A	1	145741	Diabetes Mellitus, Type 2	MESH:D003924	marker/mechanism			1
CAPN10	1	11132	Diabetes Mellitus, Noninsulin-Dependent, 1	MESH:C563359	marker/mechanism			1
CEL	1	1056	Maturity-Onset Diabetes of the Young, Type 8, with Exocrine Dysfunction	MESH:C565225	marker/mechanism			1
GCK	2	2645	Maturity-Onset Diabetes of the Young, Type 2	MESH:C564219	marker/mechanism			2
HNF1A	1	6927	Maturity-Onset Diabetes of the Young, Type 3	MESH:C563933	marker/mechanism			1
HNF1B	1	6928	Renal cysts and diabetes syndrome	MESH:C535520	marker/mechanism			1
HNF4A	1	3172	FANCONI RENOTUBULAR SYNDROME 4 WITH MATURITY-ONSET DIABETES OF THE YOUNG	OMIM:616026	marker/mechanism			1
HNF4A	2	3172	Maturity-Onset Diabetes of the Young, Type 1	MESH:C565101	marker/mechanism			2
KCNJ11	1	3767	MATURITY-ONSET DIABETES OF THE YOUNG, TYPE 13	OMIM:616329	marker/mechanism			1
KCNU1	1	157855	Diabetes Mellitus, Type 2	MESH:D003924	marker/mechanism			1
MIR1260A	1	100302236	Diabetes Mellitus, Type 2	MESH:D003924	marker/mechanism			1
MIR1260B	1	100422991	Diabetes Mellitus, Type 2	MESH:D003924	marker/mechanism			1
MIR1296	1	100302150	Diabetes Mellitus, Type 2	MESH:D003924	marker/mechanism			1
MIR1301	1	100302246	Diabetes Mellitus, Type 2	MESH:D003924	marker/mechanism			1
MIR1908	1	100302263	Diabetes Mellitus, Type 2	MESH:D003924	marker/mechanism			1
MIR3173	1	100422981	Diabetes Mellitus, Type 2	MESH:D003924	marker/mechanism			1
MIR432	1	574451	Diabetes Mellitus, Type 2	MESH:D003924	marker/mechanism			1
MIR4482	1	100616323	Diabetes Mellitus, Type 2	MESH:D003924	marker/mechanism			1
MIR4516	1	100616258	Diabetes Mellitus, Type 2	MESH:D003924	marker/mechanism			1
MIR485	1	574436	Diabetes Mellitus, Type 2	MESH:D003924	marker/mechanism			1
MIR6741	1	102466270	Diabetes Mellitus, Type 2	MESH:D003924	marker/mechanism			1
MIR6803	1	102466739	Diabetes Mellitus, Type 2	MESH:D003924	marker/mechanism			1
MIR7704	1	102465802	Diabetes Mellitus, Type 2	MESH:D003924	marker/mechanism			1
MIR8061	1	102466251	Diabetes Mellitus, Type 2	MESH:D003924	marker/mechanism			1
NEUROD1	1	4760	MODY, Type 6	MESH:C565231	marker/mechanism			1
PAX4	1	5078	Maturity-Onset Diabetes Of The Young, Type 9	MESH:C567393	marker/mechanism			1
PDX1	2	3651	Maturity-Onset Diabetes of the Young, Type 4	MESH:C563451	marker/mechanism			2
TBC1D4	1	9882	DIABETES MELLITUS, NONINSULIN-DEPENDENT, 5	OMIM:616087	marker/mechanism			1
TMEM155	1	132332	Diabetes Mellitus, Type 2	MESH:D003924	marker/mechanism			1
TRNL1	1	4567	Noninsulin-dependent diabetes mellitus with deafness	MESH:C536246	marker/mechanism			1
CAT	155	847	Diabetes Mellitus, Type 2	MESH:D003924	marker/mechanism|therapeutic	S-Adenosylmethionine|Air Pollutants|Alloxan|alpha-Tocopherol|Arsenic|Ascorbic Acid|astaxanthine|Benzoic Acid|Berberine|Bezafibrate|bisphenol A|Cadmium|Calcium|Chromium|cinnamic aldehyde|Clozapine|Copper|coumarin|Curcumin|Cysteine|daidzein|Dichlorodiphenyl Dichloroethylene|Dietary Fats|Diethylnitrosamine|Diosmin|Drugs, Chinese Herbal|Enalapril|epigallocatechin gallate|Fatty Acids, Nonesterified|Fo…	115.98	155
HMOX1	146	3162	Diabetes Mellitus, Type 2	MESH:D003924	marker/mechanism|therapeutic	Air Pollutants|alpha-Tocopherol|Arsenic|Ascorbic Acid|astaxanthine|Benzoic Acid|Berberine|bisphenol A|Blood Glucose|Bromine|Cadmium|Calcium|Chromium|cinnamic aldehyde|Clozapine|Copper|Curcumin|Cysteine|Dietary Fats|Diethylnitrosamine|Drugs, Chinese Herbal|Enalapril|epigallocatechin gallate|exenatide|Folic Acid|Fructose|Genistein|Gliclazide|Glucose|Glutathione|Heme|Hemin|Iron|Kangen-karyu|Lactic A…	105.32	146
INS	144	3630	Diabetes Mellitus, Type 2	MESH:D003924	marker/mechanism|therapeutic	Amino Acids|Ascorbic Acid|Bezafibrate|bisphenol A|Blood Glucose|Cadmium|Chlorpropamide|Chromium|Clozapine|Copper|Curcumin|Dichlorodiphenyl Dichloroethylene|Dietary Fats|Fatty Acids, Nonesterified|Fructose|fumosorinone|Gliclazide|Glucose|Glutathione|Glyburide|Hemin|Lithocholic Acid|Magnesium|Manganese|mangiferin|Metformin|Nicotine|orlistat|pioglitazone|Plant Extracts|resveratrol|rosiglitazone|Stre…	89.82	144
PPARG	144	5468	Diabetes Mellitus, Type 2	MESH:D003924	marker/mechanism|therapeutic	2,2-dichloro-12-(p-chlorophenyl)-dodecanoic acid|2-methyl-c-5-(4-(5-methyl-2-(4-methylphenyl)-4-oxazolyl)butyl)-1,3-dioxane-r-2-carboxylic acid|alpha-Tocopherol|Arsenic|Ascorbic Acid|Berberine|Bezafibrate|bisphenol A|Blood Glucose|Cadmium|cinnamic aldehyde|Clozapine|Curcumin|Dichlorodiphenyl Dichloroethylene|Dietary Fats|Diethylnitrosamine|Drugs, Chinese Herbal|efavirenz|Enalapril|epigallocatechi…	86.47	144
SLC30A8	22	169026	Diabetes Mellitus, Type 2	MESH:D003924	marker/mechanism|therapeutic	bisphenol A|Cadmium|exenatide|Glucose|Vehicle Emissions|Zinc	21.85	22
HNF1B	21	6928	Diabetes Mellitus, Type 2	MESH:D003924	marker/mechanism|therapeutic	Nickel|resveratrol|troglitazone|Vehicle Emissions	9.28	21
LEP	136	3952	Diabetes Mellitus, Type 2	MESH:D003924	therapeutic	Acarbose|S-Adenosylmethionine|Arsenic|Ascorbic Acid|Bezafibrate|bisphenol A|Calcium|Chromium|Clozapine|Dichlorodiphenyl Dichloroethylene|Dietary Fats|Diethylnitrosamine|Drugs, Chinese Herbal|efavirenz|Enalapril|Fructose|Genistein|Glucose|Heme|Iron|Lead|Manganese|Metformin|Nelfinavir|Nickel|Nicotine|orlistat|Panax notoginseng extract|Particulate Matter|Pesticides|pioglitazone|Plant Extracts|resver…	93.62	136
FGF21	84	26291	Diabetes Mellitus, Type 2	MESH:D003924	therapeutic	Bezafibrate|bisphenol A|Blood Glucose|Dietary Fats|Diethylnitrosamine|Folic Acid|Fructose|Glucose|Nickel|pioglitazone|resveratrol|rosiglitazone|Streptozocin|Triglycerides|troglitazone|Vehicle Emissions	42.19	84
SMAD5	19	4090	Diabetes Mellitus, Type 2	MESH:D003924	therapeutic	Arsenic|bisphenol A|Blood Glucose|Copper|Pesticides|resveratrol|Vehicle Emissions	18.72	19
NFE2L2	139	4780	Diabetes Mellitus, Type 2	MESH:D003924		S-Adenosylmethionine|Air Pollutants|alpha-Tocopherol|Arsenic|Ascorbic Acid|astaxanthine|Berberine|bisphenol A|Blood Glucose|Cadmium|cinnamic aldehyde|Clozapine|Copper|coumarin|Curcumin|Dichlorodiphenyl Dichloroethylene|Dietary Fats|Diethylnitrosamine|Drugs, Chinese Herbal|Enalapril|epigallocatechin gallate|exenatide|Fatty Acids, Nonesterified|Fructose|Genistein|Gliclazide|Glucose|Glutathione|Heme…	106.53	139
GSR	137	2936	Diabetes Mellitus, Type 2	MESH:D003924		S-Adenosylmethionine|Alloxan|alpha-Tocopherol|Arsenic|Ascorbic Acid|Benzoic Acid|Berberine|Bezafibrate|bisphenol A|Blood Glucose|Cadmium|Calcium|Chromium|cinnamic aldehyde|Copper|coumarin|Curcumin|daidzein|Dietary Fats|Diethylnitrosamine|Diosmin|Drugs, Chinese Herbal|epigallocatechin gallate|Folic Acid|Fructose|Genistein|Gliclazide|Glucose|Glutathione|Glyburide|Iron|Lactic Acid|Lead|Malathion|Man…	104.88	137
IL1B	151	3553	Diabetes Mellitus, Type 2	MESH:D003924		8-epi-prostaglandin F2alpha|S-Adenosylmethionine|Air Pollutants|alpha-Tocopherol|Arsenic|Ascorbic Acid|astaxanthine|Berberine|Bezafibrate|bisphenol A|Blood Glucose|Bromine|Cadmium|Calcium|Chromium|cinnamic aldehyde|Copper|coumarin|Curcumin|daidzein|Dichlorodiphenyl Dichloroethylene|Dietary Fats|Diethylnitrosamine|Drugs, Chinese Herbal|Enalapril|epigallocatechin gallate|Fatty Acids, Nonesterified|…	100.72	151
GSK3B	126	2932	Diabetes Mellitus, Type 2	MESH:D003924		3-((4-chlorobenzyl)oxy)-N-((1S)-1-phenylethyl)-2-thiophenecarboxamide|Amino Acids|Arsenic|Ascorbic Acid|Berberine|bisphenol A|Blood Glucose|Cadmium|Calcium|Chromium|cinnamic aldehyde|Clozapine|Copper|Curcumin|Dichlorodiphenyl Dichloroethylene|Dietary Fats|Diethylnitrosamine|Drugs, Chinese Herbal|Enalapril|epigallocatechin gallate|Folic Acid|fumosorinone|Genistein|ginsenoside Re|Glucose|Glutathion…	97.18	126
AGT	110	183	Diabetes Mellitus, Type 2	MESH:D003924		8-epi-prostaglandin F2alpha|alpha-Tocopherol|Angiotensin-Converting Enzyme Inhibitors|Ascorbic Acid|benidipine|Bezafibrate|bisphenol A|Cadmium|Calcium|Cholesterol, LDL|Chromium|Clozapine|Copper|Curcumin|Dietary Fats|Diethylnitrosamine|Drugs, Chinese Herbal|Enalapril|Fatty Acids, Nonesterified|Folic Acid|Fructose|Genistein|Glucose|Glutathione|irbesartan|Lead|Magnesium|Malondialdehyde|Manganese|man…	94.98	110
IL6	155	3569	Diabetes Mellitus, Type 2	MESH:D003924		S-Adenosylmethionine|Air Pollutants|Alloxan|alpha-Tocopherol|Arsenic|Ascorbic Acid|astaxanthine|Benzoic Acid|Berberine|Bezafibrate|bisphenol A|Blood Glucose|Cadmium|Calcium|Chromium|cinnamic aldehyde|Copper|coumarin|Curcumin|daidzein|Dichlorodiphenyl Dichloroethylene|Dietary Fats|Diethylnitrosamine|Drugs, Chinese Herbal|efavirenz|Enalapril|epigallocatechin gallate|Folic Acid|Fructose|Genistein|gi…	92.91	155
CRP	106	1401	Diabetes Mellitus, Type 2	MESH:D003924		Air Pollutants|alpha-Tocopherol|Arsenic|Ascorbic Acid|Bezafibrate|bisphenol A|Cadmium|Calcium|Clozapine|Colesevelam Hydrochloride|Copper|Curcumin|daidzein|Dietary Fats|Diethylnitrosamine|epigallocatechin gallate|Folic Acid|Fructose|Genistein|ginsenoside Re|Lead|Mercury|Metformin|Nicotine|Levonorgestrel|Particulate Matter|Pentoxifylline|Phthalic Acids|pioglitazone|Plant Extracts|resveratrol|rosigl…	92.47	106
NFKBIA	130	4792	Diabetes Mellitus, Type 2	MESH:D003924		S-Adenosylmethionine|Air Pollutants|alpha-Tocopherol|Arsenic|Ascorbic Acid|Berberine|bisphenol A|Blood Glucose|Cadmium|Calcium|cinnamic aldehyde|Copper|Curcumin|Cysteine|daidzein|Dichlorodiphenyl Dichloroethylene|Dietary Fats|Diethylnitrosamine|Drugs, Chinese Herbal|Enalapril|epigallocatechin gallate|Fatty Acids, Nonesterified|Folic Acid|Fructose|Genistein|ginsenoside Re|Glucose|Glutathione|Heme|…	92.44	130
ALB	121	213	Diabetes Mellitus, Type 2	MESH:D003924		Ascorbic Acid|Benzoic Acid|bisphenol A|Cadmium|Chromium|cinnamic aldehyde|Copper|Curcumin|Dichlorodiphenyl Dichloroethylene|Dietary Fats|Diethylnitrosamine|Drugs, Chinese Herbal|efavirenz|exenatide|Fatty Acids, Nonesterified|Fibric Acids|Folic Acid|Fructose|Genistein|Gliclazide|Glucose|Glutathione|Glyburide|Heme|Hemin|irbesartan|Iron|Lead|Lithocholic Acid|Malondialdehyde|mangiferin|Mercury|Nelfin…	91.35	121
APOE	102	348	Diabetes Mellitus, Type 2	MESH:D003924		8-epi-prostaglandin F2alpha|alpha-Tocopherol|Arsenic|Ascorbic Acid|Bezafibrate|bisphenol A|Cadmium|Calcium|Cholesterol, HDL|Cholesterol, LDL|Copper|Curcumin|Dichlorodiphenyl Dichloroethylene|Dietary Fats|Diethylnitrosamine|Enalapril|Folic Acid|Fructose|Genistein|Glucose|Glutathione|Iron|Lead|Mercury|Nickel|Nicotine|Particulate Matter|Plant Extracts|Polychlorinated Biphenyls|resveratrol|rosiglitaz…	90.9	102
VCAM1	110	7412	Diabetes Mellitus, Type 2	MESH:D003924		Air Pollutants|alpha-Tocopherol|Arsenic|Ascorbic Acid|Bezafibrate|bisphenol A|Cadmium|cinnamic aldehyde|Copper|Curcumin|daidzein|Dietary Fats|Diethylnitrosamine|Drugs, Chinese Herbal|Enalapril|epigallocatechin gallate|Folic Acid|Fructose|Genistein|Glucose|Glutathione|irbesartan|Iron|Lead|Lithocholic Acid|mangiferin|Nickel|Nicotine|Levonorgestrel|Particulate Matter|Pentoxifylline|Phthalic Acids|pi…	90.65	110
IFNG	142	3458	Diabetes Mellitus, Type 2	MESH:D003924		Air Pollutants|alpha-Tocopherol|Anti-HIV Agents|Arsenic|Ascorbic Acid|astaxanthine|Bezafibrate|bisphenol A|Cadmium|Calcium|Chromium|cinnamic aldehyde|Clozapine|Copper|Curcumin|Dichlorodiphenyl Dichloroethylene|Dietary Fats|Diethylnitrosamine|Drugs, Chinese Herbal|epigallocatechin gallate|Genistein|ginsenoside Re|Glucose|Glutathione|Glyburide|Heme|Hemin|irbesartan|Iron|Lead|Malathion|Malondialdehy…	89.76	142
SERPINE1	131	5054	Diabetes Mellitus, Type 2	MESH:D003924		Arsenic|Ascorbic Acid|Bezafibrate|bisphenol A|Bromine|Cadmium|Calcium|cinnamic aldehyde|Copper|Curcumin|Dietary Fats|Diethylnitrosamine|Drugs, Chinese Herbal|efavirenz|Enalapril|Folic Acid|Fructose|Genistein|Glucose|irbesartan|Magnesium|Manganese|mangiferin|Metformin|Nickel|Nicotine|Levonorgestrel|Particulate Matter|Pentoxifylline|Pesticides|pioglitazone|Plant Extracts|resveratrol|rosiglitazone|S…	88.86	131
HMGCR	125	3156	Diabetes Mellitus, Type 2	MESH:D003924		alpha-Tocopherol|Ascorbic Acid|Bezafibrate|bisphenol A|Cadmium|Cholesterol, LDL|Chromium|Clozapine|Colesevelam Hydrochloride|Copper|coumarin|Curcumin|Dietary Fats|Diethylnitrosamine|Folic Acid|Fructose|Genistein|Glutathione|Kangen-karyu|Lead|Lithocholic Acid|Manganese|Metformin|Nicotine|orlistat|Particulate Matter|Phthalic Acids|pioglitazone|Plant Extracts|resveratrol|rosiglitazone|Streptozocin|T…	87.2	125
SREBF1	129	6720	Diabetes Mellitus, Type 2	MESH:D003924		Arsenic|Ascorbic Acid|Berberine|Bezafibrate|bisphenol A|Cadmium|cinnamic aldehyde|Clozapine|Copper|Curcumin|Dichlorodiphenyl Dichloroethylene|Dietary Fats|Diethylnitrosamine|efavirenz|epigallocatechin gallate|Fatty Acids, Nonesterified|Fructose|Genistein|ginsenoside Re|Glucose|Glutathione|Kangen-karyu|Lithocholic Acid|mangiferin|Metformin|Nelfinavir|Nicotine|Particulate Matter|Plant Extracts|resv…	86.6	129
FASN	131	2194	Diabetes Mellitus, Type 2	MESH:D003924		Acarbose|Arsenic|Bezafibrate|bisphenol A|Cadmium|Clozapine|Copper|coumarin|Curcumin|Dichlorodiphenyl Dichloroethylene|Dietary Fats|Diethylnitrosamine|Drugs, Chinese Herbal|epigallocatechin gallate|Fatty Acids, Nonesterified|Folic Acid|Fructose|Genistein|Glucose|Glutathione|Kangen-karyu|Lead|Lithocholic Acid|Metformin|Nelfinavir|Nickel|Nicotine|orlistat|Phthalic Acids|Plant Extracts|resveratrol|ro…	85.84	131
IGF1	128	3479	Diabetes Mellitus, Type 2	MESH:D003924		Amino Acids|Arsenic|Ascorbic Acid|Bezafibrate|bisphenol A|Bromine|Cadmium|Calcium|Chromium|Clozapine|Copper|Curcumin|Dichlorodiphenyl Dichloroethylene|Dietary Fats|Diethylnitrosamine|Drugs, Chinese Herbal|Enalapril|epigallocatechin gallate|Folic Acid|Genistein|Glucose|Glutathione|Iron|Lead|Mercury|Metformin|Nickel|Nicotine|Levonorgestrel|Particulate Matter|Plant Extracts|Proteoglycans|resveratrol…	85.32	128
MPO	131	4353	Diabetes Mellitus, Type 2	MESH:D003924		Alloxan|Arsenic|Ascorbic Acid|Benzoic Acid|Berberine|bisphenol A|Blood Glucose|cinnamic aldehyde|Clozapine|Copper|Curcumin|Cysteine|Drugs, Chinese Herbal|Enalapril|epigallocatechin gallate|Genistein|ginsenoside Re|Glucose|Glutathione|Glyburide|Heme|Hemin|Iron|Malathion|mangiferin|Mercury|Metformin|Nicotine|nymphayol|Particulate Matter|Pentoxifylline|Plant Extracts|resveratrol|rosiglitazone|saxagl…	83.54	131
FOS	129	2353	Diabetes Mellitus, Type 2	MESH:D003924		Air Pollutants|alpha-Tocopherol|Arsenic|Ascorbic Acid|Bezafibrate|bisphenol A|Bromine|Cadmium|Chlorpropamide|Chromium|cinnamic aldehyde|Clozapine|Copper|Curcumin|daidzein|Dichlorodiphenyl Dichloroethylene|Dietary Fats|Diethylnitrosamine|Drugs, Chinese Herbal|epigallocatechin gallate|Folic Acid|Fructose|Genistein|ginsenoside Re|Glucose|Glutathione|Heme|Hemin|Iron|Lead|Manganese|Mercury|Metformin|N…	83.21	129
GCLC	121	2729	Diabetes Mellitus, Type 2	MESH:D003924		S-Adenosylmethionine|Air Pollutants|alpha-Tocopherol|Arsenic|Ascorbic Acid|Benzoic Acid|bisphenol A|Cadmium|Calcium|cinnamic aldehyde|Copper|coumarin|Curcumin|Cysteine|Dichlorodiphenyl Dichloroethylene|Dietary Fats|Diethylnitrosamine|Drugs, Chinese Herbal|epigallocatechin gallate|exenatide|Folic Acid|Genistein|Gliclazide|Glutathione|Hemin|Iron|Lactic Acid|Lithocholic Acid|Mercury|Metformin|Nicoti…	82.4	121
JUN	126	3725	Diabetes Mellitus, Type 2	MESH:D003924		Air Pollutants|alpha-Tocopherol|Berberine|Bezafibrate|bisphenol A|Cadmium|Chromium|cinnamic aldehyde|Clozapine|Copper|Curcumin|daidzein|Dichlorodiphenyl Dichloroethylene|Dietary Fats|Diethylnitrosamine|Drugs, Chinese Herbal|efavirenz|epigallocatechin gallate|Folic Acid|Fructose|Genistein|Glucose|Glutathione|Hemin|Iron|Lead|Lithocholic Acid|Malathion|Manganese|Mercury|Metformin|Nickel|Nicotine|Pan…	80.52	126
CXCL8	127	3576	Diabetes Mellitus, Type 2	MESH:D003924		Air Pollutants|alpha-Tocopherol|Amoxicillin|Arsenic|Ascorbic Acid|Benzoic Acid|Berberine|Bezafibrate|bisphenol A|Bromine|Cadmium|Calcium|Chromium|cinnamic aldehyde|Copper|Curcumin|Cysteine|daidzein|Dichlorodiphenyl Dichloroethylene|Dietary Fats|Diethylnitrosamine|Drugs, Chinese Herbal|efavirenz|Enalapril|epigallocatechin gallate|Folic Acid|Genistein|Glucose|Glutathione|Iron|Lead|Lithocholic Acid|…	80.4	127
MAPK1	148	5594	Diabetes Mellitus, Type 2	MESH:D003924		S-Adenosylmethionine|Air Pollutants|alpha-Tocopherol|Amino Acids|Arsenic|Ascorbic Acid|benidipine|Berberine|Bezafibrate|bisphenol A|Blood Glucose|Cadmium|Calcium|Cholesterol, HDL|Cholesterol, LDL|Chromium|cinnamic aldehyde|Clozapine|Copper|Curcumin|Cysteine|daidzein|Dichlorodiphenyl Dichloroethylene|Dietary Fats|Diethylnitrosamine|Drugs, Chinese Herbal|epigallocatechin gallate|Folic Acid|Fructose…	79.15	148
COL1A1	94	1277	Diabetes Mellitus, Type 2	MESH:D003924		S-Adenosylmethionine|alpha-Tocopherol|Angiotensin-Converting Enzyme Inhibitors|Ascorbic Acid|Berberine|Bezafibrate|bisphenol A|Boron|Bromine|Cadmium|Curcumin|Cysteine|Dietary Fats|Diethylnitrosamine|Drugs, Chinese Herbal|Enalapril|epigallocatechin gallate|Folic Acid|Genistein|Glucose|Iron|Lead|Lithocholic Acid|Magnesium|Malondialdehyde|mangiferin|Nickel|Nicotine|Levonorgestrel|Particulate Matter|…	78.83	94
MAPK3	147	5595	Diabetes Mellitus, Type 2	MESH:D003924		S-Adenosylmethionine|alpha-Tocopherol|Amino Acids|Arsenic|Ascorbic Acid|benidipine|Berberine|Bezafibrate|bisphenol A|Blood Glucose|Cadmium|Calcium|Cholesterol, HDL|Cholesterol, LDL|Chromium|cinnamic aldehyde|Clozapine|Copper|Curcumin|Cysteine|daidzein|Dichlorodiphenyl Dichloroethylene|Dietary Fats|Diethylnitrosamine|Drugs, Chinese Herbal|epigallocatechin gallate|Folic Acid|Fructose|fumosorinone|G…	77.81	147
BAX	142	581	Diabetes Mellitus, Type 2	MESH:D003924		Air Pollutants|Alloxan|alpha-Tocopherol|Amino Acids|Angiotensin-Converting Enzyme Inhibitors|Arsenic|Ascorbic Acid|Berberine|Bezafibrate|bisphenol A|Cadmium|Chromium|cinnamic aldehyde|Clozapine|Copper|coumarin|Curcumin|Dichlorodiphenyl Dichloroethylene|Dietary Fats|Diethylnitrosamine|Drugs, Chinese Herbal|Enalapril|epigallocatechin gallate|Folic Acid|Fructose|Genistein|ginsenoside Re|Glucose|Glut…	77.78	142
MAPK9	92	5601	Diabetes Mellitus, Type 2	MESH:D003924		alpha-Tocopherol|Amino Acids|Arsenic|Ascorbic Acid|bisphenol A|Blood Glucose|Cadmium|Chromium|cinnamic aldehyde|Clozapine|Copper|Curcumin|Cysteine|Dietary Fats|Diethylnitrosamine|Drugs, Chinese Herbal|Enalapril|epigallocatechin gallate|Folic Acid|Glucose|Glutathione|Hemin|Lead|Manganese|mangiferin|Metformin|Nicotine|Particulate Matter|Pentoxifylline|Plant Extracts|resveratrol|Silver|Streptozocin|…	77.23	92
PTGS2	134	5743	Diabetes Mellitus, Type 2	MESH:D003924		8-epi-prostaglandin F2alpha|Air Pollutants|alpha-Tocopherol|Arsenic|Ascorbic Acid|astaxanthine|Benzoic Acid|Berberine|bisphenol A|Blood Glucose|Cadmium|Calcium|cinnamic aldehyde|Copper|Curcumin|daidzein|Dichlorodiphenyl Dichloroethylene|Dietary Fats|Diethylnitrosamine|Diosmin|Drugs, Chinese Herbal|Enalapril|epigallocatechin gallate|Fatty Acids, Nonesterified|Folic Acid|Fructose|Genistein|ginsenos…	76.21	134
LPL	97	4023	Diabetes Mellitus, Type 2	MESH:D003924		Bezafibrate|bisphenol A|Cadmium|Cholesterol, HDL|cinnamic aldehyde|Clozapine|Copper|Curcumin|Dietary Fats|Diethylnitrosamine|efavirenz|Fatty Acids, Nonesterified|Fibric Acids|Folic Acid|Genistein|ginsenoside Re|Glucose|Lithocholic Acid|Manganese|mangiferin|Nelfinavir|Nickel|Nicotine|orlistat|Plant Extracts|resveratrol|rosiglitazone|Streptozocin|Triglycerides|troglitazone|Vehicle Emissions|Niacina…	75.5	97
CCL2	133	6347	Diabetes Mellitus, Type 2	MESH:D003924		Acarbose|Air Pollutants|Alloxan|alpha-Tocopherol|Arsenic|Ascorbic Acid|Berberine|Bezafibrate|bisphenol A|Cadmium|Calcium|Copper|Curcumin|Dietary Fats|Diethylnitrosamine|efavirenz|Enalapril|epigallocatechin gallate|Folic Acid|Fructose|Genistein|Glucose|Glutathione|Heme|irbesartan|Iron|Lead|Manganese|mangiferin|Metformin|Nelfinavir|Nickel|Nicotine|Particulate Matter|Pentoxifylline|pioglitazone|Plan…	75.21	133
CYP2E1	124	1571	Diabetes Mellitus, Type 2	MESH:D003924		Acarbose|S-Adenosylmethionine|Alloxan|alpha-Tocopherol|Arsenic|Ascorbic Acid|Berberine|bisphenol A|Blood Glucose|Cadmium|Calcium|Copper|coumarin|Curcumin|daidzein|Dietary Fats|Diethylnitrosamine|Diosmin|Drugs, Chinese Herbal|epigallocatechin gallate|Folic Acid|Fructose|Genistein|Glutathione|Hemin|Lithocholic Acid|Malathion|mangiferin|Metformin|Nicotine|Particulate Matter|Pesticides|pioglitazone|P…	74.93	124
NQO1	117	1728	Diabetes Mellitus, Type 2	MESH:D003924		Air Pollutants|alpha-Tocopherol|Amoxicillin|Arsenic|Ascorbic Acid|astaxanthine|Benzoic Acid|bisphenol A|Cadmium|Chromium|cinnamic aldehyde|Copper|coumarin|Curcumin|daidzein|Dietary Fats|Diethylnitrosamine|Drugs, Chinese Herbal|epigallocatechin gallate|exenatide|Genistein|Glucose|Glutathione|Hemin|Iron|Lactic Acid|Lead|Lithocholic Acid|Malathion|Manganese|mangiferin|Mercury|Metformin|Nickel|Partic…	74.22	117
DDIT3	127	1649	Diabetes Mellitus, Type 2	MESH:D003924		alpha-Tocopherol|Amino Acids|Arsenic|Ascorbic Acid|bisphenol A|Blood Glucose|Cadmium|Chromium|cinnamic aldehyde|Copper|Curcumin|Dichlorodiphenyl Dichloroethylene|Dietary Fats|Diethylnitrosamine|Drugs, Chinese Herbal|epigallocatechin gallate|Fatty Acids, Nonesterified|Folic Acid|Genistein|Glucose|Glutathione|Hemin|Iron|Manganese|Metformin|Nelfinavir|Nickel|Nicotine|orlistat|Particulate Matter|Plan…	74.13	127
SPP1	94	6696	Diabetes Mellitus, Type 2	MESH:D003924		Air Pollutants|Ascorbic Acid|astaxanthine|Berberine|Bezafibrate|bisphenol A|Cadmium|Calcium|Clozapine|Copper|Dietary Fats|Diethylnitrosamine|Drugs, Chinese Herbal|Enalapril|Folic Acid|Genistein|Glucose|Lead|Magnesium|Manganese|Mercury|Nickel|Nicotine|Particulate Matter|Pentoxifylline|pioglitazone|Plant Extracts|Polychlorinated Biphenyls|resveratrol|rosiglitazone|Silver|Streptozocin|troglitazone|V…	73.84	94
MMP2	124	4313	Diabetes Mellitus, Type 2	MESH:D003924		Air Pollutants|Angiotensin-Converting Enzyme Inhibitors|Angiotensin Receptor Antagonists|Arsenic|Berberine|bisphenol A|Blood Glucose|Cadmium|Chromium|Copper|Curcumin|Cysteine|Dietary Fats|Diethylnitrosamine|Drugs, Chinese Herbal|epigallocatechin gallate|Folic Acid|Fructose|Genistein|Glucose|Glutathione|Lead|Lithocholic Acid|Manganese|Mercury|Metformin|Nickel|Nicotine|Panax notoginseng extract|Par…	72.29	124
AKT1	146	207	Diabetes Mellitus, Type 2	MESH:D003924		Alloxan|alpha-Tocopherol|Arsenic|Ascorbic Acid|Berberine|Bezafibrate|bisphenol A|Cadmium|Calcium|Cholesterol, HDL|Chromium|cinnamic aldehyde|Clozapine|Copper|Curcumin|Cysteine|Dietary Fats|Diethylnitrosamine|Drugs, Chinese Herbal|Enalapril|epigallocatechin gallate|exenatide|Fructose|Genistein|ginsenoside Re|Glucose|Glutathione|Glyburide|Hemin|irbesartan|Iron|Lead|Manganese|mangiferin|Metformin|Ni…	72.06	146
CYCS	99	54205	Diabetes Mellitus, Type 2	MESH:D003924		S-Adenosylmethionine|Alloxan|Arsenic|Ascorbic Acid|Berberine|Bezafibrate|bisphenol A|Cadmium|Calcium|cinnamic aldehyde|Copper|Curcumin|Dichlorodiphenyl Dichloroethylene|Dietary Fats|Diethylnitrosamine|Drugs, Chinese Herbal|Enalapril|epigallocatechin gallate|Genistein|Glucose|Glutathione|Malondialdehyde|Manganese|Nelfinavir|Nicotine|Pentoxifylline|Plant Extracts|resveratrol|rosiglitazone|saxaglipt…	71.49	99
APP	95	351	Diabetes Mellitus, Type 2	MESH:D003924		8-epi-prostaglandin F2alpha|S-Adenosylmethionine|alpha-Tocopherol|Arsenic|Ascorbic Acid|astaxanthine|Berberine|bisphenol A|Cadmium|Calcium|Copper|Curcumin|Dichlorodiphenyl Dichloroethylene|Dietary Fats|Diethylnitrosamine|epigallocatechin gallate|Folic Acid|Glucose|Glutathione|Heme|Iron|Lead|Manganese|Mercury|Nickel|Nicotine|Particulate Matter|pioglitazone|Plant Extracts|resveratrol|rosiglitazone|…	71.35	95
LDLR	88	3949	Diabetes Mellitus, Type 2	MESH:D003924		Arsenic|Berberine|bisphenol A|Cadmium|Cholesterol, LDL|Clozapine|Colesevelam Hydrochloride|Copper|Curcumin|Dichlorodiphenyl Dichloroethylene|Dietary Fats|Drugs, Chinese Herbal|epigallocatechin gallate|Folic Acid|Fructose|Glucose|Lead|Lithocholic Acid|Nickel|Nicotine|Levonorgestrel|Particulate Matter|pioglitazone|resveratrol|rosiglitazone|Silver|Triglycerides|troglitazone|Vehicle Emissions|Zinc	71.04	88
PCK1	126	5105	Diabetes Mellitus, Type 2	MESH:D003924		3-((4-chlorobenzyl)oxy)-N-((1S)-1-phenylethyl)-2-thiophenecarboxamide|Alloxan|alpha-Tocopherol|Arsenic|Bezafibrate|bisphenol A|Chromium|cinnamic aldehyde|Copper|Curcumin|Dichlorodiphenyl Dichloroethylene|Dietary Fats|Diethylnitrosamine|epigallocatechin gallate|Fructose|ginsenoside Re|Glipizide|Glucose|Glyburide|Iron|Malathion|Metformin|pioglitazone|Plant Extracts|resveratrol|rosiglitazone|Strepto…	69.89	126
CYP1A1	141	1543	Diabetes Mellitus, Type 2	MESH:D003924		Air Pollutants|alpha-Tocopherol|Arsenic|Ascorbic Acid|astaxanthine|benidipine|Berberine|Bezafibrate|bisphenol A|Blood Glucose|Cadmium|Calcium|Chromium|Clozapine|Copper|Curcumin|Cysteine|daidzein|Dichlorodiphenyl Dichloroethylene|Dietary Fats|Diethylnitrosamine|Drugs, Chinese Herbal|epigallocatechin gallate|Fructose|Genistein|Glucose|Glutathione|Glyburide|Hemin|Lead|Lithocholic Acid|Malathion|mang…	69.8	141
INSR	116	3643	Diabetes Mellitus, Type 2	MESH:D003924		Alloxan|Arsenic|Ascorbic Acid|Benzoic Acid|bisphenol A|Chromium|Dietary Fats|Diethylnitrosamine|Drugs, Chinese Herbal|Fructose|fumosorinone|Glucose|Magnesium|Manganese|Metformin|Nickel|Nicotine|Plant Extracts|resveratrol|rosiglitazone|Streptozocin|triaquaoxohexakis(propionato)trichromium(III)|troglitazone|Vehicle Emissions|vildagliptin|Zinc	69.4	116
SCD1	108	20249	Diabetes Mellitus, Type 2	MESH:D003924		Ascorbic Acid|Bezafibrate|bisphenol A|Cadmium|cinnamic aldehyde|Copper|coumarin|Curcumin|Dichlorodiphenyl Dichloroethylene|Dietary Fats|Diethylnitrosamine|epigallocatechin gallate|Fructose|ginsenoside Re|Glucose|Glutathione|Lithocholic Acid|Metformin|Nicotine|Particulate Matter|Phthalic Acids|Plant Extracts|resveratrol|rosiglitazone|topiramate|Triglycerides|troglitazone|Vehicle Emissions|Zinc	69.29	108
ACTA2	115	59	Diabetes Mellitus, Type 2	MESH:D003924		Air Pollutants|Arsenic|Ascorbic Acid|Berberine|Bezafibrate|bisphenol A|cinnamic aldehyde|Copper|Curcumin|Cysteine|Dietary Fats|Diethylnitrosamine|Drugs, Chinese Herbal|Enalapril|epigallocatechin gallate|Folic Acid|Fructose|Genistein|Glucose|irbesartan|Malondialdehyde|Metformin|Nickel|Particulate Matter|Pentoxifylline|pioglitazone|Plant Extracts|resveratrol|rosiglitazone|Silver|troglitazone|Vehicl…	68.13	115
IKBKB	75	3551	Diabetes Mellitus, Type 2	MESH:D003924		Air Pollutants|Arsenic|Ascorbic Acid|bisphenol A|Cadmium|Chromium|cinnamic aldehyde|Copper|Curcumin|Dietary Fats|Diethylnitrosamine|Drugs, Chinese Herbal|epigallocatechin gallate|Fructose|Genistein|ginsenoside Re|Glucose|Glutathione|Iron|mangiferin|Particulate Matter|Plant Extracts|Polychlorinated Biphenyls|resveratrol|rosiglitazone|Vehicle Emissions|Zinc	68.05	75
ABCC2	127	1244	Diabetes Mellitus, Type 2	MESH:D003924		Arsenic|Ascorbic Acid|Bezafibrate|bisphenol A|Cadmium|Calcium|Copper|Curcumin|Cysteine|Dichlorodiphenyl Dichloroethylene|Dietary Fats|Diethylnitrosamine|Drugs, Chinese Herbal|epigallocatechin gallate|Genistein|ginsenoside Re|Glucose|Glutathione|Glyburide|Lead|Lithocholic Acid|Mercury|Metformin|Nelfinavir|Nickel|Particulate Matter|Plant Extracts|resveratrol|rosiglitazone|Silver|Streptozocin|TAK-87…	67.76	127
ACHE	90	43	Diabetes Mellitus, Type 2	MESH:D003924		alpha-Tocopherol|Arsenic|Ascorbic Acid|Berberine|bisphenol A|Bromine|Cadmium|Canagliflozin|Cholesterol, HDL|Cholesterol, LDL|Copper|coumarin|Curcumin|Dietary Fats|Drugs, Chinese Herbal|Folic Acid|Genistein|Glucose|Lead|Lithocholic Acid|Malathion|Manganese|mangiferin|Mercury|Metformin|Nickel|Nicotine|Pentoxifylline|Pesticides|Plant Extracts|Polychlorinated Biphenyls|resveratrol|Streptozocin|telmis…	67.33	90
FN1	119	2335	Diabetes Mellitus, Type 2	MESH:D003924		alpha-Tocopherol|Arsenic|Ascorbic Acid|Bezafibrate|bisphenol A|Cadmium|cinnamic aldehyde|Copper|Curcumin|Dietary Fats|Diethylnitrosamine|epigallocatechin gallate|Genistein|Glucose|Glutathione|Lead|mangiferin|Mercury|Metformin|Nickel|Nicotine|Particulate Matter|Plant Extracts|resveratrol|rosiglitazone|Silver|Streptozocin|Superoxides|telmisartan|troglitazone|Vehicle Emissions|Zinc	66.67	119
PRKCA	102	5578	Diabetes Mellitus, Type 2	MESH:D003924		Arsenic|Berberine|bisphenol A|Cadmium|Calcium|Copper|Curcumin|daidzein|Dietary Fats|Diethylnitrosamine|Drugs, Chinese Herbal|Enalapril|Genistein|Glucose|Lead|Manganese|Mercury|Metformin|Nickel|Nicotine|Particulate Matter|Plant Extracts|Polychlorinated Biphenyls|resveratrol|rosiglitazone|Streptozocin|Superoxides|Zinc	65.82	102
GPT	123	2875	Diabetes Mellitus, Type 2	MESH:D003924		Arsenic|Ascorbic Acid|Berberine|bisphenol A|Cadmium|Copper|Curcumin|Dichlorodiphenyl Dichloroethylene|Dietary Fats|Diethylnitrosamine|Drugs, Chinese Herbal|epigallocatechin gallate|Folic Acid|Fructose|Genistein|Glyburide|Heme|Iron|Lead|Lithocholic Acid|Malathion|mangiferin|Metformin|pioglitazone|Plant Extracts|resveratrol|rosiglitazone|Streptozocin|telmisartan|troglitazone|Zinc	65.14	123
IL10	88	3586	Diabetes Mellitus, Type 2	MESH:D003924		Air Pollutants|alpha-Tocopherol|Arsenic|Ascorbic Acid|Berberine|bisphenol A|Cadmium|Chromium|cinnamic aldehyde|Clozapine|Copper|Curcumin|Dietary Fats|Diethylnitrosamine|Drugs, Chinese Herbal|epigallocatechin gallate|Genistein|Glutathione|Lead|Linagliptin|Lithocholic Acid|mangiferin|Mercury|Nickel|Nicotine|nymphayol|Panax notoginseng extract|Particulate Matter|Pentoxifylline|Plant Extracts|Polychl…	64.86	88
MT2A	66	4502	Diabetes Mellitus, Type 2	MESH:D003924		Arsenic|Benzoic Acid|bisphenol A|Cadmium|Chromium|Copper|coumarin|Curcumin|daidzein|Dichlorodiphenyl Dichloroethylene|Diethylnitrosamine|epigallocatechin gallate|Fructose|Genistein|Glucose|Hemin|Iron|Lead|Lithocholic Acid|Mercury|Nickel|Particulate Matter|Plant Extracts|Silver|Streptozocin|troglitazone|Vehicle Emissions|Zinc	64.61	66
G6PD	99	2539	Diabetes Mellitus, Type 2	MESH:D003924		Arsenic|astaxanthine|Benzoic Acid|Bezafibrate|bisphenol A|Cadmium|cinnamic aldehyde|Copper|Curcumin|Dietary Fats|Diethylnitrosamine|Fructose|Glutathione|Glyburide|Iron|Lactic Acid|Malathion|Mercury|Nickel|Nicotine|Pesticides|Plant Extracts|resveratrol|rosiglitazone|Silver|Streptozocin|troglitazone|Niacinamide|Zinc	64.37	99
NOX4	92	50507	Diabetes Mellitus, Type 2	MESH:D003924		Air Pollutants|Arsenic|Ascorbic Acid|Bezafibrate|bisphenol A|Dietary Fats|Diethylnitrosamine|epigallocatechin gallate|Fructose|Kangen-karyu|Lead|Nicotine|Particulate Matter|pioglitazone|Plant Extracts|resveratrol|rosiglitazone|Silver|Streptozocin|Superoxides|telmisartan|troglitazone|Vehicle Emissions|Niacinamide|Zinc	64.28	92
MAPK8	75	5599	Diabetes Mellitus, Type 2	MESH:D003924		Air Pollutants|alpha-Tocopherol|Amino Acids|Arsenic|Ascorbic Acid|bisphenol A|Blood Glucose|Cadmium|Chromium|cinnamic aldehyde|Copper|Curcumin|Cysteine|Dietary Fats|Diethylnitrosamine|Drugs, Chinese Herbal|efavirenz|epigallocatechin gallate|Folic Acid|Glucose|Glutathione|Hemin|Malondialdehyde|Manganese|mangiferin|Nicotine|Particulate Matter|Pentoxifylline|Plant Extracts|resveratrol|Silver|Strepto…	64.08	75
IGF1R	101	3480	Diabetes Mellitus, Type 2	MESH:D003924		Amino Acids|Arsenic|Ascorbic Acid|Berberine|bisphenol A|Cadmium|Copper|Curcumin|daidzein|Dichlorodiphenyl Dichloroethylene|Dietary Fats|Diethylnitrosamine|epigallocatechin gallate|Folic Acid|Genistein|Glucose|Metformin|Nickel|Nicotine|Pesticides|Phthalic Acids|Plant Extracts|resveratrol|rosiglitazone|Streptozocin|Vehicle Emissions|Zinc	63.95	101
SCARB1	83	949	Diabetes Mellitus, Type 2	MESH:D003924		Air Pollutants|Arsenic|Bezafibrate|bisphenol A|Cholesterol, HDL|Copper|Curcumin|Dietary Fats|Diethylnitrosamine|Folic Acid|Fructose|Genistein|Lead|Lithocholic Acid|Mercury|Nickel|Particulate Matter|Phthalic Acids|pioglitazone|Polychlorinated Biphenyls|resveratrol|rosiglitazone|Silver|stannous chloride|troglitazone|Vehicle Emissions	63.79	83
VEGFA	127	7422	Diabetes Mellitus, Type 2	MESH:D003924		Amino Acids|Arsenic|Ascorbic Acid|Benzoic Acid|bisphenol A|Cadmium|Calcium|Copper|Curcumin|Dietary Fats|Diethylnitrosamine|Drugs, Chinese Herbal|Enalapril|epigallocatechin gallate|Folic Acid|Fructose|Genistein|Glucose|Glutathione|Kangen-karyu|Lead|Lithocholic Acid|Manganese|mangiferin|Metformin|Nickel|Nicotine|Levonorgestrel|Particulate Matter|Pentoxifylline|pioglitazone|Plant Extracts|resveratro…	63.7	127
GPAM	75	57678	Diabetes Mellitus, Type 2	MESH:D003924		Air Pollutants|Bezafibrate|bisphenol A|Cadmium|Curcumin|Dietary Fats|Diethylnitrosamine|epigallocatechin gallate|Folic Acid|Fructose|ginsenoside Re|Iron|Nickel|Particulate Matter|Plant Extracts|resveratrol|rosiglitazone|topiramate|Triglycerides|troglitazone|Vehicle Emissions|Zinc	63.34	75
IL1A	68	3552	Diabetes Mellitus, Type 2	MESH:D003924		Air Pollutants|alpha-Tocopherol|Arsenic|Benzoic Acid|bisphenol A|Cadmium|cinnamic aldehyde|Copper|Curcumin|daidzein|Dietary Fats|Diethylnitrosamine|Drugs, Chinese Herbal|Enalapril|epigallocatechin gallate|Folic Acid|Genistein|Heme|Iron|Lactic Acid|mangiferin|Nickel|Nicotine|Particulate Matter|Plant Extracts|Polychlorinated Biphenyls|Proteoglycans|resveratrol|Silver|Streptozocin|troglitazone|Vehic…	62.7	68
ACACA	110	31	Diabetes Mellitus, Type 2	MESH:D003924		Arsenic|Bezafibrate|bisphenol A|Copper|Curcumin|Dichlorodiphenyl Dichloroethylene|Dietary Fats|Diethylnitrosamine|Drugs, Chinese Herbal|Fatty Acids, Nonesterified|Folic Acid|Fructose|Glucose|Kangen-karyu|Lithocholic Acid|mangiferin|Metformin|Nicotine|Phthalic Acids|Plant Extracts|resveratrol|rosiglitazone|Streptozocin|Vehicle Emissions|Niacinamide|Zinc	62.69	110
GCLM	91	2730	Diabetes Mellitus, Type 2	MESH:D003924		Air Pollutants|alpha-Tocopherol|Arsenic|Benzoic Acid|bisphenol A|Cadmium|cinnamic aldehyde|Copper|coumarin|Curcumin|Dietary Fats|Diethylnitrosamine|Drugs, Chinese Herbal|epigallocatechin gallate|Folic Acid|Genistein|Glutathione|Iron|Lactic Acid|Lead|Lithocholic Acid|Malondialdehyde|Mercury|Metformin|Nickel|Particulate Matter|resveratrol|rosiglitazone|Silver|Vehicle Emissions|Zinc	62.51	91
CD14	83	929	Diabetes Mellitus, Type 2	MESH:D003924		Air Pollutants|Arsenic|Ascorbic Acid|bisphenol A|Cadmium|Copper|Curcumin|Dietary Fats|Diethylnitrosamine|Drugs, Chinese Herbal|epigallocatechin gallate|Folic Acid|Genistein|Glucose|Glutathione|Iron|Lithocholic Acid|Metformin|Nickel|Particulate Matter|Plant Extracts|resveratrol|Silver|troglitazone|Vehicle Emissions|Zinc	62.21	83
CXCL2	105	2920	Diabetes Mellitus, Type 2	MESH:D003924		Air Pollutants|alpha-Tocopherol|Arsenic|bisphenol A|Cadmium|Calcium|Copper|Curcumin|Dietary Fats|Drugs, Chinese Herbal|epigallocatechin gallate|Glucose|Heme|Iron|Lactic Acid|Lithocholic Acid|Manganese|Metformin|Nickel|Nicotine|Particulate Matter|Pentoxifylline|pioglitazone|Plant Extracts|Polychlorinated Biphenyls|resveratrol|rosiglitazone|Silver|troglitazone|Vehicle Emissions|Zinc	62.13	105
PARP1	106	142	Diabetes Mellitus, Type 2	MESH:D003924		Air Pollutants|Alloxan|alpha-Tocopherol|Arsenic|Ascorbic Acid|Berberine|bisphenol A|Cadmium|Calcium|Chromium|cinnamic aldehyde|Copper|coumarin|Curcumin|daidzein|Dichlorodiphenyl Dichloroethylene|Dietary Fats|Diethylnitrosamine|Drugs, Chinese Herbal|epigallocatechin gallate|Folic Acid|Fructose|Genistein|Glucose|Glutathione|Lead|Lithocholic Acid|Manganese|Metformin|Nickel|Nicotine|orlistat|Particul…	61.88	106
ITGB1	102	3688	Diabetes Mellitus, Type 2	MESH:D003924		Arsenic|bisphenol A|Cadmium|Copper|Curcumin|Dietary Fats|Diethylnitrosamine|Folic Acid|Genistein|Glucose|Lithocholic Acid|Magnesium|Manganese|Mercury|Metformin|Nicotine|Particulate Matter|Phthalic Acids|resveratrol|rosiglitazone|Silver|Streptozocin|Superoxides|Vehicle Emissions|Zinc	61.86	102
SQSTM1	93	8878	Diabetes Mellitus, Type 2	MESH:D003924		Acarbose|Arsenic|bisphenol A|Blood Glucose|Cadmium|Calcium|cinnamic aldehyde|Copper|Dietary Fats|Diethylnitrosamine|epigallocatechin gallate|Genistein|Glucose|Glutathione|Iron|Lead|Mercury|Metformin|Nickel|Particulate Matter|Plant Extracts|Polychlorinated Biphenyls|resveratrol|Silver|Streptozocin|troglitazone|Vehicle Emissions|Niacinamide|Zinc	61.76	93
ACE	64	1636	Diabetes Mellitus, Type 2	MESH:D003924		Angiotensin-Converting Enzyme Inhibitors|Ascorbic Acid|Bezafibrate|bisphenol A|Cadmium|Chromium|Curcumin|Dietary Fats|Diethylnitrosamine|Enalapril|epigallocatechin gallate|Folic Acid|Fructose|Genistein|Glucose|Lead|Nicotine|Particulate Matter|pioglitazone|Plant Extracts|resveratrol|Silver|Streptozocin|telmisartan|Vehicle Emissions|Zinc	61.63	64
CASP9	109	842	Diabetes Mellitus, Type 2	MESH:D003924		Alloxan|alpha-Tocopherol|Arsenic|Ascorbic Acid|Berberine|bisphenol A|Blood Glucose|Cadmium|Calcium|cinnamic aldehyde|Copper|Curcumin|Dichlorodiphenyl Dichloroethylene|Dietary Fats|Diethylnitrosamine|Diosmin|Drugs, Chinese Herbal|Enalapril|epigallocatechin gallate|Fructose|Genistein|Glucose|Glutathione|Lithocholic Acid|Malathion|Manganese|mangiferin|Mercury|Nelfinavir|Nickel|Nicotine|nymphayol|orl…	61.41	109
TP53	122	7157	Diabetes Mellitus, Type 2	MESH:D003924		Air Pollutants|alpha-Tocopherol|Arsenic|Ascorbic Acid|astaxanthine|Berberine|bisphenol A|Cadmium|Calcium|Chromium|cinnamic aldehyde|Clozapine|Copper|coumarin|Curcumin|daidzein|Dichlorodiphenyl Dichloroethylene|Diethylnitrosamine|Diosmin|Drugs, Chinese Herbal|epigallocatechin gallate|Folic Acid|Genistein|Glucose|Glutathione|Iron|Lead|Malathion|Manganese|mangiferin|Metformin|Nickel|Nicotine|Particu…	61.32	122
PON1	92	5444	Diabetes Mellitus, Type 2	MESH:D003924		Arsenic|Ascorbic Acid|bisphenol A|Cadmium|Calcium|Cholesterol, HDL|Cholesterol, LDL|Copper|Dietary Fats|Diethylnitrosamine|Glutathione|Iron|Lead|Malondialdehyde|Manganese|Mercury|Metformin|Nickel|Nicotine|Levonorgestrel|orlistat|Pesticides|Polychlorinated Biphenyls|resveratrol|rosiglitazone|Triglycerides|Vehicle Emissions|Zinc	61.29	92
APOA1	81	335	Diabetes Mellitus, Type 2	MESH:D003924		alpha-Tocopherol|Ascorbic Acid|Bezafibrate|bisphenol A|Cadmium|Cholesterol, HDL|Chromium|Copper|Dietary Fats|Diethylnitrosamine|Drugs, Chinese Herbal|Fibric Acids|Folic Acid|Fructose|Genistein|Glucose|Glutathione|Glyburide|Lead|Manganese|Nickel|pioglitazone|resveratrol|Streptozocin|troglitazone|Vehicle Emissions|Zinc	60.93	81
CDKN1A	123	1026	Diabetes Mellitus, Type 2	MESH:D003924		Air Pollutants|alpha-Tocopherol|Arsenic|Ascorbic Acid|Berberine|bisphenol A|Cadmium|Chromium|cinnamic aldehyde|Copper|Curcumin|daidzein|Dietary Fats|Diethylnitrosamine|Drugs, Chinese Herbal|epigallocatechin gallate|Folic Acid|Genistein|ginsenoside Re|Gliclazide|Glucose|Glutathione|Hemin|Iron|Lead|Manganese|Metformin|Nickel|Nicotine|Particulate Matter|pioglitazone|Plant Extracts|Polychlorinated Bi…	60.77	123
XDH	91	7498	Diabetes Mellitus, Type 2	MESH:D003924		Air Pollutants|Alloxan|Arsenic|Bezafibrate|bisphenol A|Cadmium|Copper|Curcumin|Dietary Fats|Diethylnitrosamine|Diosmin|epigallocatechin gallate|Fructose|Genistein|Glucose|Glutathione|Glyburide|Lead|Nickel|Particulate Matter|Plant Extracts|Proteoglycans|resveratrol|rosiglitazone|Silver|Streptozocin|Superoxides|Zinc	60.73	91
TLR4	108	7099	Diabetes Mellitus, Type 2	MESH:D003924		Arsenic|Ascorbic Acid|Berberine|bisphenol A|Blood Glucose|Cadmium|Chromium|cinnamic aldehyde|Copper|Curcumin|Dietary Fats|Enalapril|epigallocatechin gallate|Folic Acid|Fructose|Genistein|ginsenoside Re|Glucose|Glutathione|Metformin|Particulate Matter|Plant Extracts|Proteoglycans|resveratrol|rosiglitazone|Streptozocin|telmisartan|Vehicle Emissions|Zinc	60.64	108
ALAD	67	210	Diabetes Mellitus, Type 2	MESH:D003924		S-Adenosylmethionine|alpha-Tocopherol|Arsenic|bisphenol A|Blood Glucose|Cadmium|Copper|Curcumin|Dietary Fats|Diethylnitrosamine|Fructose|Genistein|Glucose|Glutathione|Heme|Lead|Mercury|Nicotine|Particulate Matter|Pesticides|Plant Extracts|Streptozocin|troglitazone|Zinc	60.47	67
FOSL1	69	8061	Diabetes Mellitus, Type 2	MESH:D003924		alpha-Tocopherol|Benzoic Acid|bisphenol A|Cadmium|Chromium|Clozapine|Copper|Curcumin|Diethylnitrosamine|Drugs, Chinese Herbal|Folic Acid|Genistein|Glucose|Glutathione|Hemin|Mercury|Nickel|Particulate Matter|pioglitazone|Plant Extracts|rosiglitazone|Silver|stannous chloride|troglitazone|Vehicle Emissions|Zinc	60.4	69
SP1	86	6667	Diabetes Mellitus, Type 2	MESH:D003924		S-Adenosylmethionine|Ascorbic Acid|astaxanthine|bisphenol A|Cadmium|Copper|Curcumin|Folic Acid|Genistein|Glucose|Glutathione|Iron|Lead|Manganese|Metformin|Nickel|Nicotine|Phthalic Acids|Plant Extracts|resveratrol|rosiglitazone|Silver|Superoxides|troglitazone|Zinc	60.37	86
G6PC	113	2538	Diabetes Mellitus, Type 2	MESH:D003924		3-((4-chlorobenzyl)oxy)-N-((1S)-1-phenylethyl)-2-thiophenecarboxamide|Alloxan|bisphenol A|Cadmium|Calcium|Copper|Curcumin|Dietary Fats|Diethylnitrosamine|epigallocatechin gallate|Folic Acid|Fructose|ginsenoside Re|Glucose|Glyburide|Iron|Metformin|Particulate Matter|Plant Extracts|resveratrol|rosiglitazone|Streptozocin|troglitazone|Niacinamide	59.55	113
CEBPA	102	1050	Diabetes Mellitus, Type 2	MESH:D003924		Arsenic|Ascorbic Acid|Berberine|bisphenol A|Cadmium|cinnamic aldehyde|Clozapine|Curcumin|Dichlorodiphenyl Dichloroethylene|Dietary Fats|Diethylnitrosamine|efavirenz|epigallocatechin gallate|Folic Acid|Genistein|Glucose|Lead|Metformin|pioglitazone|Plant Extracts|resveratrol|rosiglitazone|Silver|topiramate|troglitazone|Zinc	58.42	102
CCL3	84	6348	Diabetes Mellitus, Type 2	MESH:D003924		Arsenic|Ascorbic Acid|Bezafibrate|bisphenol A|Calcium|cinnamic aldehyde|Curcumin|Dietary Fats|Diethylnitrosamine|epigallocatechin gallate|Folic Acid|Fructose|Heme|Iron|Lead|Mercury|Nelfinavir|Nickel|Particulate Matter|Pesticides|pioglitazone|Plant Extracts|Polychlorinated Biphenyls|resveratrol|rosiglitazone|troglitazone|Vehicle Emissions|Zinc	58.27	84
CYP7A1	90	1581	Diabetes Mellitus, Type 2	MESH:D003924		Arsenic|Ascorbic Acid|Bezafibrate|bisphenol A|Bromine|cinnamic aldehyde|Copper|coumarin|Dichlorodiphenyl Dichloroethylene|Dietary Fats|Diethylnitrosamine|epigallocatechin gallate|Genistein|Lead|Lithocholic Acid|Manganese|Mercury|Nickel|pioglitazone|resveratrol|rosiglitazone|Streptozocin|troglitazone|Vehicle Emissions|Zinc	57.98	90
MYC	107	4609	Diabetes Mellitus, Type 2	MESH:D003924		alpha-Tocopherol|Benzoic Acid|Berberine|bisphenol A|Cadmium|cinnamic aldehyde|Copper|Curcumin|daidzein|Dichlorodiphenyl Dichloroethylene|Dietary Fats|Diethylnitrosamine|Drugs, Chinese Herbal|epigallocatechin gallate|Folic Acid|Fructose|Genistein|Glucose|Glutathione|Hemin|Iron|Mercury|Metformin|Nickel|Nicotine|Particulate Matter|Pesticides|Plant Extracts|Polychlorinated Biphenyls|resveratrol|rosig…	57.75	107
DNMT1	56	1786	Diabetes Mellitus, Type 2	MESH:D003924		S-Adenosylmethionine|Arsenic|Berberine|bisphenol A|Cadmium|Chromium|Copper|Curcumin|daidzein|Dietary Fats|Diethylnitrosamine|epigallocatechin gallate|Folic Acid|Genistein|Iron|Lead|Magnesium|Nickel|Particulate Matter|Plant Extracts|Polychlorinated Biphenyls|resveratrol|troglitazone|Niacinamide	57.7	56
HSPB1	88	3315	Diabetes Mellitus, Type 2	MESH:D003924		Ascorbic Acid|bisphenol A|Blood Glucose|Cadmium|Chromium|Copper|Curcumin|Dichlorodiphenyl Dichloroethylene|Dietary Fats|Diethylnitrosamine|Drugs, Chinese Herbal|Genistein|Glucose|Glutathione|Iron|Lithocholic Acid|Nickel|Particulate Matter|Plant Extracts|resveratrol|rosiglitazone|Silver|Streptozocin|Superoxides|troglitazone|Vehicle Emissions|Zinc	57.61	88
CREB1	96	1385	Diabetes Mellitus, Type 2	MESH:D003924		Amino Acids|Arsenic|bisphenol A|Cadmium|Calcium|cinnamic aldehyde|Clozapine|Copper|Curcumin|daidzein|Dichlorodiphenyl Dichloroethylene|Dietary Fats|epigallocatechin gallate|Folic Acid|Fructose|Genistein|Glucose|Kangen-karyu|Lithocholic Acid|Manganese|Nicotine|Particulate Matter|Plant Extracts|resveratrol|rosiglitazone|Streptozocin|troglitazone|Vehicle Emissions|Zinc	57.52	96
ABCA1	79	19	Diabetes Mellitus, Type 2	MESH:D003924		Air Pollutants|Ascorbic Acid|Bezafibrate|bisphenol A|Cadmium|Cholesterol, HDL|Chromium|Copper|daidzein|Dietary Fats|epigallocatechin gallate|Folic Acid|Fructose|Genistein|Glutathione|Lithocholic Acid|Malondialdehyde|Mercury|Particulate Matter|pioglitazone|resveratrol|rosiglitazone|Silver|troglitazone|Vehicle Emissions|Zinc	57.34	79
GSTA4	75	2941	Diabetes Mellitus, Type 2	MESH:D003924		Air Pollutants|Arsenic|Ascorbic Acid|bisphenol A|Cadmium|cinnamic aldehyde|Copper|coumarin|Curcumin|Dietary Fats|Diethylnitrosamine|epigallocatechin gallate|Folic Acid|Glutathione|Hemin|Iron|Lead|Lithocholic Acid|Nicotine|Plant Extracts|resveratrol|rosiglitazone|Silver|Streptozocin|Zinc	57.34	75
RUNX2	111	860	Diabetes Mellitus, Type 2	MESH:D003924		Arsenic|Ascorbic Acid|Berberine|Bezafibrate|bisphenol A|Cadmium|Copper|Curcumin|Diethylnitrosamine|Drugs, Chinese Herbal|epigallocatechin gallate|Folic Acid|Genistein|Glucose|Lead|Metformin|Plant Extracts|resveratrol|rosiglitazone|Streptozocin|troglitazone|Vehicle Emissions|Niacinamide|Zinc	57.23	111
HSPA5	120	3309	Diabetes Mellitus, Type 2	MESH:D003924		Arsenic|Ascorbic Acid|bisphenol A|Cadmium|Calcium|Copper|Curcumin|Dietary Fats|Diethylnitrosamine|Drugs, Chinese Herbal|Folic Acid|Fructose|Glucose|Glutathione|Lead|Manganese|Mercury|Metformin|Nelfinavir|Nickel|Nicotine|orlistat|Particulate Matter|Plant Extracts|resveratrol|rosiglitazone|Silver|Streptozocin|telmisartan|troglitazone|Zinc	56.94	120
PCNA	87	5111	Diabetes Mellitus, Type 2	MESH:D003924		alpha-Tocopherol|Arsenic|Ascorbic Acid|Bezafibrate|bisphenol A|Copper|Curcumin|Cysteine|daidzein|Dietary Fats|Diethylnitrosamine|Diosmin|Drugs, Chinese Herbal|Folic Acid|Genistein|Glucose|Iron|Malathion|Nelfinavir|Nickel|Nicotine|Panax notoginseng extract|Particulate Matter|Plant Extracts|Polychlorinated Biphenyls|resveratrol|rosiglitazone|Silver|troglitazone|Vehicle Emissions|Zinc	56.75	87
TH	81	7054	Diabetes Mellitus, Type 2	MESH:D003924		alpha-Tocopherol|Arsenic|Ascorbic Acid|bisphenol A|Cadmium|Clozapine|Curcumin|Dietary Fats|Diethylnitrosamine|Drugs, Chinese Herbal|epigallocatechin gallate|Fructose|Genistein|Glucose|Glyburide|Lead|Manganese|Nickel|Nicotine|Particulate Matter|Plant Extracts|resveratrol|rosiglitazone|saxagliptin|telmisartan|topiramate|Zinc	56.66	81
KDR	66	3791	Diabetes Mellitus, Type 2	MESH:D003924		Ascorbic Acid|bisphenol A|Cadmium|Calcium|Copper|Curcumin|Dietary Fats|Diethylnitrosamine|Enalapril|epigallocatechin gallate|Folic Acid|Fructose|Genistein|Glucose|Kangen-karyu|Nickel|Nicotine|orlistat|Particulate Matter|resveratrol|Streptozocin|Superoxides|troglitazone|Vehicle Emissions|Zinc	56.61	66
KEAP1	110	9817	Diabetes Mellitus, Type 2	MESH:D003924		Air Pollutants|Arsenic|bisphenol A|Cadmium|cinnamic aldehyde|Copper|Curcumin|Dietary Fats|Diethylnitrosamine|Gliclazide|Glucose|Glutathione|Hemin|Malathion|Metformin|Nickel|Plant Extracts|Polychlorinated Biphenyls|resveratrol|rosiglitazone|Streptozocin|troglitazone|Niacinamide|Zinc	56.54	110
TXNRD1	77	7296	Diabetes Mellitus, Type 2	MESH:D003924		Air Pollutants|Arsenic|Benzoic Acid|bisphenol A|Cadmium|cinnamic aldehyde|Copper|coumarin|Curcumin|Cysteine|Diethylnitrosamine|Drugs, Chinese Herbal|epigallocatechin gallate|Genistein|Glutathione|Lactic Acid|Lithocholic Acid|Mercury|Metformin|Nickel|Particulate Matter|Plant Extracts|resveratrol|Silver|Streptozocin|Superoxides|Vehicle Emissions|Zinc	55.87	77
ATP7B	38	540	Diabetes Mellitus, Type 2	MESH:D003924		S-Adenosylmethionine|bisphenol A|Cadmium|Copper|Diethylnitrosamine|epigallocatechin gallate|Genistein|Glutathione|Heme|Iron|Lead|Magnesium|Malondialdehyde|Manganese|Mercury|Nickel|Streptozocin|Triglycerides|Vehicle Emissions|Zinc	55.83	38
TFRC	83	7037	Diabetes Mellitus, Type 2	MESH:D003924		S-Adenosylmethionine|Ascorbic Acid|bisphenol A|Cadmium|Copper|coumarin|Curcumin|Dietary Fats|Diethylnitrosamine|Folic Acid|Genistein|Hemin|Iron|Lithocholic Acid|Manganese|Nicotine|Particulate Matter|Phthalic Acids|Plant Extracts|resveratrol|rosiglitazone|stannous chloride|Streptozocin|troglitazone|Vehicle Emissions|Zinc	55.68	83
OGDH	80	4967	Diabetes Mellitus, Type 2	MESH:D003924		alpha-Tocopherol|Arsenic|Ascorbic Acid|bisphenol A|Cadmium|Calcium|Copper|Diethylnitrosamine|epigallocatechin gallate|Folic Acid|Glutathione|Manganese|Nickel|resveratrol|rosiglitazone|Streptozocin|troglitazone|Vehicle Emissions|Niacinamide	55.16	80
CYBB	80	1536	Diabetes Mellitus, Type 2	MESH:D003924		Arsenic|Bezafibrate|bisphenol A|Cadmium|Calcium|Dietary Fats|epigallocatechin gallate|Folic Acid|Fructose|Genistein|Glucose|Lead|Malondialdehyde|Nickel|Particulate Matter|Plant Extracts|resveratrol|rosiglitazone|Streptozocin|Superoxides|telmisartan|Vehicle Emissions|Zinc	55.15	80
CCND1	89	595	Diabetes Mellitus, Type 2	MESH:D003924		Air Pollutants|alpha-Tocopherol|Arsenic|Ascorbic Acid|Benzoic Acid|Berberine|bisphenol A|Boron|Cadmium|Calcium|Clozapine|Copper|Curcumin|Cysteine|daidzein|Dichlorodiphenyl Dichloroethylene|Dietary Fats|Diethylnitrosamine|Drugs, Chinese Herbal|epigallocatechin gallate|Folic Acid|Genistein|Glucose|Glutathione|Iron|Manganese|Nickel|Nicotine|Particulate Matter|pioglitazone|Plant Extracts|resveratrol|…	55.08	89
CDKN1B	84	1027	Diabetes Mellitus, Type 2	MESH:D003924		Arsenic|Ascorbic Acid|Berberine|bisphenol A|Cadmium|Copper|Curcumin|Cysteine|Diethylnitrosamine|Drugs, Chinese Herbal|epigallocatechin gallate|Folic Acid|Genistein|Glucose|Hemin|Nicotine|orlistat|Particulate Matter|Pentoxifylline|pioglitazone|Plant Extracts|Polychlorinated Biphenyls|resveratrol|rosiglitazone|Silver|Tolbutamide|troglitazone|Vehicle Emissions|Niacinamide	55.02	84
TRIB3	79	57761	Diabetes Mellitus, Type 2	MESH:D003924		Ascorbic Acid|Bezafibrate|bisphenol A|Cadmium|Cholesterol, HDL|Copper|Curcumin|Dietary Fats|Diethylnitrosamine|Drugs, Chinese Herbal|Fatty Acids, Nonesterified|Folic Acid|Fructose|Genistein|Glucose|Glutathione|Lead|Mercury|Particulate Matter|rosiglitazone|Silver|troglitazone|Vehicle Emissions|Zinc	54.61	79
CTGF	96	1490	Diabetes Mellitus, Type 2	MESH:D003924		Arsenic|Bezafibrate|bisphenol A|Cadmium|cinnamic aldehyde|Copper|Curcumin|Dietary Fats|Diethylnitrosamine|Enalapril|epigallocatechin gallate|Folic Acid|Fructose|Genistein|Glucose|Particulate Matter|Pentoxifylline|Phthalic Acids|pioglitazone|Plant Extracts|resveratrol|rosiglitazone|Streptozocin|troglitazone|Vehicle Emissions|Zinc	54.21	96
ABCB1	74	5243	Diabetes Mellitus, Type 2	MESH:D003924		alpha-Tocopherol|Arsenic|Ascorbic Acid|benidipine|Bezafibrate|bisphenol A|Cadmium|Calcium|Clozapine|Copper|Curcumin|Dichlorodiphenyl Dichloroethylene|Diethylnitrosamine|epigallocatechin gallate|Genistein|Glucose|Lead|Lithocholic Acid|Magnesium|Manganese|mangiferin|Mercury|Metformin|Nelfinavir|Nickel|Levonorgestrel|Particulate Matter|Pesticides|Phthalic Acids|Plant Extracts|resveratrol|topiramate|…	54.01	74
GFAP	87	2670	Diabetes Mellitus, Type 2	MESH:D003924		Air Pollutants|alpha-Tocopherol|Arsenic|Ascorbic Acid|astaxanthine|bisphenol A|Blood Glucose|Calcium|Clozapine|Copper|Curcumin|Diethylnitrosamine|Folic Acid|Lead|Manganese|Nicotine|Particulate Matter|Plant Extracts|resveratrol|rosiglitazone|Silver|Streptozocin|telmisartan|troglitazone	53.7	87
MT1	75	17748	Diabetes Mellitus, Type 2	MESH:D003924		Arsenic|bisphenol A|Cadmium|Copper|Dietary Fats|Diethylnitrosamine|Drugs, Chinese Herbal|Folic Acid|Genistein|Glutathione|Heme|Iron|Lithocholic Acid|Manganese|Mercury|Nickel|Particulate Matter|Plant Extracts|Polychlorinated Biphenyls|rosiglitazone|Silver|troglitazone|Vehicle Emissions|Zinc	53.7	75
ACOX1	79	51	Diabetes Mellitus, Type 2	MESH:D003924		Alloxan|Berberine|Bezafibrate|bisphenol A|Cadmium|Chromium|Clozapine|Copper|Dichlorodiphenyl Dichloroethylene|Dietary Fats|Diethylnitrosamine|Fatty Acids, Nonesterified|Folic Acid|Fructose|Genistein|Glutathione|Nickel|Plant Extracts|Polychlorinated Biphenyls|resveratrol|rosiglitazone|troglitazone|Zinc	53.68	79
NCF1	95	653361	Diabetes Mellitus, Type 2	MESH:D003924		Air Pollutants|Arsenic|Bezafibrate|bisphenol A|Cadmium|Calcium|cinnamic aldehyde|Dichlorodiphenyl Dichloroethylene|Dietary Fats|Folic Acid|ginsenoside Re|Gliclazide|Glucose|irbesartan|Particulate Matter|Plant Extracts|resveratrol|rosiglitazone|Streptozocin|Superoxides|telmisartan|troglitazone|Zinc	53.68	95
ADM	75	133	Diabetes Mellitus, Type 2	MESH:D003924		Arsenic|bisphenol A|Cadmium|Calcium|Chromium|cinnamic aldehyde|Copper|Dichlorodiphenyl Dichloroethylene|Dietary Fats|Drugs, Chinese Herbal|epigallocatechin gallate|Manganese|Mercury|Particulate Matter|pioglitazone|Plant Extracts|resveratrol|rosiglitazone|Silver|troglitazone|Vehicle Emissions|Zinc	53.31	75
NR1H3	90	10062	Diabetes Mellitus, Type 2	MESH:D003924		Arsenic|Ascorbic Acid|Bezafibrate|bisphenol A|Cadmium|Cholesterol, LDL|Curcumin|Dietary Fats|Diethylnitrosamine|Genistein|Glucose|Lithocholic Acid|Nickel|Nicotine|Pesticides|pioglitazone|resveratrol|rosiglitazone|Streptozocin|troglitazone|Zinc	53.31	90
S100A9	60	6280	Diabetes Mellitus, Type 2	MESH:D003924		Arsenic|bisphenol A|Cadmium|Calcium|Clozapine|Curcumin|Dietary Fats|Diethylnitrosamine|Drugs, Chinese Herbal|Folic Acid|Genistein|Glucose|Iron|Lead|Manganese|Nickel|Particulate Matter|pioglitazone|resveratrol|Streptozocin|Vehicle Emissions|Zinc	53.2	60
NR4A1	78	3164	Diabetes Mellitus, Type 2	MESH:D003924		Air Pollutants|Arsenic|bisphenol A|Cadmium|Clozapine|Copper|daidzein|Dichlorodiphenyl Dichloroethylene|Dietary Fats|epigallocatechin gallate|Genistein|Glutathione|Mercury|Nickel|Nicotine|Particulate Matter|Pesticides|pioglitazone|rosiglitazone|Silver|troglitazone|Niacinamide|Pantothenic Acid|Zinc	53.02	78
ABCB11	116	8647	Diabetes Mellitus, Type 2	MESH:D003924		Bezafibrate|bisphenol A|Calcium|Clozapine|coumarin|Dichlorodiphenyl Dichloroethylene|Dietary Fats|Diethylnitrosamine|efavirenz|epigallocatechin gallate|Folic Acid|ginsenoside Re|Glipizide|Glyburide|irbesartan|Lithocholic Acid|Metformin|Nelfinavir|Nitrendipine|Particulate Matter|pioglitazone|rosiglitazone|Streptozocin|TAK-875|telmisartan|troglitazone|Vehicle Emissions	52.88	116
ITGAV	78	3685	Diabetes Mellitus, Type 2	MESH:D003924		bisphenol A|Copper|Dietary Fats|epigallocatechin gallate|Folic Acid|Genistein|Lead|Nicotine|Particulate Matter|Pesticides|pioglitazone|Plant Extracts|resveratrol|rosiglitazone|Silver|Streptozocin|troglitazone|Vehicle Emissions|Zinc	52.75	78
EGF	60	1950	Diabetes Mellitus, Type 2	MESH:D003924		Benzoic Acid|bisphenol A|Cadmium|Calcium|Copper|Curcumin|Dichlorodiphenyl Dichloroethylene|Diethylnitrosamine|Drugs, Chinese Herbal|epigallocatechin gallate|Folic Acid|Fructose|Genistein|Glucose|Glutathione|Lithocholic Acid|Magnesium|Manganese|Nickel|Particulate Matter|pioglitazone|Plant Extracts|resveratrol|rosiglitazone|Silver|Vehicle Emissions|Zinc	52.73	60
ABCG2	91	9429	Diabetes Mellitus, Type 2	MESH:D003924		Air Pollutants|bisphenol A|Cadmium|Chromium|Clozapine|Curcumin|daidzein|Dichlorodiphenyl Dichloroethylene|Dietary Fats|epigallocatechin gallate|Folic Acid|Genistein|ginsenoside Re|Glutathione|Glyburide|Iron|Lithocholic Acid|Mercury|Nelfinavir|Nicotine|Particulate Matter|Plant Extracts|resveratrol|rosiglitazone|Streptozocin|troglitazone|Vehicle Emissions	52.66	91
S100A8	69	6279	Diabetes Mellitus, Type 2	MESH:D003924		Arsenic|bisphenol A|Cadmium|Calcium|Copper|Curcumin|Dietary Fats|Diethylnitrosamine|Folic Acid|Genistein|Glucose|Manganese|Nickel|Particulate Matter|pioglitazone|Plant Extracts|Polychlorinated Biphenyls|resveratrol|Streptozocin|troglitazone|Vehicle Emissions|Zinc	52.61	69
CXCL1	82	2919	Diabetes Mellitus, Type 2	MESH:D003924		Air Pollutants|alpha-Tocopherol|Arsenic|Ascorbic Acid|bisphenol A|Cadmium|Calcium|cinnamic aldehyde|Clozapine|Copper|Curcumin|Dietary Fats|Diethylnitrosamine|epigallocatechin gallate|Folic Acid|Glucose|Glutathione|Iron|Nickel|Nicotine|Particulate Matter|resveratrol|rosiglitazone|Silver|Sitagliptin Phosphate|troglitazone|Vehicle Emissions|Zinc	52.53	82
TIMP3	63	7078	Diabetes Mellitus, Type 2	MESH:D003924		bisphenol A|Cadmium|Chromium|Copper|Curcumin|Dietary Fats|Diethylnitrosamine|epigallocatechin gallate|Genistein|Glucose|Malathion|Nickel|Nicotine|Particulate Matter|Phthalic Acids|Plant Extracts|Polychlorinated Biphenyls|resveratrol|rosiglitazone|Silver|Vehicle Emissions|Zinc	52.49	63
HIF1A	116	3091	Diabetes Mellitus, Type 2	MESH:D003924		Amino Acids|Arsenic|Ascorbic Acid|bisphenol A|Cadmium|Chromium|Copper|Curcumin|Dietary Fats|Diethylnitrosamine|Drugs, Chinese Herbal|epigallocatechin gallate|Folic Acid|Genistein|Glucose|Glutathione|Hemin|Iron|Manganese|Metformin|Nickel|Nicotine|Particulate Matter|Plant Extracts|resveratrol|rosiglitazone|Streptozocin|troglitazone|Vehicle Emissions|Zinc	52.34	116
GSTP1	114	2950	Diabetes Mellitus, Type 2	MESH:D003924		Air Pollutants|Arsenic|bisphenol A|Cadmium|cinnamic aldehyde|Clozapine|Copper|coumarin|Curcumin|Cysteine|Dietary Fats|Diethylnitrosamine|epigallocatechin gallate|Folic Acid|Genistein|Glutathione|Hemin|Lead|Mercury|Metformin|Nitrendipine|Particulate Matter|Pesticides|Phthalic Acids|pioglitazone|Plant Extracts|resveratrol|rosiglitazone|Silver|Streptozocin|troglitazone|Vehicle Emissions	52.24	114
FABP4	84	2167	Diabetes Mellitus, Type 2	MESH:D003924		Arsenic|Ascorbic Acid|Berberine|Bezafibrate|bisphenol A|Cadmium|Dichlorodiphenyl Dichloroethylene|Dietary Fats|Diethylnitrosamine|Folic Acid|Fructose|ginsenoside Re|Glucose|Kangen-karyu|Lead|Pesticides|pioglitazone|Plant Extracts|Polychlorinated Biphenyls|resveratrol|rosiglitazone|troglitazone|Vehicle Emissions|Zinc	51.81	84
CP	83	1356	Diabetes Mellitus, Type 2	MESH:D003924		Ascorbic Acid|bisphenol A|Cadmium|Calcium|Copper|coumarin|Dietary Fats|Diethylnitrosamine|Fructose|Genistein|Glyburide|Iron|Lead|Malondialdehyde|Mercury|Nickel|Particulate Matter|Plant Extracts|rosiglitazone|Silver|Streptozocin|troglitazone|Vehicle Emissions|Zinc	51.63	83
ANXA1	72	301	Diabetes Mellitus, Type 2	MESH:D003924		Arsenic|Ascorbic Acid|bisphenol A|Cadmium|Calcium|Copper|Dietary Fats|Diethylnitrosamine|Folic Acid|Genistein|Iron|Lead|Lithocholic Acid|Magnesium|Nicotine|Particulate Matter|resveratrol|rosiglitazone|Silver|troglitazone|Vehicle Emissions|Zinc	51.48	72
CCL5	86	6352	Diabetes Mellitus, Type 2	MESH:D003924		Arsenic|Bezafibrate|bisphenol A|Calcium|cinnamic aldehyde|Copper|Dietary Fats|Diethylnitrosamine|Glucose|Glutathione|Iron|Lead|mangiferin|Nickel|Nicotine|Particulate Matter|Pentoxifylline|pioglitazone|Plant Extracts|Polychlorinated Biphenyls|resveratrol|rosiglitazone|Silver|telmisartan|troglitazone|Vehicle Emissions|Zinc	51.39	86
BDNF	43	627	Diabetes Mellitus, Type 2	MESH:D003924		Arsenic|Ascorbic Acid|bisphenol A|Cadmium|Calcium|Clozapine|Copper|Curcumin|Dichlorodiphenyl Dichloroethylene|Dietary Fats|epigallocatechin gallate|Folic Acid|Genistein|Kangen-karyu|Lead|Manganese|Mercury|Nickel|Nicotine|Particulate Matter|Plant Extracts|resveratrol|saxagliptin|Silver|telmisartan|Vehicle Emissions|Zinc	51.26	43
CTNNB1	84	1499	Diabetes Mellitus, Type 2	MESH:D003924		Arsenic|Berberine|bisphenol A|Cadmium|Calcium|Clozapine|Curcumin|Dichlorodiphenyl Dichloroethylene|Dietary Fats|Diethylnitrosamine|Drugs, Chinese Herbal|epigallocatechin gallate|Folic Acid|Genistein|Glucose|Lead|Lithocholic Acid|Manganese|mangiferin|Particulate Matter|pioglitazone|Plant Extracts|resveratrol|rosiglitazone|Silver|troglitazone|Vehicle Emissions|Zinc	51.23	84
AHR	122	196	Diabetes Mellitus, Type 2	MESH:D003924		Air Pollutants|benidipine|Berberine|Bezafibrate|bisphenol A|Blood Glucose|Cadmium|Chromium|Copper|Curcumin|daidzein|Dichlorodiphenyl Dichloroethylene|Dietary Fats|Diethylnitrosamine|Diosmin|Drugs, Chinese Herbal|epigallocatechin gallate|Genistein|Glucose|Glutathione|Glyburide|Lactic Acid|Lead|Malathion|Mercury|Metformin|Nickel|Particulate Matter|Plant Extracts|Polychlorinated Biphenyls|resveratro…	51.18	122
FTH1	42	2495	Diabetes Mellitus, Type 2	MESH:D003924		Ascorbic Acid|bisphenol A|Cadmium|cinnamic aldehyde|Copper|Diethylnitrosamine|Drugs, Chinese Herbal|Fructose|Glucose|Glutathione|Hemin|Iron|Lead|Manganese|Nickel|Particulate Matter|Plant Extracts|Polychlorinated Biphenyls|resveratrol|troglitazone|Vehicle Emissions|Zinc	51.15	42
CYP3A4	110	1576	Diabetes Mellitus, Type 2	MESH:D003924		alpha-Tocopherol|Arsenic|benidipine|Berberine|bisphenol A|Clozapine|Curcumin|daidzein|Dichlorodiphenyl Dichloroethylene|Drugs, Chinese Herbal|efavirenz|Enalapril|epigallocatechin gallate|Fibric Acids|Genistein|Glucose|Glutathione|Glyburide|Heme|Lead|Lithocholic Acid|Malathion|mangiferin|Metformin|Nelfinavir|Nickel|Nicotine|Nitrendipine|orlistat|Pesticides|pioglitazone|Plant Extracts|Polychlorinat…	51.12	110
CD36	77	948	Diabetes Mellitus, Type 2	MESH:D003924		alpha-Tocopherol|Berberine|Bezafibrate|bisphenol A|Cadmium|Copper|Curcumin|Dichlorodiphenyl Dichloroethylene|Dietary Fats|Diethylnitrosamine|Folic Acid|Fructose|Glutathione|Iron|Malondialdehyde|mangiferin|Nickel|pioglitazone|Plant Extracts|resveratrol|rosiglitazone|telmisartan|troglitazone|Vehicle Emissions|Zinc	50.8	77
MAPK14	63	1432	Diabetes Mellitus, Type 2	MESH:D003924		alpha-Tocopherol|Arsenic|Ascorbic Acid|bisphenol A|Cadmium|Calcium|cinnamic aldehyde|Clozapine|Curcumin|Cysteine|Dietary Fats|Diethylnitrosamine|Drugs, Chinese Herbal|epigallocatechin gallate|Genistein|Glucose|Hemin|Manganese|Nickel|Plant Extracts|resveratrol|Silver|Streptozocin|telmisartan|troglitazone	50.8	63
MMP9	118	4318	Diabetes Mellitus, Type 2	MESH:D003924		Air Pollutants|Angiotensin-Converting Enzyme Inhibitors|Angiotensin Receptor Antagonists|Arsenic|bisphenol A|Blood Glucose|Cadmium|Curcumin|daidzein|Dietary Fats|Diethylnitrosamine|epigallocatechin gallate|Folic Acid|Genistein|Glucose|Glutathione|Lithocholic Acid|mangiferin|Mercury|Metformin|Nickel|Nicotine|Panax notoginseng extract|Particulate Matter|pioglitazone|Plant Extracts|Proteoglycans|res…	50.8	118
CEBPB	81	1051	Diabetes Mellitus, Type 2	MESH:D003924		Arsenic|Ascorbic Acid|Berberine|bisphenol A|Calcium|Copper|Curcumin|Dichlorodiphenyl Dichloroethylene|Dietary Fats|Folic Acid|Genistein|Glucose|Glutathione|Lead|Nicotine|Particulate Matter|Phthalic Acids|Plant Extracts|resveratrol|rosiglitazone|Silver|telmisartan|troglitazone|Vehicle Emissions|Zinc	50.56	81
EGR1	104	1958	Diabetes Mellitus, Type 2	MESH:D003924		Arsenic|bisphenol A|Cadmium|Calcium|cinnamic aldehyde|Clozapine|Copper|Curcumin|Dietary Fats|Diethylnitrosamine|Drugs, Chinese Herbal|Enalapril|epigallocatechin gallate|Folic Acid|Genistein|Glucose|Iron|Lead|Metformin|Nickel|Nicotine|Particulate Matter|Polychlorinated Biphenyls|resveratrol|rosiglitazone|Silver|troglitazone|Vehicle Emissions|Zinc	50.53	104
ANGPTL4	106	51129	Diabetes Mellitus, Type 2	MESH:D003924		Bezafibrate|bisphenol A|Cadmium|Cholesterol, HDL|Cholesterol, LDL|Copper|Dietary Fats|Diethylnitrosamine|Fatty Acids, Nonesterified|Glucose|Manganese|Metformin|Nickel|Particulate Matter|Polychlorinated Biphenyls|resveratrol|rosiglitazone|Silver|Streptozocin|Triglycerides|troglitazone|Vehicle Emissions	50.41	106
CCNE1	101	898	Diabetes Mellitus, Type 2	MESH:D003924		Arsenic|Berberine|bisphenol A|Cadmium|Copper|coumarin|Curcumin|Dietary Fats|Diethylnitrosamine|Drugs, Chinese Herbal|Folic Acid|Genistein|Glucose|Metformin|Nickel|Nicotine|Particulate Matter|pioglitazone|Plant Extracts|resveratrol|rosiglitazone|Silver|troglitazone|Vehicle Emissions|Zinc	50.33	101
PRKAA1	87	5562	Diabetes Mellitus, Type 2	MESH:D003924		bisphenol A|BLX 1002|Cadmium|Curcumin|Dietary Fats|Enalapril|Genistein|ginsenoside Re|Glucose|Iron|mangiferin|Metformin|Nickel|orlistat|pioglitazone|resveratrol|rosiglitazone|Vehicle Emissions|Niacinamide	50.32	87
PDK1	93	5163	Diabetes Mellitus, Type 2	MESH:D003924		bisphenol A|Cadmium|Calcium|cinnamic aldehyde|Copper|Curcumin|Dietary Fats|Diethylnitrosamine|epigallocatechin gallate|Fructose|Genistein|Glucose|Glutathione|Lead|Manganese|Metformin|resveratrol|rosiglitazone|Streptozocin|Zinc	50.21	93
CXCL5	54	6374	Diabetes Mellitus, Type 2	MESH:D003924		Air Pollutants|Arsenic|bisphenol A|Cadmium|Calcium|Clozapine|Folic Acid|Genistein|Manganese|Mercury|Nickel|Particulate Matter|Pesticides|pioglitazone|Plant Extracts|Polychlorinated Biphenyls|resveratrol|rosiglitazone|Vehicle Emissions|Zinc	49.95	54
CYP1B1	111	1545	Diabetes Mellitus, Type 2	MESH:D003924		Air Pollutants|Arsenic|bisphenol A|Calcium|Chromium|Clozapine|Copper|Curcumin|daidzein|Dichlorodiphenyl Dichloroethylene|Dietary Fats|Diethylnitrosamine|Drugs, Chinese Herbal|epigallocatechin gallate|Folic Acid|Fructose|Genistein|Glucose|Glutathione|Lithocholic Acid|Mercury|Metformin|Nickel|Particulate Matter|Plant Extracts|Polychlorinated Biphenyls|resveratrol|rosiglitazone|troglitazone|Vehicle …	49.9	111
IL4	81	3565	Diabetes Mellitus, Type 2	MESH:D003924		Arsenic|Ascorbic Acid|Berberine|bisphenol A|Cadmium|Calcium|Chromium|Copper|Curcumin|daidzein|Dichlorodiphenyl Dichloroethylene|Dietary Fats|Diethylnitrosamine|Drugs, Chinese Herbal|Genistein|Glutathione|Lead|Mercury|Nickel|Nitrendipine|Panax notoginseng extract|Particulate Matter|Pentoxifylline|pioglitazone|Plant Extracts|resveratrol|rosiglitazone|Streptozocin|Vehicle Emissions|Zinc	49.77	81
ABCC1	57	4363	Diabetes Mellitus, Type 2	MESH:D003924		Arsenic|Ascorbic Acid|bisphenol A|Cadmium|Curcumin|daidzein|epigallocatechin gallate|Folic Acid|Genistein|ginsenoside Re|Glucose|Glutathione|Glyburide|Iron|Lithocholic Acid|Mercury|Nelfinavir|Nickel|Particulate Matter|Plant Extracts|resveratrol|Silver|Streptozocin|Superoxides|topiramate|Vehicle Emissions	49.72	57
AGER	100	177	Diabetes Mellitus, Type 2	MESH:D003924		2-dodecyl-6-methoxycyclohexa-2,5-diene-1,4-dione|Arsenic|bisphenol A|Dietary Fats|epigallocatechin gallate|Fructose|Genistein|Glucose|Kangen-karyu|mangiferin|Metformin|Particulate Matter|resveratrol|rosiglitazone|Silver|Streptozocin|Vehicle Emissions|Zinc	49.68	100
OCLN	50	100506658	Diabetes Mellitus, Type 2	MESH:D003924		Arsenic|Ascorbic Acid|bisphenol A|Cadmium|Calcium|Copper|Dietary Fats|Folic Acid|Genistein|ginsenoside Re|Glucose|Iron|Lead|Malathion|Nickel|Particulate Matter|Plant Extracts|resveratrol|troglitazone|Vehicle Emissions	49.44	50
CXCL12	81	6387	Diabetes Mellitus, Type 2	MESH:D003924		bisphenol A|Cadmium|Calcium|coumarin|Curcumin|daidzein|Dietary Fats|Diethylnitrosamine|Genistein|Glucose|Manganese|Nickel|Particulate Matter|pioglitazone|Plant Extracts|Polychlorinated Biphenyls|resveratrol|rosiglitazone|Streptozocin|telmisartan|troglitazone|Vehicle Emissions|Zinc	49.43	81
GLUL	59	2752	Diabetes Mellitus, Type 2	MESH:D003924		bisphenol A|Cadmium|Copper|Dietary Fats|Diethylnitrosamine|Drugs, Chinese Herbal|Folic Acid|Fructose|Genistein|Glucose|Lead|Manganese|Nickel|Particulate Matter|Plant Extracts|resveratrol|Streptozocin|topiramate|troglitazone|Vehicle Emissions|Zinc	49.06	59
DUSP1	35	1843	Diabetes Mellitus, Type 2	MESH:D003924		Air Pollutants|Arsenic|bisphenol A|Cadmium|Calcium|Clozapine|Copper|Curcumin|Diethylnitrosamine|Drugs, Chinese Herbal|Folic Acid|Genistein|Glucose|Glutathione|Manganese|Nickel|Nicotine|Particulate Matter|Polychlorinated Biphenyls|resveratrol|Silver|topiramate|Vehicle Emissions|Zinc	49.01	35
MKI67	73	4288	Diabetes Mellitus, Type 2	MESH:D003924		alpha-Tocopherol|Ascorbic Acid|bisphenol A|Cadmium|Copper|Curcumin|Dietary Fats|Diethylnitrosamine|Diosmin|Folic Acid|Genistein|Glucose|Lead|Nickel|Levonorgestrel|Plant Extracts|Polychlorinated Biphenyls|resveratrol|rosiglitazone|Silver|Tolbutamide|troglitazone|Vehicle Emissions|Zinc	48.77	73
BGLAP	77	632	Diabetes Mellitus, Type 2	MESH:D003924		Ascorbic Acid|Berberine|bisphenol A|Boron|Cadmium|daidzein|exenatide|Genistein|Lead|Lithocholic Acid|Magnesium|Nicotine|Levonorgestrel|Plant Extracts|resveratrol|rosiglitazone|Streptozocin|troglitazone|Vehicle Emissions|Zinc	48.7	77
TIMP2	91	7077	Diabetes Mellitus, Type 2	MESH:D003924		Air Pollutants|Arsenic|Bezafibrate|bisphenol A|Copper|Curcumin|Cysteine|Dietary Fats|Diethylnitrosamine|Drugs, Chinese Herbal|Folic Acid|Genistein|Glucose|Lead|Particulate Matter|Plant Extracts|resveratrol|rosiglitazone|Streptozocin|troglitazone|Vehicle Emissions|Zinc	48.52	91
HSPD1	90	3329	Diabetes Mellitus, Type 2	MESH:D003924		Arsenic|bisphenol A|Cadmium|Copper|Curcumin|Dietary Fats|Diethylnitrosamine|Fructose|Genistein|ginsenoside Re|Glucose|Mercury|Nickel|Particulate Matter|Pesticides|Plant Extracts|Polychlorinated Biphenyls|resveratrol|rosiglitazone|Streptozocin|troglitazone|Vehicle Emissions|Zinc	48.47	90
GLS	78	2744	Diabetes Mellitus, Type 2	MESH:D003924		Air Pollutants|Arsenic|Ascorbic Acid|bisphenol A|Copper|Dichlorodiphenyl Dichloroethylene|Dietary Fats|Diethylnitrosamine|Drugs, Chinese Herbal|epigallocatechin gallate|Folic Acid|Genistein|Glucose|Lead|Metformin|Nickel|resveratrol|Silver|troglitazone	48.46	78
MT1A	84	4489	Diabetes Mellitus, Type 2	MESH:D003924		Arsenic|Ascorbic Acid|Benzoic Acid|Cadmium|Copper|coumarin|Curcumin|Diethylnitrosamine|Folic Acid|Glucose|Glutathione|Heme|Iron|Lithocholic Acid|Mercury|Particulate Matter|rosiglitazone|Silver|Streptozocin|troglitazone|Vehicle Emissions|Zinc	48.42	84
PKM	79	5315	Diabetes Mellitus, Type 2	MESH:D003924		Arsenic|Ascorbic Acid|bisphenol A|Cadmium|cinnamic aldehyde|Clozapine|Copper|Dietary Fats|Drugs, Chinese Herbal|Folic Acid|Fructose|Genistein|Glucose|Lactic Acid|Pesticides|Polychlorinated Biphenyls|resveratrol|rosiglitazone|Streptozocin|Vehicle Emissions|Zinc	48.31	79
TRAF6	37	7189	Diabetes Mellitus, Type 2	MESH:D003924		Arsenic|bisphenol A|cinnamic aldehyde|Copper|Curcumin|Dietary Fats|Enalapril|epigallocatechin gallate|Folic Acid|Fructose|mangiferin|resveratrol|Silver|telmisartan|Vehicle Emissions|Zinc	48.27	37
SLC5A1	50	6523	Diabetes Mellitus, Type 2	MESH:D003924		Air Pollutants|Arsenic|bisphenol A|Cadmium|Calcium|Copper|Dietary Fats|Folic Acid|Fructose|Genistein|Glucose|Lead|Particulate Matter|resveratrol|troglitazone|Vehicle Emissions|Zinc	48.19	50
RAC1	70	5879	Diabetes Mellitus, Type 2	MESH:D003924		Ascorbic Acid|bisphenol A|Cadmium|cinnamic aldehyde|Copper|daidzein|Dietary Fats|Diethylnitrosamine|epigallocatechin gallate|Genistein|Glucose|irbesartan|Magnesium|Mercury|Particulate Matter|Plant Extracts|resveratrol|rosiglitazone|Streptozocin|Vehicle Emissions	48.11	70
CLU	79	1191	Diabetes Mellitus, Type 2	MESH:D003924		Ascorbic Acid|bisphenol A|Cadmium|Copper|daidzein|Dichlorodiphenyl Dichloroethylene|Dietary Fats|Diethylnitrosamine|Enalapril|Folic Acid|Genistein|Glutathione|Lead|Nickel|Particulate Matter|Polychlorinated Biphenyls|resveratrol|rosiglitazone|Silver|Streptozocin|troglitazone|Vehicle Emissions|Zinc	48.05	79
ARG1	102	383	Diabetes Mellitus, Type 2	MESH:D003924		bisphenol A|Copper|coumarin|Dichlorodiphenyl Dichloroethylene|Dietary Fats|Diethylnitrosamine|Genistein|Glucose|Manganese|Mercury|Metformin|Nickel|Particulate Matter|Plant Extracts|resveratrol|rosiglitazone|Silver|Streptozocin|telmisartan|troglitazone	47.87	102
MMP1	35	4312	Diabetes Mellitus, Type 2	MESH:D003924		Arsenic|Ascorbic Acid|bisphenol A|Cadmium|Calcium|Cholesterol, LDL|Chromium|Copper|Curcumin|Cysteine|Drugs, Chinese Herbal|epigallocatechin gallate|Folic Acid|Genistein|Glucose|Hemin|Iron|Nickel|Nicotine|Particulate Matter|Plant Extracts|resveratrol|Vehicle Emissions	47.8	35
GSTA1	73	2938	Diabetes Mellitus, Type 2	MESH:D003924		Ascorbic Acid|Benzoic Acid|bisphenol A|Cadmium|Clozapine|Copper|coumarin|Dietary Fats|Diethylnitrosamine|epigallocatechin gallate|Folic Acid|Glutathione|Iron|Lead|Lithocholic Acid|Mercury|Metformin|Nickel|Particulate Matter|Phthalic Acids|Plant Extracts|resveratrol|Streptozocin|Vehicle Emissions	47.77	73
SMAD3	91	4088	Diabetes Mellitus, Type 2	MESH:D003924		Arsenic|bisphenol A|Copper|Curcumin|Dietary Fats|Diethylnitrosamine|Drugs, Chinese Herbal|epigallocatechin gallate|Folic Acid|Genistein|Glucose|irbesartan|Lithocholic Acid|Nicotine|resveratrol|rosiglitazone|Silver|Streptozocin|troglitazone|Vehicle Emissions|Zinc	47.59	91
CRYAB	66	1410	Diabetes Mellitus, Type 2	MESH:D003924		Arsenic|Ascorbic Acid|bisphenol A|Cadmium|Copper|coumarin|Curcumin|Diethylnitrosamine|epigallocatechin gallate|Glutathione|Lead|Mercury|Nicotine|Phthalic Acids|pioglitazone|resveratrol|rosiglitazone|Silver|troglitazone|Vehicle Emissions|Zinc	47.49	66
HSPA1L	67	3305	Diabetes Mellitus, Type 2	MESH:D003924		Arsenic|bisphenol A|Cadmium|Copper|Dietary Fats|epigallocatechin gallate|Hemin|Iron|Mercury|Nickel|Particulate Matter|pioglitazone|rosiglitazone|Silver|troglitazone|Vehicle Emissions|Zinc	47.48	67
HMGCS1	57	3157	Diabetes Mellitus, Type 2	MESH:D003924		bisphenol A|Clozapine|Copper|Curcumin|Dietary Fats|Diethylnitrosamine|Drugs, Chinese Herbal|epigallocatechin gallate|Folic Acid|Glucose|Lead|Nickel|Nicotine|Particulate Matter|Phthalic Acids|pioglitazone|Plant Extracts|resveratrol|Silver|topiramate|troglitazone|Zinc	47.41	57
NFKBIB	42	4793	Diabetes Mellitus, Type 2	MESH:D003924		bisphenol A|Copper|Curcumin|Cysteine|Dietary Fats|Diethylnitrosamine|Drugs, Chinese Herbal|epigallocatechin gallate|irbesartan|Lead|mangiferin|Nickel|Nicotine|Particulate Matter|pioglitazone|Plant Extracts|resveratrol|Vehicle Emissions	47.31	42
SCD	77	6319	Diabetes Mellitus, Type 2	MESH:D003924		Air Pollutants|Bezafibrate|bisphenol A|Cadmium|Clozapine|Copper|Curcumin|Dietary Fats|epigallocatechin gallate|Fructose|Genistein|ginsenoside Re|Glucose|Nickel|Nicotine|Particulate Matter|resveratrol|rosiglitazone|troglitazone|Zinc	47.3	77
TJP1	56	7082	Diabetes Mellitus, Type 2	MESH:D003924		Ascorbic Acid|bisphenol A|Calcium|Copper|Curcumin|Dietary Fats|Folic Acid|Genistein|ginsenoside Re|Glucose|Lead|Malathion|Nicotine|Particulate Matter|Plant Extracts|resveratrol|Streptozocin|telmisartan|troglitazone|Vehicle Emissions	47.3	56
MMP13	50	4322	Diabetes Mellitus, Type 2	MESH:D003924		Ascorbic Acid|Berberine|bisphenol A|Cadmium|Copper|Curcumin|Dietary Fats|Diethylnitrosamine|epigallocatechin gallate|Folic Acid|Manganese|Nickel|Nicotine|Particulate Matter|pioglitazone|Plant Extracts|resveratrol|Silver|Streptozocin|Vehicle Emissions|Zinc	47.29	50
PRDX6	48	9588	Diabetes Mellitus, Type 2	MESH:D003924		Air Pollutants|Arsenic|bisphenol A|Cadmium|Calcium|Copper|Curcumin|Dietary Fats|Folic Acid|Fructose|Glutathione|Manganese|Mercury|Particulate Matter|resveratrol|Silver|Streptozocin|Vehicle Emissions|Zinc	47.27	48
ITGA3	53	3675	Diabetes Mellitus, Type 2	MESH:D003924		Air Pollutants|bisphenol A|Cadmium|Copper|Diethylnitrosamine|Folic Acid|Genistein|Glucose|Lead|Manganese|resveratrol|Streptozocin|Superoxides|troglitazone|Vehicle Emissions|Zinc	47.21	53
LHB	57	3972	Diabetes Mellitus, Type 2	MESH:D003924		Ascorbic Acid|bisphenol A|Cadmium|Calcium|Canagliflozin|Copper|daidzein|Dietary Fats|Genistein|Glutathione|Lead|Linagliptin|Nickel|Nicotine|Levonorgestrel|Particulate Matter|Phthalic Acids|Plant Extracts|resveratrol|Silver|Streptozocin|troglitazone|Vehicle Emissions|Zinc	47.18	57
HSP90AA1	40	3320	Diabetes Mellitus, Type 2	MESH:D003924		Arsenic|bisphenol A|Cadmium|Calcium|cinnamic aldehyde|Copper|Curcumin|Dietary Fats|Diethylnitrosamine|Drugs, Chinese Herbal|Genistein|Glucose|Malathion|Mercury|Nickel|Nicotine|Particulate Matter|Plant Extracts|resveratrol|Silver|Vehicle Emissions|Zinc	47.14	40
GSTT1	60	2952	Diabetes Mellitus, Type 2	MESH:D003924		Air Pollutants|alpha-Tocopherol|Arsenic|Ascorbic Acid|bisphenol A|Cadmium|cinnamic aldehyde|Copper|coumarin|Glutathione|Lead|Malondialdehyde|Mercury|Nickel|Particulate Matter|Pesticides|pioglitazone|Plant Extracts|rosiglitazone|Silver|troglitazone|Vehicle Emissions	46.97	60
TTR	49	7276	Diabetes Mellitus, Type 2	MESH:D003924		Arsenic|bisphenol A|Cadmium|Clozapine|Copper|Dichlorodiphenyl Dichloroethylene|Dietary Fats|Fructose|Genistein|Glucose|Lead|Malathion|Nickel|Particulate Matter|Phthalic Acids|Plant Extracts|Polychlorinated Biphenyls|Silver|Streptozocin|Vehicle Emissions|Zinc	46.89	49
PCK2	70	5106	Diabetes Mellitus, Type 2	MESH:D003924		Alloxan|Ascorbic Acid|bisphenol A|Copper|coumarin|Dietary Fats|Diethylnitrosamine|Folic Acid|Genistein|Glucose|Manganese|Nickel|Plant Extracts|resveratrol|rosiglitazone|Silver|troglitazone|Vehicle Emissions	46.87	70
IL2	54	3558	Diabetes Mellitus, Type 2	MESH:D003924		Angiotensin-Converting Enzyme Inhibitors|Arsenic|Berberine|bisphenol A|Copper|Curcumin|Dietary Fats|Diethylnitrosamine|Drugs, Chinese Herbal|epigallocatechin gallate|Folic Acid|Fructose|Genistein|Malondialdehyde|Manganese|Mercury|Nickel|Nicotine|Panax notoginseng extract|Particulate Matter|Plant Extracts|Polychlorinated Biphenyls|resveratrol|Streptozocin|Vehicle Emissions|Niacinamide|Zinc	46.86	54
STAR	85	6770	Diabetes Mellitus, Type 2	MESH:D003924		Ascorbic Acid|Bezafibrate|bisphenol A|Cadmium|Calcium|Chromium|daidzein|Dichlorodiphenyl Dichloroethylene|Dietary Fats|Diethylnitrosamine|Drugs, Chinese Herbal|Genistein|Lead|Manganese|Metformin|Nicotine|Levonorgestrel|Particulate Matter|Phthalic Acids|Plant Extracts|resveratrol|rosiglitazone|Silver|Vehicle Emissions	46.82	85
TF	58	7018	Diabetes Mellitus, Type 2	MESH:D003924		S-Adenosylmethionine|Ascorbic Acid|bisphenol A|Cadmium|Chromium|Copper|Curcumin|Dichlorodiphenyl Dichloroethylene|Dietary Fats|Diethylnitrosamine|Iron|Lead|Manganese|Mercury|Nickel|Particulate Matter|Plant Extracts|resveratrol|rosiglitazone|Silver|Zinc	46.8	58
EP300	79	2033	Diabetes Mellitus, Type 2	MESH:D003924		Berberine|bisphenol A|Cadmium|Chromium|Copper|Curcumin|Genistein|Glucose|Lead|Particulate Matter|Polychlorinated Biphenyls|resveratrol|rosiglitazone|Streptozocin|Superoxides|troglitazone|Vehicle Emissions|Niacinamide|Zinc	46.77	79
TNFRSF11B	81	4982	Diabetes Mellitus, Type 2	MESH:D003924		Ascorbic Acid|bisphenol A|Cadmium|Calcium|Dichlorodiphenyl Dichloroethylene|Diethylnitrosamine|exenatide|Folic Acid|Genistein|Glucose|Nickel|Levonorgestrel|Particulate Matter|Plant Extracts|resveratrol|rosiglitazone|Streptozocin|troglitazone|Vehicle Emissions|Niacinamide	46.64	81
GJA1	43	2697	Diabetes Mellitus, Type 2	MESH:D003924		astaxanthine|bisphenol A|Cadmium|Chromium|Clozapine|Copper|Curcumin|Dichlorodiphenyl Dichloroethylene|Dietary Fats|Diethylnitrosamine|Folic Acid|Genistein|Glucose|irbesartan|Particulate Matter|Phthalic Acids|Plant Extracts|Polychlorinated Biphenyls|resveratrol|Silver|Tolbutamide|Vehicle Emissions|Zinc	46.59	43
MCM2	43	4171	Diabetes Mellitus, Type 2	MESH:D003924		Berberine|bisphenol A|Cadmium|Chromium|Copper|coumarin|Curcumin|Dietary Fats|Diethylnitrosamine|Folic Acid|Genistein|Lead|Malathion|Mercury|Nickel|Polychlorinated Biphenyls|resveratrol|troglitazone|Zinc	46.52	43
VIM	79	7431	Diabetes Mellitus, Type 2	MESH:D003924		S-Adenosylmethionine|Arsenic|Ascorbic Acid|bisphenol A|Cadmium|Calcium|Copper|Curcumin|Dichlorodiphenyl Dichloroethylene|Dietary Fats|Diethylnitrosamine|Drugs, Chinese Herbal|Folic Acid|Genistein|Glucose|mangiferin|Nickel|Nicotine|Particulate Matter|Plant Extracts|resveratrol|rosiglitazone|Silver|Streptozocin|Vehicle Emissions	46.51	79
CASP1	56	834	Diabetes Mellitus, Type 2	MESH:D003924		bisphenol A|Blood Glucose|cinnamic aldehyde|Curcumin|Dietary Fats|Diethylnitrosamine|epigallocatechin gallate|Folic Acid|Fructose|Genistein|Glucose|Glyburide|Mercury|Nickel|Nicotine|Particulate Matter|Plant Extracts|Polychlorinated Biphenyls|resveratrol|Silver|Streptozocin|Vehicle Emissions|Zinc	46.36	56
ALDH2	78	217	Diabetes Mellitus, Type 2	MESH:D003924		Ascorbic Acid|bisphenol A|Cadmium|Calcium|Copper|Dietary Fats|Folic Acid|Glucose|Hemin|Magnesium|Malondialdehyde|Nickel|Phthalic Acids|Plant Extracts|resveratrol|rosiglitazone|Silver|Streptozocin|troglitazone|Vehicle Emissions|Zinc	46.22	78
RPS6	85	6194	Diabetes Mellitus, Type 2	MESH:D003924		alpha-Tocopherol|Amino Acids|Berberine|bisphenol A|Curcumin|Dietary Fats|Diethylnitrosamine|Folic Acid|Glucose|Glutathione|Lead|Metformin|Particulate Matter|pioglitazone|Plant Extracts|resveratrol|rosiglitazone|Silver|Vehicle Emissions|Niacinamide	46.22	85
PRKCD	48	5580	Diabetes Mellitus, Type 2	MESH:D003924		Air Pollutants|bisphenol A|Cadmium|Calcium|Copper|Curcumin|daidzein|Dietary Fats|epigallocatechin gallate|exenatide|Genistein|ginsenoside Re|Glucose|Glutathione|Lead|Magnesium|Manganese|Nicotine|Plant Extracts|resveratrol|Streptozocin	46.13	48
PLAU	60	5328	Diabetes Mellitus, Type 2	MESH:D003924		Air Pollutants|Arsenic|bisphenol A|Cadmium|Curcumin|Diethylnitrosamine|epigallocatechin gallate|Folic Acid|Genistein|mangiferin|Nickel|Nicotine|Particulate Matter|Plant Extracts|Proteoglycans|resveratrol|Silver|Streptozocin|telmisartan|troglitazone|Vehicle Emissions|Zinc	46.03	60
TGFB2	75	7042	Diabetes Mellitus, Type 2	MESH:D003924		Air Pollutants|Ascorbic Acid|bisphenol A|Copper|Cysteine|Dietary Fats|Diethylnitrosamine|Enalapril|Fructose|Genistein|Lead|Mercury|Nickel|Polychlorinated Biphenyls|resveratrol|rosiglitazone|Silver|troglitazone|Vehicle Emissions|Niacinamide|Zinc	45.94	75
TNFRSF10B	90	8795	Diabetes Mellitus, Type 2	MESH:D003924		alpha-Tocopherol|Arsenic|bisphenol A|Cadmium|Copper|Curcumin|Dichlorodiphenyl Dichloroethylene|Diethylnitrosamine|Drugs, Chinese Herbal|Folic Acid|Genistein|Glutathione|Metformin|Particulate Matter|Pentoxifylline|Plant Extracts|resveratrol|rosiglitazone|Silver|troglitazone|Vehicle Emissions|Zinc	45.94	90
ANXA2	62	302	Diabetes Mellitus, Type 2	MESH:D003924		Arsenic|bisphenol A|Cadmium|Calcium|Chromium|Dietary Fats|Diethylnitrosamine|Folic Acid|Genistein|Iron|Lead|Lithocholic Acid|Manganese|Mercury|Nickel|Particulate Matter|resveratrol|rosiglitazone|Vehicle Emissions|Zinc	45.8	62
SOD3	81	6649	Diabetes Mellitus, Type 2	MESH:D003924		Ascorbic Acid|bisphenol A|Clozapine|Copper|Dietary Fats|epigallocatechin gallate|Genistein|Glucose|Iron|Lead|Particulate Matter|Phthalic Acids|resveratrol|rosiglitazone|Silver|Streptozocin|Superoxides|troglitazone|Vehicle Emissions	45.8	81
THBS1	69	7057	Diabetes Mellitus, Type 2	MESH:D003924		bisphenol A|Cadmium|Copper|Curcumin|Dietary Fats|Diethylnitrosamine|Folic Acid|Genistein|Glucose|Magnesium|Nickel|Particulate Matter|pioglitazone|Plant Extracts|Polychlorinated Biphenyls|resveratrol|rosiglitazone|Silver|Streptozocin|Vehicle Emissions	45.8	69
APOB	68	338	Diabetes Mellitus, Type 2	MESH:D003924		alpha-Tocopherol|Ascorbic Acid|Bezafibrate|bisphenol A|Cadmium|Copper|Dietary Fats|Folic Acid|Fructose|Genistein|Glucose|irbesartan|Nickel|Levonorgestrel|pioglitazone|resveratrol|rosiglitazone|Triglycerides|Vehicle Emissions|Zinc	45.7	68
DNAJB9	90	4189	Diabetes Mellitus, Type 2	MESH:D003924		bisphenol A|Cadmium|Copper|coumarin|Curcumin|Dietary Fats|Drugs, Chinese Herbal|epigallocatechin gallate|Genistein|Lead|Metformin|Nicotine|Particulate Matter|Polychlorinated Biphenyls|resveratrol|rosiglitazone|troglitazone|Vehicle Emissions|Zinc	45.69	90
HMGCS2	83	3158	Diabetes Mellitus, Type 2	MESH:D003924		Bezafibrate|bisphenol A|Cadmium|Calcium|Copper|Dietary Fats|Diethylnitrosamine|Fructose|Genistein|Iron|Lithocholic Acid|Manganese|Nickel|resveratrol|rosiglitazone|Streptozocin|troglitazone|Vehicle Emissions|Zinc	45.69	83
BACE1	40	23621	Diabetes Mellitus, Type 2	MESH:D003924		alpha-Tocopherol|Arsenic|bisphenol A|Cadmium|Copper|Curcumin|Dichlorodiphenyl Dichloroethylene|epigallocatechin gallate|Folic Acid|Genistein|Lead|Manganese|pioglitazone|Plant Extracts|Silver|troglitazone|Vehicle Emissions	45.66	40
NOX1	45	27035	Diabetes Mellitus, Type 2	MESH:D003924		Arsenic|Ascorbic Acid|bisphenol A|Calcium|Cholesterol, LDL|Copper|Dichlorodiphenyl Dichloroethylene|Dietary Fats|Drugs, Chinese Herbal|Glucose|Lead|pioglitazone|resveratrol|Silver|Superoxides|Vehicle Emissions|Zinc	45.66	45
ADGRE1	82	2015	Diabetes Mellitus, Type 2	MESH:D003924		Arsenic|bisphenol A|Blood Glucose|Cadmium|Copper|Curcumin|Dietary Fats|epigallocatechin gallate|Fructose|Manganese|Nickel|Particulate Matter|rosiglitazone|Streptozocin|troglitazone|Zinc	45.65	82
ABCG1	67	9619	Diabetes Mellitus, Type 2	MESH:D003924		bisphenol A|Cadmium|Cholesterol, HDL|Clozapine|Copper|Curcumin|Dietary Fats|Diethylnitrosamine|epigallocatechin gallate|Mercury|Nickel|Phthalic Acids|resveratrol|rosiglitazone|telmisartan|troglitazone|Vehicle Emissions|Zinc	45.49	67
NGF	54	4803	Diabetes Mellitus, Type 2	MESH:D003924		Arsenic|Berberine|bisphenol A|Cadmium|Calcium|Copper|Curcumin|Dietary Fats|Folic Acid|Fructose|Genistein|ginsenoside Re|Glucose|Glutathione|Malathion|Manganese|mangiferin|Mercury|Nickel|resveratrol|Streptozocin|Vehicle Emissions	45.45	54
APAF1	82	317	Diabetes Mellitus, Type 2	MESH:D003924		Air Pollutants|Alloxan|Arsenic|bisphenol A|Copper|Curcumin|Dichlorodiphenyl Dichloroethylene|Dietary Fats|Diethylnitrosamine|epigallocatechin gallate|Folic Acid|Fructose|Genistein|mangiferin|Nickel|Plant Extracts|resveratrol|rosiglitazone|troglitazone|Niacinamide	45.39	82
ALDH1A1	84	216	Diabetes Mellitus, Type 2	MESH:D003924		Arsenic|bisphenol A|Cadmium|Calcium|Clozapine|Copper|coumarin|Dietary Fats|Diethylnitrosamine|Folic Acid|Genistein|Glutathione|Magnesium|Malondialdehyde|Manganese|Nickel|Nicotine|resveratrol|rosiglitazone|Silver|Streptozocin|troglitazone|Zinc	45.31	84
MTOR	98	2475	Diabetes Mellitus, Type 2	MESH:D003924		Amino Acids|Arsenic|bisphenol A|Cadmium|Calcium|Copper|Curcumin|Dietary Fats|Diethylnitrosamine|Drugs, Chinese Herbal|Glucose|Lead|Malathion|Manganese|Metformin|Nicotine|Plant Extracts|Polychlorinated Biphenyls|resveratrol|rosiglitazone|Streptozocin|Vehicle Emissions|Niacinamide	45.24	98
CCNB1	72	891	Diabetes Mellitus, Type 2	MESH:D003924		Arsenic|Ascorbic Acid|Bezafibrate|bisphenol A|Bromine|Cadmium|Copper|Curcumin|Diethylnitrosamine|epigallocatechin gallate|Folic Acid|Genistein|Lead|Lithocholic Acid|mangiferin|Nickel|Nicotine|Pentoxifylline|pioglitazone|Plant Extracts|Quinolines|resveratrol|rosiglitazone|Silver|troglitazone|Zinc	45.17	72
PMEPA1	93	56937	Diabetes Mellitus, Type 2	MESH:D003924		Air Pollutants|Arsenic|bisphenol A|Chromium|Curcumin|Dietary Fats|Genistein|Metformin|Particulate Matter|Polychlorinated Biphenyls|resveratrol|rosiglitazone|Silver|troglitazone|Vehicle Emissions|Zinc	44.93	93
JAK2	71	3717	Diabetes Mellitus, Type 2	MESH:D003924		Arsenic|bisphenol A|Blood Glucose|Calcium|Clozapine|Curcumin|Dietary Fats|Diethylnitrosamine|epigallocatechin gallate|Fructose|Genistein|Glucose|Glutathione|Mercury|Nickel|Nicotine|Plant Extracts|resveratrol|rosiglitazone|Vehicle Emissions	44.89	71
COL4A1	72	1282	Diabetes Mellitus, Type 2	MESH:D003924		Arsenic|benidipine|bisphenol A|Copper|Curcumin|Dietary Fats|Diethylnitrosamine|Enalapril|epigallocatechin gallate|Folic Acid|Glucose|mangiferin|Nickel|Particulate Matter|Plant Extracts|rosiglitazone|Streptozocin|Vehicle Emissions	44.85	72
CYP2C9	56	1559	Diabetes Mellitus, Type 2	MESH:D003924		benidipine|bisphenol A|Cadmium|Clozapine|Copper|coumarin|Curcumin|daidzein|Dietary Fats|Drugs, Chinese Herbal|efavirenz|Genistein|Glipizide|Glutathione|irbesartan|Lead|Lithocholic Acid|Malathion|mangiferin|Plant Extracts|resveratrol|Sulfonylurea Compounds|Tolbutamide|troglitazone	44.83	56
MYD88	75	4615	Diabetes Mellitus, Type 2	MESH:D003924		Arsenic|bisphenol A|Cholesterol, HDL|cinnamic aldehyde|Curcumin|Dietary Fats|Diethylnitrosamine|epigallocatechin gallate|Folic Acid|Fructose|Genistein|Lead|Metformin|Nickel|Particulate Matter|Plant Extracts|resveratrol|Silver|Streptozocin	44.78	75
H2AFX	74	3014	Diabetes Mellitus, Type 2	MESH:D003924		Air Pollutants|alpha-Tocopherol|Ascorbic Acid|Berberine|bisphenol A|Cadmium|Copper|Curcumin|Dietary Fats|Diethylnitrosamine|epigallocatechin gallate|Folic Acid|Genistein|Glutathione|Metformin|Nickel|Nicotine|Particulate Matter|Plant Extracts|Polychlorinated Biphenyls|resveratrol|Silver|troglitazone|Zinc	44.77	74
DCLK1	65	9201	Diabetes Mellitus, Type 2	MESH:D003924		Air Pollutants|Ascorbic Acid|bisphenol A|Clozapine|Dietary Fats|Diethylnitrosamine|Folic Acid|Lead|Nickel|Particulate Matter|Plant Extracts|resveratrol|rosiglitazone|troglitazone|Vehicle Emissions|Zinc	44.58	65
CYP4A14	82	13119	Diabetes Mellitus, Type 2	MESH:D003924		Berberine|Bezafibrate|bisphenol A|Cadmium|Dietary Fats|Diethylnitrosamine|Drugs, Chinese Herbal|Fatty Acids, Nonesterified|Folic Acid|Fructose|Genistein|Iron|Lithocholic Acid|Metformin|Nickel|Streptozocin|troglitazone	44.46	82
CD44	66	960	Diabetes Mellitus, Type 2	MESH:D003924		Arsenic|Ascorbic Acid|bisphenol A|Cadmium|Copper|Curcumin|Dichlorodiphenyl Dichloroethylene|Dietary Fats|Diethylnitrosamine|Drugs, Chinese Herbal|epigallocatechin gallate|Folic Acid|Genistein|Glucose|Nickel|Nicotine|Particulate Matter|Plant Extracts|resveratrol|rosiglitazone|Vehicle Emissions	44.09	66
PDGFB	57	5155	Diabetes Mellitus, Type 2	MESH:D003924		bisphenol A|Calcium|Curcumin|Cysteine|Drugs, Chinese Herbal|Folic Acid|Genistein|Heme|Hemin|Nickel|Nicotine|Particulate Matter|pioglitazone|Plant Extracts|resveratrol|rosiglitazone|Silver|troglitazone|Vehicle Emissions	44.02	57
SRXN1	70	140809	Diabetes Mellitus, Type 2	MESH:D003924		Air Pollutants|Amoxicillin|Arsenic|Benzoic Acid|bisphenol A|Cadmium|cinnamic aldehyde|Copper|coumarin|Dietary Fats|Diethylnitrosamine|Drugs, Chinese Herbal|Folic Acid|Genistein|Glutathione|Lactic Acid|Particulate Matter|rosiglitazone|Silver|troglitazone|Vehicle Emissions	44.01	70
IL12B	77	3593	Diabetes Mellitus, Type 2	MESH:D003924		Alloxan|bisphenol A|cinnamic aldehyde|Copper|Curcumin|daidzein|Diethylnitrosamine|Drugs, Chinese Herbal|Folic Acid|Genistein|Glucose|Glyburide|Iron|Lead|mangiferin|Nickel|Nicotine|Particulate Matter|Plant Extracts|resveratrol|rosiglitazone|Streptozocin|Vehicle Emissions	43.97	77
GSTM3	59	2947	Diabetes Mellitus, Type 2	MESH:D003924		Arsenic|bisphenol A|Cadmium|Copper|coumarin|Dietary Fats|Diethylnitrosamine|Drugs, Chinese Herbal|Gliclazide|Glutathione|Iron|Mercury|Nickel|Particulate Matter|Plant Extracts|resveratrol|Streptozocin|troglitazone|Vehicle Emissions|Niacinamide	43.93	59
SOCS3	77	9021	Diabetes Mellitus, Type 2	MESH:D003924		Arsenic|bisphenol A|Curcumin|Dietary Fats|Diethylnitrosamine|Drugs, Chinese Herbal|Fructose|Genistein|ginsenoside Re|Glucose|Nickel|Nicotine|Particulate Matter|Pesticides|Plant Extracts|resveratrol|rosiglitazone|Streptozocin|Vehicle Emissions|Zinc	43.93	77
VDR	66	7421	Diabetes Mellitus, Type 2	MESH:D003924		Bezafibrate|bisphenol A|Calcium|Curcumin|Diethylnitrosamine|Genistein|Glucose|Iron|Lead|Lithocholic Acid|Magnesium|Mercury|Metformin|Nickel|Levonorgestrel|resveratrol|Superoxides|troglitazone|Vehicle Emissions|Zinc	43.93	66
FOXO3	52	2309	Diabetes Mellitus, Type 2	MESH:D003924		astaxanthine|Berberine|bisphenol A|Cadmium|Dichlorodiphenyl Dichloroethylene|Dietary Fats|Drugs, Chinese Herbal|epigallocatechin gallate|Genistein|Glucose|Lead|Malondialdehyde|Manganese|resveratrol|Silver|Streptozocin|troglitazone|Vehicle Emissions|Niacinamide	43.91	52
APOA4	84	337	Diabetes Mellitus, Type 2	MESH:D003924		Arsenic|bisphenol A|Cadmium|Cholesterol, HDL|Copper|Dietary Fats|Diethylnitrosamine|Folic Acid|Fructose|Lithocholic Acid|Nickel|Particulate Matter|resveratrol|rosiglitazone|Streptozocin|troglitazone|Vehicle Emissions|Zinc	43.86	84
COL1A2	75	1278	Diabetes Mellitus, Type 2	MESH:D003924		S-Adenosylmethionine|Ascorbic Acid|bisphenol A|Calcium|Copper|Curcumin|Dietary Fats|Diethylnitrosamine|Drugs, Chinese Herbal|Folic Acid|Genistein|Glucose|Magnesium|Malondialdehyde|Plant Extracts|resveratrol|rosiglitazone|troglitazone|Vehicle Emissions|Niacinamide|Zinc	43.84	75
ME1	92	4199	Diabetes Mellitus, Type 2	MESH:D003924		Benzoic Acid|bisphenol A|daidzein|Dietary Fats|Diethylnitrosamine|Genistein|Glucose|Glutathione|Iron|Lactic Acid|Metformin|Nelfinavir|Nicotine|Phthalic Acids|Plant Extracts|resveratrol|rosiglitazone|topiramate|troglitazone|Vehicle Emissions	43.84	92
GADD45A	95	1647	Diabetes Mellitus, Type 2	MESH:D003924		alpha-Tocopherol|bisphenol A|Cadmium|Copper|Curcumin|Dietary Fats|Diethylnitrosamine|Drugs, Chinese Herbal|epigallocatechin gallate|Folic Acid|Genistein|Manganese|Metformin|Nickel|Particulate Matter|Pentoxifylline|Pesticides|Plant Extracts|Polychlorinated Biphenyls|resveratrol|rosiglitazone|Silver|troglitazone|Vehicle Emissions|Zinc	43.82	95
ARNT	35	405	Diabetes Mellitus, Type 2	MESH:D003924		bisphenol A|Copper|Curcumin|Dietary Fats|Diethylnitrosamine|epigallocatechin gallate|Genistein|Glucose|Iron|Lactic Acid|Lead|Mercury|Nickel|Particulate Matter|Plant Extracts|Polychlorinated Biphenyls|resveratrol|Vehicle Emissions|Zinc	43.81	35
CHUK	40	1147	Diabetes Mellitus, Type 2	MESH:D003924		bisphenol A|Cadmium|cinnamic aldehyde|Curcumin|Diethylnitrosamine|Drugs, Chinese Herbal|Fructose|ginsenoside Re|Glutathione|Iron|Lead|mangiferin|Plant Extracts|Polychlorinated Biphenyls|resveratrol|Silver|Streptozocin|Vehicle Emissions|Niacinamide	43.81	40
XBP1	98	7494	Diabetes Mellitus, Type 2	MESH:D003924		Air Pollutants|alpha-Tocopherol|bisphenol A|Cadmium|Copper|Dietary Fats|Diethylnitrosamine|Folic Acid|Fructose|Glucose|Glutathione|Metformin|Nicotine|orlistat|Particulate Matter|Phthalic Acids|resveratrol|rosiglitazone|Silver|troglitazone|Vehicle Emissions	43.76	98
LDHB	81	3945	Diabetes Mellitus, Type 2	MESH:D003924		alpha-Tocopherol|bisphenol A|Clozapine|Copper|Dietary Fats|Diethylnitrosamine|Drugs, Chinese Herbal|Folic Acid|Fructose|Genistein|Glucose|Manganese|Plant Extracts|resveratrol|rosiglitazone|Streptozocin|troglitazone	43.75	81
NRF1	96	4899	Diabetes Mellitus, Type 2	MESH:D003924		Alloxan|Arsenic|bisphenol A|Blood Glucose|Cadmium|cinnamic aldehyde|Copper|Dietary Fats|Enalapril|Glucose|Metformin|Plant Extracts|resveratrol|rosiglitazone|troglitazone|Vehicle Emissions|Zinc	43.75	96
SNCA	35	6622	Diabetes Mellitus, Type 2	MESH:D003924		alpha-Tocopherol|Arsenic|Ascorbic Acid|bisphenol A|Calcium|conduritol epoxide|Copper|Dietary Fats|Glutathione|Iron|Lead|Manganese|Nickel|Nicotine|Particulate Matter|Polychlorinated Biphenyls|resveratrol|Silver|telmisartan|Vehicle Emissions	43.66	35
UBE2C	44	11065	Diabetes Mellitus, Type 2	MESH:D003924		bisphenol A|Cadmium|Chromium|Copper|Curcumin|Dietary Fats|Diethylnitrosamine|Drugs, Chinese Herbal|Folic Acid|Genistein|Mercury|Nicotine|Particulate Matter|Polychlorinated Biphenyls|resveratrol|troglitazone|Vehicle Emissions|Zinc	43.62	44
GPX2	57	2877	Diabetes Mellitus, Type 2	MESH:D003924		Air Pollutants|Arsenic|Ascorbic Acid|bisphenol A|Cadmium|cinnamic aldehyde|Copper|Diethylnitrosamine|Drugs, Chinese Herbal|Folic Acid|Glucose|Iron|Nickel|Plant Extracts|resveratrol|Silver|Streptozocin|troglitazone|Vehicle Emissions	43.6	57
HGF	38	3082	Diabetes Mellitus, Type 2	MESH:D003924		Arsenic|bisphenol A|Cadmium|Calcium|Copper|Curcumin|Dietary Fats|Diethylnitrosamine|Drugs, Chinese Herbal|efavirenz|epigallocatechin gallate|Folic Acid|Genistein|Glutathione|Particulate Matter|resveratrol|Silver|telmisartan|Vehicle Emissions|Zinc	43.56	38
PIK3R1	84	5295	Diabetes Mellitus, Type 2	MESH:D003924		Arsenic|Ascorbic Acid|bisphenol A|Cadmium|Chromium|Dietary Fats|Drugs, Chinese Herbal|Folic Acid|Glucose|Iron|Lead|Mercury|Metformin|Particulate Matter|resveratrol|rosiglitazone|Silver|Thiazolidinediones|Vehicle Emissions	43.5	84
PTK2	62	5747	Diabetes Mellitus, Type 2	MESH:D003924		Arsenic|Ascorbic Acid|bisphenol A|Cadmium|Copper|Curcumin|daidzein|Dietary Fats|epigallocatechin gallate|Genistein|Glucose|Lead|Lithocholic Acid|Magnesium|Plant Extracts|resveratrol|rosiglitazone|Silver|Vehicle Emissions	43.5	62
SELE	55	6401	Diabetes Mellitus, Type 2	MESH:D003924		alpha-Tocopherol|Ascorbic Acid|Bezafibrate|bisphenol A|Cadmium|Copper|Curcumin|Drugs, Chinese Herbal|Enalapril|epigallocatechin gallate|Glucose|Glutathione|Iron|mangiferin|Nickel|Particulate Matter|pioglitazone|resveratrol|rosiglitazone|Vehicle Emissions	43.38	55
ACADM	80	34	Diabetes Mellitus, Type 2	MESH:D003924		Berberine|Bezafibrate|bisphenol A|Cadmium|Copper|Dichlorodiphenyl Dichloroethylene|Dietary Fats|Diethylnitrosamine|epigallocatechin gallate|Folic Acid|Fructose|Lead|Nickel|Plant Extracts|resveratrol|rosiglitazone|Streptozocin|troglitazone	43.27	80
ENO1	87	2023	Diabetes Mellitus, Type 2	MESH:D003924		Arsenic|bisphenol A|Cadmium|Clozapine|Copper|Curcumin|Dietary Fats|Diethylnitrosamine|Genistein|Glucose|Manganese|Nickel|Nicotine|Particulate Matter|resveratrol|rosiglitazone|Streptozocin|troglitazone|Vehicle Emissions|Zinc	43.2	87
PPP1R15A	89	23645	Diabetes Mellitus, Type 2	MESH:D003924		bisphenol A|Cadmium|Calcium|Copper|Dietary Fats|Drugs, Chinese Herbal|epigallocatechin gallate|Folic Acid|Glucose|Mercury|Metformin|Particulate Matter|Pesticides|Plant Extracts|Polychlorinated Biphenyls|rosiglitazone|Silver|troglitazone|Vehicle Emissions|Zinc	43.2	89
STC2	53	8614	Diabetes Mellitus, Type 2	MESH:D003924		bisphenol A|Cadmium|Copper|epigallocatechin gallate|Folic Acid|Genistein|Nickel|Nicotine|Particulate Matter|Phthalic Acids|Plant Extracts|Polychlorinated Biphenyls|rosiglitazone|Silver|troglitazone|Vehicle Emissions|Zinc	43.2	53
MGST1	70	4257	Diabetes Mellitus, Type 2	MESH:D003924		Arsenic|Ascorbic Acid|bisphenol A|Cadmium|Curcumin|Dietary Fats|Diethylnitrosamine|epigallocatechin gallate|Genistein|Glutathione|Hemin|Nickel|Particulate Matter|Phthalic Acids|rosiglitazone|Silver|troglitazone|Vehicle Emissions|Zinc	43.19	70
LCAT	43	3931	Diabetes Mellitus, Type 2	MESH:D003924		alpha-Tocopherol|bisphenol A|Cadmium|Copper|Dietary Fats|Diethylnitrosamine|epigallocatechin gallate|Fructose|Lithocholic Acid|orlistat|Polychlorinated Biphenyls|resveratrol|Streptozocin|Vehicle Emissions|Niacinamide|Zinc	43.1	43
CHAT	37	1103	Diabetes Mellitus, Type 2	MESH:D003924		alpha-Tocopherol|Ascorbic Acid|bisphenol A|Cadmium|Curcumin|daidzein|Dietary Fats|Diethylnitrosamine|ginsenoside Re|Manganese|Mercury|Nicotine|Plant Extracts|resveratrol|Streptozocin|Vehicle Emissions	42.94	37
MBP	77	4155	Diabetes Mellitus, Type 2	MESH:D003924		alpha-Tocopherol|bisphenol A|Clozapine|Copper|Dietary Fats|Diethylnitrosamine|Folic Acid|Genistein|Magnesium|Manganese|Nickel|Nicotine|rosiglitazone|Streptozocin|Superoxides|troglitazone|Vehicle Emissions|Zinc	42.92	77
IFNA1	32	3439	Diabetes Mellitus, Type 2	MESH:D003924		Arsenic|Cadmium|Curcumin|Dietary Fats|Diethylnitrosamine|Genistein|mangiferin|Nickel|Particulate Matter|Plant Extracts|resveratrol|Silver|Vehicle Emissions|Zinc	42.88	32
MME	66	4311	Diabetes Mellitus, Type 2	MESH:D003924		Arsenic|bisphenol A|Copper|Curcumin|Dietary Fats|Diethylnitrosamine|Folic Acid|Glucose|Lead|Mercury|Nicotine|Particulate Matter|pioglitazone|resveratrol|Streptozocin|troglitazone|Vehicle Emissions	42.81	66
ABCC4	65	10257	Diabetes Mellitus, Type 2	MESH:D003924		Air Pollutants|Angiotensin-Converting Enzyme Inhibitors|Arsenic|Bezafibrate|bisphenol A|daidzein|Dietary Fats|Diethylnitrosamine|Enalapril|epigallocatechin gallate|Folic Acid|Glutathione|Lithocholic Acid|Mercury|Particulate Matter|resveratrol|Silver|Streptozocin|TAK-875|troglitazone|Vehicle Emissions	42.79	65
MTTP	66	4547	Diabetes Mellitus, Type 2	MESH:D003924		Berberine|Bezafibrate|bisphenol A|Copper|Dietary Fats|Folic Acid|Fructose|Lead|mangiferin|Nickel|Polychlorinated Biphenyls|rosiglitazone|Silver|troglitazone|Vehicle Emissions|Zinc	42.79	66
SRC	65	6714	Diabetes Mellitus, Type 2	MESH:D003924		Arsenic|Ascorbic Acid|bisphenol A|Calcium|Copper|Curcumin|Dietary Fats|Diethylnitrosamine|Drugs, Chinese Herbal|Folic Acid|Genistein|Glucose|Iron|Lead|Manganese|Nickel|Nicotine|Plant Extracts|resveratrol|rosiglitazone|Zinc	42.71	65
SLC3A2	93	6520	Diabetes Mellitus, Type 2	MESH:D003924		Arsenic|bisphenol A|Cadmium|Copper|Curcumin|Dietary Fats|Diethylnitrosamine|Drugs, Chinese Herbal|Folic Acid|Genistein|Glutathione|Metformin|Phthalic Acids|Plant Extracts|rosiglitazone|Silver|troglitazone|Vehicle Emissions|Zinc	42.69	93
NR3C1	105	2908	Diabetes Mellitus, Type 2	MESH:D003924		Arsenic|Ascorbic Acid|bisphenol A|Blood Glucose|Cadmium|Clozapine|Curcumin|Dichlorodiphenyl Dichloroethylene|Dietary Fats|epigallocatechin gallate|Folic Acid|Genistein|ginsenoside Re|Glucose|Lead|Metformin|Nicotine|Levonorgestrel|Plant Extracts|Polychlorinated Biphenyls|resveratrol|rosiglitazone|Triglycerides|troglitazone|Zinc	42.6	105
HSPA1B	33	3304	Diabetes Mellitus, Type 2	MESH:D003924		alpha-Tocopherol|Arsenic|bisphenol A|Blood Glucose|Cadmium|cinnamic aldehyde|Copper|coumarin|Diethylnitrosamine|epigallocatechin gallate|Fructose|Genistein|Glutathione|Mercury|Particulate Matter|resveratrol|Silver|Vehicle Emissions|Zinc	42.59	33
CDK2	76	1017	Diabetes Mellitus, Type 2	MESH:D003924		Arsenic|Ascorbic Acid|Berberine|bisphenol A|Copper|Curcumin|daidzein|Dietary Fats|Diethylnitrosamine|Drugs, Chinese Herbal|Folic Acid|Genistein|Nelfinavir|Nickel|Particulate Matter|Pentoxifylline|pioglitazone|Plant Extracts|Polychlorinated Biphenyls|resveratrol|rosiglitazone|Silver|troglitazone	42.51	76
C1S	74	716	Diabetes Mellitus, Type 2	MESH:D003924		Air Pollutants|Arsenic|bisphenol A|Cadmium|Copper|Dietary Fats|Diethylnitrosamine|Folic Acid|Genistein|Glucose|Lead|Nickel|Nicotine|resveratrol|rosiglitazone|troglitazone|Zinc	42.42	74
SGK1	87	6446	Diabetes Mellitus, Type 2	MESH:D003924		Arsenic|bisphenol A|Cadmium|Clozapine|Copper|Dietary Fats|epigallocatechin gallate|Fructose|Genistein|Glucose|Nickel|Nicotine|Particulate Matter|Phthalic Acids|Polychlorinated Biphenyls|rosiglitazone|Silver|Streptozocin|troglitazone|Vehicle Emissions	42.41	87
MAOA	66	4128	Diabetes Mellitus, Type 2	MESH:D003924		Air Pollutants|Arsenic|bisphenol A|Cadmium|Copper|Curcumin|Diethylnitrosamine|Folic Acid|Fructose|Genistein|Iron|Lead|Nickel|Nicotine|Phthalic Acids|Plant Extracts|resveratrol|rosiglitazone|troglitazone|Vehicle Emissions	42.33	66
MT2	59	17750	Diabetes Mellitus, Type 2	MESH:D003924		Arsenic|bisphenol A|Cadmium|Copper|Dietary Fats|Diethylnitrosamine|Folic Acid|Glutathione|Iron|Manganese|Mercury|Nickel|Nicotine|Particulate Matter|Polychlorinated Biphenyls|rosiglitazone|Silver|Vehicle Emissions|Zinc	42.21	59
TXN	52	7295	Diabetes Mellitus, Type 2	MESH:D003924		Air Pollutants|Benzoic Acid|bisphenol A|Cadmium|Copper|epigallocatechin gallate|Genistein|Glucose|Lithocholic Acid|Malondialdehyde|Mercury|Nickel|Particulate Matter|Plant Extracts|resveratrol|Streptozocin|troglitazone|Vehicle Emissions|Zinc	42.21	52
NAMPT	99	10135	Diabetes Mellitus, Type 2	MESH:D003924		Ascorbic Acid|Berberine|bisphenol A|Dietary Fats|Drugs, Chinese Herbal|Glucose|Lead|Manganese|Metformin|Nickel|Nicotine|resveratrol|rosiglitazone|Streptozocin|troglitazone|Vehicle Emissions|Niacinamide|Zinc	42.14	99
PRNP	21	5621	Diabetes Mellitus, Type 2	MESH:D003924		bisphenol A|Cadmium|Copper|Diethylnitrosamine|Drugs, Chinese Herbal|Genistein|Glucose|Glutathione|Iron|Lead|Manganese|Nickel|Phthalic Acids|Plant Extracts|Polychlorinated Biphenyls|Silver|Vehicle Emissions|Zinc	42.14	21
NPY	84	4852	Diabetes Mellitus, Type 2	MESH:D003924		Acarbose|Bezafibrate|bisphenol A|Cadmium|Clozapine|Folic Acid|Fructose|Glucose|Nickel|Nicotine|orlistat|pioglitazone|Plant Extracts|rosiglitazone|Streptozocin|topiramate|troglitazone|Vehicle Emissions|Zinc	42.11	84
AKR1C3	60	8644	Diabetes Mellitus, Type 2	MESH:D003924		Benzoic Acid|bisphenol A|Cadmium|Copper|epigallocatechin gallate|Gliclazide|Glipizide|Glyburide|Lactic Acid|Lithocholic Acid|Nickel|Levonorgestrel|Particulate Matter|Polychlorinated Biphenyls|resveratrol|Streptozocin|Superoxides|troglitazone|Vehicle Emissions|Zinc	42.07	60
SLC7A11	52	23657	Diabetes Mellitus, Type 2	MESH:D003924		Air Pollutants|alpha-Tocopherol|Arsenic|Ascorbic Acid|bisphenol A|Cadmium|cinnamic aldehyde|Copper|Curcumin|Drugs, Chinese Herbal|Folic Acid|Genistein|Glutathione|Metformin|Nickel|Particulate Matter|Polychlorinated Biphenyls|Silver|Vehicle Emissions|Zinc	42.07	52
MAP2K2	57	5605	Diabetes Mellitus, Type 2	MESH:D003924		bisphenol A|Cadmium|Calcium|cinnamic aldehyde|Clozapine|Copper|Curcumin|Dietary Fats|Diethylnitrosamine|Drugs, Chinese Herbal|Genistein|Glucose|Lead|Mercury|Plant Extracts|resveratrol|rosiglitazone|Silver	41.93	57
ATP1B1	31	481	Diabetes Mellitus, Type 2	MESH:D003924		bisphenol A|Cadmium|Calcium|Copper|Dietary Fats|Diethylnitrosamine|epigallocatechin gallate|Folic Acid|Fructose|Genistein|Glutathione|Lead|Nickel|Phthalic Acids|Polychlorinated Biphenyls|resveratrol|Vehicle Emissions	41.92	31
TNFAIP6	40	7130	Diabetes Mellitus, Type 2	MESH:D003924		Arsenic|bisphenol A|Calcium|Copper|daidzein|Drugs, Chinese Herbal|Genistein|Glucose|Glutathione|Magnesium|Manganese|Nickel|Particulate Matter|Plant Extracts|resveratrol|troglitazone|Vehicle Emissions	41.92	40
CDK4	70	1019	Diabetes Mellitus, Type 2	MESH:D003924		Air Pollutants|Arsenic|Ascorbic Acid|Benzoic Acid|Berberine|Bezafibrate|bisphenol A|Clozapine|Curcumin|daidzein|Diethylnitrosamine|epigallocatechin gallate|Genistein|Glutathione|Lead|Nickel|Nicotine|Particulate Matter|Plant Extracts|resveratrol|rosiglitazone|troglitazone	41.89	70
IL13	87	3596	Diabetes Mellitus, Type 2	MESH:D003924		Air Pollutants|Anti-HIV Agents|Arsenic|bisphenol A|Calcium|Copper|Dietary Fats|Diethylnitrosamine|Genistein|Glutathione|Metformin|Nickel|Particulate Matter|Pesticides|pioglitazone|Plant Extracts|resveratrol|rosiglitazone|Sitagliptin Phosphate|Vehicle Emissions	41.82	87
AKR1B1	46	231	Diabetes Mellitus, Type 2	MESH:D003924		Air Pollutants|alpha-Tocopherol|Ascorbic Acid|Benzoic Acid|bisphenol A|Cadmium|Chromium|Copper|Curcumin|Dichlorodiphenyl Dichloroethylene|Diethylnitrosamine|Folic Acid|Fructose|Glucose|Glutathione|Lactic Acid|Mercury|resveratrol|Streptozocin	41.74	46
MDM2	83	4193	Diabetes Mellitus, Type 2	MESH:D003924		Arsenic|Ascorbic Acid|bisphenol A|Cadmium|cinnamic aldehyde|Copper|Curcumin|Diethylnitrosamine|epigallocatechin gallate|Folic Acid|Genistein|Manganese|Metformin|Nickel|Particulate Matter|Plant Extracts|resveratrol|rosiglitazone|Silver|Vehicle Emissions|Niacinamide|Zinc	41.69	83
DLD	64	1738	Diabetes Mellitus, Type 2	MESH:D003924		bisphenol A|Cadmium|Copper|epigallocatechin gallate|Fructose|Genistein|Lead|Manganese|Phthalic Acids|Plant Extracts|resveratrol|rosiglitazone|Streptozocin|Vehicle Emissions|Zinc	41.68	64
EFNB2	56	1948	Diabetes Mellitus, Type 2	MESH:D003924		Air Pollutants|Arsenic|bisphenol A|Copper|Drugs, Chinese Herbal|epigallocatechin gallate|Folic Acid|Genistein|Lithocholic Acid|Polychlorinated Biphenyls|resveratrol|Streptozocin|troglitazone|Vehicle Emissions|Zinc	41.68	56
GSTM2	46	2946	Diabetes Mellitus, Type 2	MESH:D003924		S-Adenosylmethionine|Arsenic|Ascorbic Acid|astaxanthine|bisphenol A|Clozapine|Copper|Dietary Fats|Diethylnitrosamine|epigallocatechin gallate|Glutathione|Lithocholic Acid|Nickel|Particulate Matter|Phthalic Acids|Plant Extracts|Silver|Streptozocin|Vehicle Emissions|Zinc	41.66	46
CCNB2	43	9133	Diabetes Mellitus, Type 2	MESH:D003924		bisphenol A|Bromine|Cadmium|Chromium|Copper|coumarin|Dietary Fats|Diethylnitrosamine|Folic Acid|Genistein|Manganese|Mercury|Nickel|Particulate Matter|Polychlorinated Biphenyls|resveratrol|troglitazone|Vehicle Emissions|Zinc	41.55	43
TNFSF10	52	8743	Diabetes Mellitus, Type 2	MESH:D003924		Air Pollutants|Arsenic|Ascorbic Acid|bisphenol A|Cadmium|Chromium|Curcumin|Dietary Fats|Diethylnitrosamine|Drugs, Chinese Herbal|epigallocatechin gallate|Genistein|Iron|Mercury|Nickel|orlistat|Particulate Matter|Pentoxifylline|Plant Extracts|resveratrol|Silver|troglitazone	41.49	52
IDI1	31	3422	Diabetes Mellitus, Type 2	MESH:D003924		bisphenol A|Copper|Dichlorodiphenyl Dichloroethylene|Dietary Fats|Diethylnitrosamine|Folic Acid|Genistein|Iron|Lead|Manganese|Nicotine|Particulate Matter|Phthalic Acids|resveratrol|Silver|topiramate|Vehicle Emissions|Zinc	41.4	31
HMGB1	55	3146	Diabetes Mellitus, Type 2	MESH:D003924		Ascorbic Acid|astaxanthine|bisphenol A|Blood Glucose|Cadmium|cinnamic aldehyde|Copper|Curcumin|Dietary Fats|Enalapril|epigallocatechin gallate|Glucose|Nickel|Particulate Matter|Plant Extracts|resveratrol|Streptozocin|troglitazone|Vehicle Emissions	41.37	55
BAD	89	572	Diabetes Mellitus, Type 2	MESH:D003924		Air Pollutants|Alloxan|alpha-Tocopherol|Ascorbic Acid|bisphenol A|Calcium|Copper|Curcumin|Diethylnitrosamine|Diosmin|Genistein|Glucose|Mercury|Metformin|Nicotine|Particulate Matter|Plant Extracts|resveratrol|rosiglitazone|Streptozocin|Vehicle Emissions	41.28	89
POR	83	5447	Diabetes Mellitus, Type 2	MESH:D003924		astaxanthine|Bezafibrate|bisphenol A|cinnamic aldehyde|Copper|Dietary Fats|Diethylnitrosamine|epigallocatechin gallate|Heme|Hemin|Iron|Lithocholic Acid|Phthalic Acids|pioglitazone|Plant Extracts|resveratrol|rosiglitazone|Streptozocin|Superoxides|troglitazone|Vehicle Emissions|Zinc	41.23	83
CREBBP	88	1387	Diabetes Mellitus, Type 2	MESH:D003924		alpha-Tocopherol|Arsenic|Berberine|Bezafibrate|bisphenol A|Chromium|Copper|Curcumin|Dichlorodiphenyl Dichloroethylene|Drugs, Chinese Herbal|Folic Acid|Glucose|resveratrol|rosiglitazone|Streptozocin|troglitazone|Vehicle Emissions|Zinc	41.1	88
PDGFRB	59	5159	Diabetes Mellitus, Type 2	MESH:D003924		alpha-Tocopherol|Ascorbic Acid|bisphenol A|Copper|Curcumin|Cysteine|Dichlorodiphenyl Dichloroethylene|Diethylnitrosamine|epigallocatechin gallate|Folic Acid|Genistein|Nicotine|Particulate Matter|Phthalic Acids|resveratrol|rosiglitazone|troglitazone|Zinc	41.1	59
PKLR	87	5313	Diabetes Mellitus, Type 2	MESH:D003924		Arsenic|bisphenol A|Calcium|cinnamic aldehyde|Copper|Dietary Fats|Diethylnitrosamine|Fructose|Glucose|Glyburide|Nickel|Nicotine|Plant Extracts|rosiglitazone|Silver|Streptozocin|troglitazone	41.08	87
CFB	60	629	Diabetes Mellitus, Type 2	MESH:D003924		Ascorbic Acid|bisphenol A|Cadmium|Calcium|Chromium|Copper|Dietary Fats|Diethylnitrosamine|epigallocatechin gallate|Lead|Magnesium|Mercury|Nickel|rosiglitazone|troglitazone|Zinc	41.05	60
CALR	42	811	Diabetes Mellitus, Type 2	MESH:D003924		bisphenol A|Cadmium|Calcium|Chromium|Copper|Diethylnitrosamine|Folic Acid|Glucose|Iron|Lithocholic Acid|Manganese|Mercury|Nickel|Nicotine|Plant Extracts|resveratrol|Streptozocin|Zinc	40.99	42
ESR2	98	2100	Diabetes Mellitus, Type 2	MESH:D003924		alpha-Tocopherol|Arsenic|Ascorbic Acid|bisphenol A|Cadmium|Copper|daidzein|Dichlorodiphenyl Dichloroethylene|Dietary Fats|Drugs, Chinese Herbal|epigallocatechin gallate|Genistein|Glucose|Mercury|Metformin|Nickel|Levonorgestrel|Pesticides|Phthalic Acids|Plant Extracts|Polychlorinated Biphenyls|resveratrol|rosiglitazone|Streptozocin|Vehicle Emissions	40.98	98
SOS1	35	6654	Diabetes Mellitus, Type 2	MESH:D003924		Air Pollutants|Arsenic|bisphenol A|Clozapine|Mercury|Nickel|Nicotine|Particulate Matter|Plant Extracts|resveratrol|Silver|troglitazone|Vehicle Emissions|Zinc	40.97	35
CDH1	65	999	Diabetes Mellitus, Type 2	MESH:D003924		Air Pollutants|bisphenol A|Cadmium|Curcumin|Diethylnitrosamine|Drugs, Chinese Herbal|epigallocatechin gallate|Folic Acid|Genistein|Glucose|Hemin|Lithocholic Acid|mangiferin|Nickel|Nicotine|Particulate Matter|Plant Extracts|resveratrol|rosiglitazone|Silver|troglitazone|Vehicle Emissions|Zinc	40.92	65
TNFSF11	71	8600	Diabetes Mellitus, Type 2	MESH:D003924		Arsenic|Ascorbic Acid|bisphenol A|Cadmium|Calcium|Curcumin|Diethylnitrosamine|exenatide|Genistein|Lithocholic Acid|mangiferin|Nickel|Levonorgestrel|Plant Extracts|resveratrol|rosiglitazone|troglitazone|Niacinamide	40.89	71
STAT3	81	6774	Diabetes Mellitus, Type 2	MESH:D003924		alpha-Tocopherol|Arsenic|Ascorbic Acid|Benzoic Acid|bisphenol A|Cadmium|Copper|Curcumin|Dichlorodiphenyl Dichloroethylene|Dietary Fats|Diethylnitrosamine|Enalapril|epigallocatechin gallate|Fructose|Genistein|Glucose|Glutathione|Nickel|Nicotine|Particulate Matter|Plant Extracts|resveratrol|rosiglitazone|Streptozocin|Vehicle Emissions|Zinc	40.87	81
AGTR2	64	186	Diabetes Mellitus, Type 2	MESH:D003924		bisphenol A|Dietary Fats|Drugs, Chinese Herbal|Enalapril|Fatty Acids, Nonesterified|Folic Acid|Genistein|Nicotine|Particulate Matter|pioglitazone|rosiglitazone|Streptozocin|telmisartan|Triglycerides|Vehicle Emissions	40.86	64
PLK1	37	5347	Diabetes Mellitus, Type 2	MESH:D003924		Ascorbic Acid|bisphenol A|Cadmium|Chromium|Copper|Curcumin|Diethylnitrosamine|Drugs, Chinese Herbal|Folic Acid|Genistein|Glucose|Nickel|Particulate Matter|resveratrol|Silver|troglitazone|Vehicle Emissions	40.73	37
RXRA	99	6256	Diabetes Mellitus, Type 2	MESH:D003924		alpha-Tocopherol|Bezafibrate|bisphenol A|Curcumin|Dichlorodiphenyl Dichloroethylene|Dietary Fats|epigallocatechin gallate|Folic Acid|Fructose|Genistein|Glucose|Glutathione|Lithocholic Acid|Metformin|pioglitazone|resveratrol|rosiglitazone|Silver|troglitazone|Vehicle Emissions	40.7	99
CDKN3	32	1033	Diabetes Mellitus, Type 2	MESH:D003924		bisphenol A|Cadmium|Copper|coumarin|Diethylnitrosamine|Folic Acid|Genistein|Manganese|Mercury|Nickel|Particulate Matter|Polychlorinated Biphenyls|resveratrol|Silver|troglitazone|Vehicle Emissions|Zinc	40.62	32
MAFG	73	4097	Diabetes Mellitus, Type 2	MESH:D003924		S-Adenosylmethionine|Air Pollutants|Benzoic Acid|bisphenol A|Copper|epigallocatechin gallate|Lactic Acid|Lead|Lithocholic Acid|Metformin|Particulate Matter|rosiglitazone|Silver|troglitazone|Zinc	40.54	73
IGFBP4	68	3487	Diabetes Mellitus, Type 2	MESH:D003924		bisphenol A|Cadmium|Curcumin|daidzein|Dietary Fats|Diethylnitrosamine|Genistein|Glucose|Manganese|Particulate Matter|Plant Extracts|Polychlorinated Biphenyls|resveratrol|rosiglitazone|troglitazone|Zinc	40.52	68
EPO	38	2056	Diabetes Mellitus, Type 2	MESH:D003924		Angiotensin-Converting Enzyme Inhibitors|bisphenol A|Cadmium|Curcumin|Drugs, Chinese Herbal|Enalapril|Glutathione|Iron|Malondialdehyde|Manganese|Nicotine|Particulate Matter|Phthalic Acids|Plant Extracts|resveratrol|Streptozocin|Superoxides|Vehicle Emissions	40.5	38
SPARC	71	6678	Diabetes Mellitus, Type 2	MESH:D003924		Arsenic|Ascorbic Acid|Berberine|bisphenol A|Cadmium|Copper|Curcumin|Dietary Fats|Diethylnitrosamine|Folic Acid|Genistein|Glucose|Magnesium|Plant Extracts|resveratrol|rosiglitazone|Silver|Streptozocin	40.5	71
IL18	82	3606	Diabetes Mellitus, Type 2	MESH:D003924		Bezafibrate|bisphenol A|Blood Glucose|cinnamic aldehyde|Curcumin|Dietary Fats|Fructose|Genistein|Glyburide|Hemin|Iron|mangiferin|Nickel|Panax notoginseng extract|Particulate Matter|pioglitazone|resveratrol|rosiglitazone|Silver|Streptozocin|Vehicle Emissions	40.44	82
ACACB	86	32	Diabetes Mellitus, Type 2	MESH:D003924		Arsenic|Bezafibrate|bisphenol A|Dietary Fats|Diethylnitrosamine|Fructose|Lead|Metformin|Nickel|Particulate Matter|Plant Extracts|resveratrol|rosiglitazone|Vehicle Emissions|Zinc	40.38	86
CROT	82	54677	Diabetes Mellitus, Type 2	MESH:D003924		Arsenic|Bezafibrate|bisphenol A|Cadmium|Copper|Dietary Fats|Diethylnitrosamine|epigallocatechin gallate|Lithocholic Acid|Plant Extracts|resveratrol|rosiglitazone|Streptozocin|troglitazone|Vehicle Emissions	40.38	82
PRDX2	104	7001	Diabetes Mellitus, Type 2	MESH:D003924		Arsenic|bisphenol A|Cadmium|Copper|Diethylnitrosamine|Drugs, Chinese Herbal|Genistein|Glutathione|Lead|Mercury|Metformin|Particulate Matter|resveratrol|rosiglitazone|Streptozocin|troglitazone|Vehicle Emissions|Zinc	40.3	104
FADS1	78	3992	Diabetes Mellitus, Type 2	MESH:D003924		Bezafibrate|bisphenol A|coumarin|Curcumin|Dietary Fats|Diethylnitrosamine|Folic Acid|Lithocholic Acid|Phthalic Acids|Plant Extracts|resveratrol|rosiglitazone|Streptozocin|troglitazone|Vehicle Emissions|Zinc	40.26	78
SERPINE2	76	5270	Diabetes Mellitus, Type 2	MESH:D003924		Air Pollutants|bisphenol A|Cadmium|Clozapine|Curcumin|Dietary Fats|Diethylnitrosamine|Genistein|Glucose|Lead|Nickel|rosiglitazone|Streptozocin|troglitazone|Vehicle Emissions|Zinc	40.26	76
FGF2	45	2247	Diabetes Mellitus, Type 2	MESH:D003924		Arsenic|Ascorbic Acid|bisphenol A|Cadmium|Clozapine|Curcumin|Diethylnitrosamine|Drugs, Chinese Herbal|epigallocatechin gallate|Genistein|Glucose|Mercury|Nickel|Nicotine|Particulate Matter|Plant Extracts|resveratrol|Silver|troglitazone|Vehicle Emissions|Zinc	40.23	45
F3	42	2152	Diabetes Mellitus, Type 2	MESH:D003924		Air Pollutants|Arsenic|Ascorbic Acid|bisphenol A|Copper|Curcumin|Dietary Fats|Enalapril|epigallocatechin gallate|Glutathione|Heme|irbesartan|Nickel|Nicotine|Particulate Matter|resveratrol|Silver|stannous chloride|Vehicle Emissions|Niacinamide	40.16	42
IL1RN	85	3557	Diabetes Mellitus, Type 2	MESH:D003924		Arsenic|bisphenol A|Bromine|Cadmium|Dietary Fats|Diethylnitrosamine|Folic Acid|Genistein|Glucose|Malondialdehyde|Metformin|Nickel|Nicotine|Particulate Matter|resveratrol|rosiglitazone|Silver|Vehicle Emissions|Zinc	40.14	85
ITGAM	50	3684	Diabetes Mellitus, Type 2	MESH:D003924		Arsenic|bisphenol A|Blood Glucose|Cadmium|Copper|Curcumin|Dietary Fats|Fatty Acids, Nonesterified|Folic Acid|Genistein|Glutathione|Iron|Lithocholic Acid|Manganese|Nickel|Particulate Matter|resveratrol|Streptozocin|Zinc	40.14	50
BIRC5	78	332	Diabetes Mellitus, Type 2	MESH:D003924		Arsenic|Ascorbic Acid|Benzoic Acid|Berberine|bisphenol A|Copper|Curcumin|Dietary Fats|Diethylnitrosamine|Drugs, Chinese Herbal|epigallocatechin gallate|Genistein|mangiferin|Nickel|Nicotine|Particulate Matter|Plant Extracts|Polychlorinated Biphenyls|resveratrol|rosiglitazone|Silver|troglitazone|Vehicle Emissions|Zinc	40.12	78
ATF6	44	22926	Diabetes Mellitus, Type 2	MESH:D003924		bisphenol A|Cadmium|Curcumin|Dichlorodiphenyl Dichloroethylene|Dietary Fats|Drugs, Chinese Herbal|Fatty Acids, Nonesterified|Glutathione|Manganese|Nelfinavir|Nicotine|Particulate Matter|Plant Extracts|resveratrol|Silver|troglitazone|Vehicle Emissions	40.06	44
B2M	35	567	Diabetes Mellitus, Type 2	MESH:D003924		Arsenic|Ascorbic Acid|bisphenol A|Cadmium|cinnamic aldehyde|Copper|Dietary Fats|Diethylnitrosamine|Folic Acid|Genistein|Glucose|Iron|Lead|Nickel|Particulate Matter|resveratrol|Vehicle Emissions	40.06	35
SMAD2	86	4087	Diabetes Mellitus, Type 2	MESH:D003924		Arsenic|bisphenol A|Chromium|cinnamic aldehyde|Diethylnitrosamine|Enalapril|Genistein|Glucose|irbesartan|Mercury|Phthalic Acids|resveratrol|rosiglitazone|Streptozocin|troglitazone|Vehicle Emissions|Zinc	40.06	86
EPHX1	67	2052	Diabetes Mellitus, Type 2	MESH:D003924		Ascorbic Acid|bisphenol A|Cadmium|Copper|coumarin|Dietary Fats|Diethylnitrosamine|Genistein|Glutathione|Lead|Lithocholic Acid|Malathion|Manganese|Nickel|Phthalic Acids|Plant Extracts|Polychlorinated Biphenyls|resveratrol|rosiglitazone|Silver|Streptozocin|Zinc	40.02	67
LDHA	63	3939	Diabetes Mellitus, Type 2	MESH:D003924		alpha-Tocopherol|Arsenic|Bezafibrate|bisphenol A|Cadmium|Copper|Dietary Fats|Diethylnitrosamine|Drugs, Chinese Herbal|Folic Acid|Genistein|Glucose|Lead|Mercury|Nickel|Phthalic Acids|Plant Extracts|rosiglitazone	40.01	63
ACO2	75	50	Diabetes Mellitus, Type 2	MESH:D003924		bisphenol A|Cadmium|Calcium|Copper|Curcumin|Diethylnitrosamine|Folic Acid|Glucose|Hemin|Iron|Manganese|rosiglitazone|Streptozocin|Superoxides|troglitazone|Zinc	40	75
BUB1	31	699	Diabetes Mellitus, Type 2	MESH:D003924		Ascorbic Acid|bisphenol A|Cadmium|Diethylnitrosamine|epigallocatechin gallate|Folic Acid|Genistein|Malathion|Manganese|Mercury|Nickel|Particulate Matter|resveratrol|troglitazone|Vehicle Emissions|Zinc	40	31
NR0B2	73	8431	Diabetes Mellitus, Type 2	MESH:D003924		Bezafibrate|bisphenol A|Calcium|Chromium|Clozapine|coumarin|Dietary Fats|Diethylnitrosamine|epigallocatechin gallate|ginsenoside Re|Glucose|Glutathione|Lithocholic Acid|Metformin|Plant Extracts|resveratrol|Silver|Streptozocin	39.92	73
IL12A	61	3592	Diabetes Mellitus, Type 2	MESH:D003924		Arsenic|bisphenol A|cinnamic aldehyde|Curcumin|daidzein|Dietary Fats|Diethylnitrosamine|Drugs, Chinese Herbal|Genistein|Iron|Lead|Manganese|mangiferin|Nicotine|Particulate Matter|Plant Extracts|resveratrol|rosiglitazone|Vehicle Emissions	39.89	61
MMP3	70	4314	Diabetes Mellitus, Type 2	MESH:D003924		bisphenol A|Copper|Curcumin|Dietary Fats|Diethylnitrosamine|Enalapril|Folic Acid|Genistein|Glucose|Manganese|Nickel|Nicotine|Polychlorinated Biphenyls|resveratrol|rosiglitazone|Silver|Streptozocin|Vehicle Emissions|Zinc	39.89	70
MMP7	50	4316	Diabetes Mellitus, Type 2	MESH:D003924		Ascorbic Acid|bisphenol A|Clozapine|Curcumin|Dietary Fats|epigallocatechin gallate|Folic Acid|Genistein|Glucose|mangiferin|Nicotine|pioglitazone|Plant Extracts|resveratrol|Streptozocin|Vehicle Emissions	39.87	50
HSPH1	29	10808	Diabetes Mellitus, Type 2	MESH:D003924		Air Pollutants|bisphenol A|Cadmium|cinnamic aldehyde|Copper|Diethylnitrosamine|Drugs, Chinese Herbal|Genistein|Hemin|Iron|Lactic Acid|Lead|Nickel|Plant Extracts|Silver|troglitazone|Vehicle Emissions|Zinc	39.82	29
C5	17	727	Diabetes Mellitus, Type 2	MESH:D003924		Air Pollutants|Ascorbic Acid|bisphenol A|Cadmium|Calcium|Copper|Diethylnitrosamine|Glutathione|Lead|Nickel|Particulate Matter|resveratrol|Silver|Superoxides|Zinc	39.78	17
NCF2	67	4688	Diabetes Mellitus, Type 2	MESH:D003924		bisphenol A|Copper|Dichlorodiphenyl Dichloroethylene|Dietary Fats|epigallocatechin gallate|Folic Acid|Glucose|Nickel|Particulate Matter|resveratrol|rosiglitazone|Silver|Streptozocin|Superoxides|telmisartan|Vehicle Emissions	39.75	67
THRSP	85	7069	Diabetes Mellitus, Type 2	MESH:D003924		Arsenic|Bezafibrate|bisphenol A|Copper|coumarin|daidzein|Dietary Fats|Diethylnitrosamine|Fructose|Genistein|Nickel|pioglitazone|resveratrol|rosiglitazone|Streptozocin|troglitazone|Zinc	39.74	85
SELENOP	88	6414	Diabetes Mellitus, Type 2	MESH:D003924		bisphenol A|Cadmium|Copper|Dietary Fats|Glucose|Lead|Mercury|Metformin|Nickel|Particulate Matter|Phthalic Acids|Plant Extracts|resveratrol|rosiglitazone|Silver|Streptozocin|Zinc	39.63	88
COL3A1	60	1281	Diabetes Mellitus, Type 2	MESH:D003924		Angiotensin-Converting Enzyme Inhibitors|bisphenol A|Copper|Curcumin|Dietary Fats|Diethylnitrosamine|Drugs, Chinese Herbal|Enalapril|epigallocatechin gallate|Folic Acid|Genistein|Glucose|Nickel|Pentoxifylline|Plant Extracts|resveratrol|rosiglitazone|Vehicle Emissions|Zinc	39.56	60
PTEN	91	5728	Diabetes Mellitus, Type 2	MESH:D003924		Arsenic|bisphenol A|Cadmium|Copper|Curcumin|Dietary Fats|Diethylnitrosamine|Folic Acid|Fructose|Genistein|Glucose|Hemin|Lead|Malondialdehyde|Metformin|Nicotine|Particulate Matter|resveratrol|rosiglitazone|Vehicle Emissions|Zinc	39.56	91
STAT1	68	6772	Diabetes Mellitus, Type 2	MESH:D003924		Air Pollutants|Arsenic|Ascorbic Acid|bisphenol A|Cadmium|Calcium|Curcumin|daidzein|Diethylnitrosamine|epigallocatechin gallate|Folic Acid|Genistein|Glucose|Glutathione|Nickel|Particulate Matter|Plant Extracts|resveratrol|rosiglitazone|troglitazone|Zinc	39.56	68
ASNS	104	440	Diabetes Mellitus, Type 2	MESH:D003924		Ascorbic Acid|bisphenol A|Chromium|Clozapine|Copper|coumarin|Dietary Fats|Diethylnitrosamine|Folic Acid|Genistein|Glucose|Metformin|Phthalic Acids|resveratrol|rosiglitazone|Silver|Streptozocin|troglitazone|Zinc	39.48	104
CDKN2C	44	1031	Diabetes Mellitus, Type 2	MESH:D003924		bisphenol A|Cadmium|Copper|Dietary Fats|Diethylnitrosamine|Folic Acid|Genistein|Glucose|Manganese|Nickel|Particulate Matter|Polychlorinated Biphenyls|resveratrol|Silver|troglitazone|Zinc	39.38	44
FABP3	91	2170	Diabetes Mellitus, Type 2	MESH:D003924		Bezafibrate|bisphenol A|Dietary Fats|Folic Acid|Fructose|Genistein|Heme|Metformin|Phthalic Acids|pioglitazone|Polychlorinated Biphenyls|resveratrol|rosiglitazone|topiramate|troglitazone|Vehicle Emissions	39.38	91
BNIP3	90	664	Diabetes Mellitus, Type 2	MESH:D003924		Bezafibrate|bisphenol A|Cadmium|Copper|Dietary Fats|epigallocatechin gallate|Folic Acid|Genistein|Glutathione|Iron|Manganese|Metformin|Nicotine|Particulate Matter|Phthalic Acids|rosiglitazone|troglitazone|Vehicle Emissions	39.36	90
FSHB	92	2488	Diabetes Mellitus, Type 2	MESH:D003924		Air Pollutants|Ascorbic Acid|Bezafibrate|bisphenol A|Cadmium|Copper|Dichlorodiphenyl Dichloroethylene|Genistein|Glutathione|Lead|Mercury|Metformin|Nickel|Nicotine|Levonorgestrel|Particulate Matter|resveratrol|rosiglitazone|Streptozocin|Vehicle Emissions	39.35	92
SDHA	80	6389	Diabetes Mellitus, Type 2	MESH:D003924		Alloxan|Arsenic|Ascorbic Acid|bisphenol A|Cadmium|Copper|Curcumin|Dietary Fats|Folic Acid|Genistein|resveratrol|rosiglitazone|Streptozocin|troglitazone|Vehicle Emissions	39.34	80
IRAK2	28	3656	Diabetes Mellitus, Type 2	MESH:D003924		bisphenol A|Cadmium|Curcumin|Diethylnitrosamine|Genistein|Lead|Nickel|Particulate Matter|Plant Extracts|resveratrol|Silver|troglitazone|Vehicle Emissions|Zinc	39.31	28
UCP3	81	7352	Diabetes Mellitus, Type 2	MESH:D003924		Bezafibrate|bisphenol A|Dietary Fats|Fructose|Glucose|Plant Extracts|resveratrol|rosiglitazone|Streptozocin|telmisartan|topiramate|troglitazone|Vehicle Emissions|Zinc	39.31	81
DPP4	40	1803	Diabetes Mellitus, Type 2	MESH:D003924		Ascorbic Acid|bisphenol A|Dietary Fats|Diethylnitrosamine|epigallocatechin gallate|Glucose|Linagliptin|Manganese|Nickel|Nicotine|Polychlorinated Biphenyls|saxagliptin|Sitagliptin Phosphate|Streptozocin|Vehicle Emissions|vildagliptin	39.26	40
KLF4	70	9314	Diabetes Mellitus, Type 2	MESH:D003924		Arsenic|bisphenol A|Cadmium|Diethylnitrosamine|epigallocatechin gallate|Folic Acid|Genistein|Glutathione|Manganese|Nicotine|Polychlorinated Biphenyls|resveratrol|rosiglitazone|Silver|Streptozocin|Vehicle Emissions|Zinc	39.21	70
PDGFRA	55	5156	Diabetes Mellitus, Type 2	MESH:D003924		Arsenic|bisphenol A|Cadmium|Copper|Dichlorodiphenyl Dichloroethylene|Dietary Fats|Diethylnitrosamine|Folic Acid|Genistein|Glucose|Lead|Particulate Matter|pioglitazone|resveratrol|Silver|Streptozocin|Vehicle Emissions	39.21	55
HRAS	55	3265	Diabetes Mellitus, Type 2	MESH:D003924		Arsenic|bisphenol A|Copper|Dietary Fats|Diethylnitrosamine|Drugs, Chinese Herbal|epigallocatechin gallate|Folic Acid|Glucose|Glutathione|Iron|Lead|Malathion|Mercury|Nicotine|Plant Extracts|resveratrol|Superoxides|troglitazone|Vehicle Emissions	39.2	55
IER3	47	8870	Diabetes Mellitus, Type 2	MESH:D003924		Air Pollutants|Arsenic|Ascorbic Acid|bisphenol A|Copper|Dietary Fats|Diethylnitrosamine|Drugs, Chinese Herbal|Folic Acid|Genistein|Nickel|Particulate Matter|Plant Extracts|resveratrol|Superoxides|troglitazone|Vehicle Emissions|Zinc	39.18	47
MAP1LC3B	41	81631	Diabetes Mellitus, Type 2	MESH:D003924		Arsenic|bisphenol A|Cadmium|Copper|Dietary Fats|Drugs, Chinese Herbal|epigallocatechin gallate|Glucose|Glutathione|Iron|Lead|Nelfinavir|Particulate Matter|resveratrol|Silver|Vehicle Emissions|Niacinamide|Zinc	39.18	41
CAV1	80	857	Diabetes Mellitus, Type 2	MESH:D003924		alpha-Tocopherol|bisphenol A|Cadmium|Calcium|Chromium|Dietary Fats|Diethylnitrosamine|Genistein|Glucose|Iron|Lithocholic Acid|Manganese|Particulate Matter|pioglitazone|resveratrol|rosiglitazone|Streptozocin|troglitazone|Vehicle Emissions	39.16	80
ALAS1	64	211	Diabetes Mellitus, Type 2	MESH:D003924		alpha-Tocopherol|Ascorbic Acid|bisphenol A|Copper|Curcumin|Dietary Fats|Drugs, Chinese Herbal|Genistein|Heme|Hemin|Malathion|Nickel|Particulate Matter|Phthalic Acids|rosiglitazone|Streptozocin|Zinc	39.1	64
MTMR11	46	10903	Diabetes Mellitus, Type 2	MESH:D003924		Air Pollutants|bisphenol A|Cadmium|Copper|daidzein|Dietary Fats|Diethylnitrosamine|Folic Acid|Genistein|Mercury|Nickel|rosiglitazone	39.05	46
NREP	53	9315	Diabetes Mellitus, Type 2	MESH:D003924		Ascorbic Acid|bisphenol A|Copper|coumarin|Dietary Fats|Diethylnitrosamine|epigallocatechin gallate|Folic Acid|Genistein|Lead|Nickel|resveratrol|rosiglitazone|Silver|Vehicle Emissions|Pantothenic Acid	39.02	53
CXCR4	68	7852	Diabetes Mellitus, Type 2	MESH:D003924		Arsenic|bisphenol A|Cadmium|Calcium|cinnamic aldehyde|Copper|Curcumin|Folic Acid|Genistein|Glucose|mangiferin|Nickel|Nicotine|Particulate Matter|pioglitazone|resveratrol|rosiglitazone|troglitazone|Zinc	39	68
SMC4	32	10051	Diabetes Mellitus, Type 2	MESH:D003924		bisphenol A|Cadmium|Copper|Diethylnitrosamine|Genistein|Glucose|Heme|Lead|Mercury|Nickel|Plant Extracts|Polychlorinated Biphenyls|resveratrol|troglitazone	38.96	32
GOT1	85	2805	Diabetes Mellitus, Type 2	MESH:D003924		bisphenol A|Copper|Curcumin|Diethylnitrosamine|Folic Acid|Genistein|Glucose|Iron|Lead|Metformin|Particulate Matter|pioglitazone|Plant Extracts|resveratrol|Streptozocin|troglitazone|Zinc	38.9	85
SLC22A1	99	6580	Diabetes Mellitus, Type 2	MESH:D003924		bisphenol A|Cadmium|Drugs, Chinese Herbal|Folic Acid|Fructose|mangiferin|Mercury|Metformin|Nicotine|Particulate Matter|Phthalic Acids|Plant Extracts|resveratrol|rosiglitazone|Streptozocin|troglitazone|Vehicle Emissions	38.9	99
DDIT4	103	54541	Diabetes Mellitus, Type 2	MESH:D003924		bisphenol A|cinnamic aldehyde|Copper|Dietary Fats|Diethylnitrosamine|Drugs, Chinese Herbal|Folic Acid|Genistein|Metformin|Nicotine|orlistat|Phthalic Acids|resveratrol|rosiglitazone|Silver|Streptozocin|troglitazone|Vehicle Emissions|Zinc	38.84	103
MAFF	38	23764	Diabetes Mellitus, Type 2	MESH:D003924		Air Pollutants|Ascorbic Acid|bisphenol A|Cadmium|Chromium|Copper|Diethylnitrosamine|epigallocatechin gallate|Folic Acid|Genistein|Glucose|Lead|Mercury|Particulate Matter|resveratrol|Silver|troglitazone|Zinc	38.82	38
ALDOA	94	226	Diabetes Mellitus, Type 2	MESH:D003924		Arsenic|bisphenol A|Cadmium|Clozapine|Copper|Curcumin|Dietary Fats|Diethylnitrosamine|Genistein|Lead|Metformin|Plant Extracts|resveratrol|rosiglitazone|troglitazone|Vehicle Emissions|Zinc	38.8	94
SLC2A3	68	6515	Diabetes Mellitus, Type 2	MESH:D003924		bisphenol A|Cadmium|Chromium|Clozapine|Copper|Curcumin|Dietary Fats|epigallocatechin gallate|Genistein|Glucose|Nickel|Particulate Matter|Phthalic Acids|pioglitazone|rosiglitazone|troglitazone|Zinc	38.8	68
GAPDH	63	2597	Diabetes Mellitus, Type 2	MESH:D003924		Ascorbic Acid|bisphenol A|Cadmium|Clozapine|Copper|Dietary Fats|Diethylnitrosamine|Genistein|Glucose|Glutathione|Lead|Mercury|Nicotine|Particulate Matter|Pesticides|resveratrol|rosiglitazone|Superoxides|Vehicle Emissions|Zinc	38.78	63
HRG	32	3273	Diabetes Mellitus, Type 2	MESH:D003924		Arsenic|bisphenol A|Cadmium|Copper|Diethylnitrosamine|Lead|Nickel|Particulate Matter|resveratrol|troglitazone|Vehicle Emissions|Zinc	38.78	32
UCP1	66	7350	Diabetes Mellitus, Type 2	MESH:D003924		Arsenic|bisphenol A|Chromium|Copper|Curcumin|Dietary Fats|Fatty Acids, Nonesterified|Glucose|Glutathione|Particulate Matter|Plant Extracts|resveratrol|rosiglitazone|Superoxides|telmisartan|Vehicle Emissions	38.78	66
ACSL4	68	2182	Diabetes Mellitus, Type 2	MESH:D003924		Ascorbic Acid|Bezafibrate|bisphenol A|Copper|Dietary Fats|Diethylnitrosamine|Folic Acid|Glutathione|Nickel|Phthalic Acids|Plant Extracts|resveratrol|rosiglitazone|topiramate|troglitazone	38.63	68
CASP12	42	100506742	Diabetes Mellitus, Type 2	MESH:D003924		S-Adenosylmethionine|bisphenol A|Cadmium|Curcumin|Dichlorodiphenyl Dichloroethylene|Dietary Fats|Diethylnitrosamine|Drugs, Chinese Herbal|Fatty Acids, Nonesterified|Folic Acid|Lead|Nicotine|Plant Extracts|resveratrol|Streptozocin|Vehicle Emissions|Zinc	38.6	42
CCL7	91	6354	Diabetes Mellitus, Type 2	MESH:D003924		Air Pollutants|Arsenic|bisphenol A|Calcium|Dietary Fats|Folic Acid|Manganese|Metformin|Nickel|Particulate Matter|pioglitazone|resveratrol|rosiglitazone|Silver|troglitazone|Vehicle Emissions|Zinc	38.5	91
AQP3	40	360	Diabetes Mellitus, Type 2	MESH:D003924		Air Pollutants|Arsenic|Ascorbic Acid|bisphenol A|Copper|Curcumin|epigallocatechin gallate|Folic Acid|Genistein|Glucose|Mercury|Nickel|Particulate Matter|resveratrol|troglitazone|Vehicle Emissions|Zinc	38.4	40
GRIN1	42	2902	Diabetes Mellitus, Type 2	MESH:D003924		astaxanthine|bisphenol A|Clozapine|Copper|Curcumin|Dichlorodiphenyl Dichloroethylene|Dietary Fats|Folic Acid|Genistein|Kangen-karyu|Lead|Manganese|Particulate Matter|Phthalic Acids|resveratrol|Streptozocin|Vehicle Emissions	38.4	42
NR4A2	34	4929	Diabetes Mellitus, Type 2	MESH:D003924		Arsenic|bisphenol A|Cadmium|Clozapine|Curcumin|Dichlorodiphenyl Dichloroethylene|Drugs, Chinese Herbal|epigallocatechin gallate|Folic Acid|Nickel|Particulate Matter|Polychlorinated Biphenyls|Silver|topiramate|troglitazone|Vehicle Emissions|Zinc	38.4	34
NPPB	80	4879	Diabetes Mellitus, Type 2	MESH:D003924		Angiotensin-Converting Enzyme Inhibitors|Angiotensin Receptor Antagonists|benidipine|bisphenol A|Blood Glucose|Chromium|Copper|Dietary Fats|Enalapril|Particulate Matter|Pentoxifylline|Plant Extracts|resveratrol|rosiglitazone|Silver|Streptozocin|telmisartan|troglitazone	38.38	80
OLR1	80	4973	Diabetes Mellitus, Type 2	MESH:D003924		Ascorbic Acid|bisphenol A|Chromium|Copper|Curcumin|Dietary Fats|Drugs, Chinese Herbal|epigallocatechin gallate|Glucose|Metformin|resveratrol|rosiglitazone|Silver|telmisartan|Vehicle Emissions	38.36	80
AURKA	37	6790	Diabetes Mellitus, Type 2	MESH:D003924		Arsenic|bisphenol A|Cadmium|Copper|Curcumin|Dietary Fats|Diethylnitrosamine|epigallocatechin gallate|Folic Acid|Genistein|Glucose|Nickel|Plant Extracts|Polychlorinated Biphenyls|resveratrol|Silver|Zinc	38.3	37
KYNU	48	8942	Diabetes Mellitus, Type 2	MESH:D003924		bisphenol A|Cadmium|Copper|coumarin|Curcumin|Dietary Fats|Diethylnitrosamine|Genistein|Nickel|Plant Extracts|resveratrol|Silver|Streptozocin|troglitazone|Vehicle Emissions	38.23	48
TAGLN	76	6876	Diabetes Mellitus, Type 2	MESH:D003924		Arsenic|Ascorbic Acid|bisphenol A|Clozapine|Copper|Dietary Fats|Diethylnitrosamine|Folic Acid|Genistein|Glucose|Particulate Matter|pioglitazone|resveratrol|rosiglitazone|Silver|troglitazone|Vehicle Emissions	38.2	76
HDAC1	28	3065	Diabetes Mellitus, Type 2	MESH:D003924		bisphenol A|Chromium|Curcumin|Diethylnitrosamine|Folic Acid|Genistein|Lead|Manganese|Nicotine|Particulate Matter|Phthalic Acids|Plant Extracts|resveratrol|Vehicle Emissions|Niacinamide|Zinc	38.09	28
ATF4	87	468	Diabetes Mellitus, Type 2	MESH:D003924		bisphenol A|Cadmium|Copper|Dietary Fats|Diethylnitrosamine|epigallocatechin gallate|Fructose|Glucose|Glutathione|Mercury|Metformin|Nelfinavir|orlistat|Particulate Matter|resveratrol|Streptozocin|troglitazone|Vehicle Emissions|Zinc	38	87
CYP-35A2	18	182177	Diabetes Mellitus, Type 2	MESH:D003924		Arsenic|bisphenol A|Cadmium|Chromium|Copper|Iron|Manganese|Mercury|Silver|Zinc	37.99	18
DDX17	71	10521	Diabetes Mellitus, Type 2	MESH:D003924		Arsenic|bisphenol A|Cadmium|Copper|Dietary Fats|Lead|Metformin|Nicotine|Phthalic Acids|Polychlorinated Biphenyls|resveratrol|troglitazone|Vehicle Emissions|Zinc	37.98	71
FTL	45	2512	Diabetes Mellitus, Type 2	MESH:D003924		Arsenic|Ascorbic Acid|Benzoic Acid|bisphenol A|Cadmium|cinnamic aldehyde|Copper|Diethylnitrosamine|Folic Acid|Hemin|Iron|Lactic Acid|Lithocholic Acid|rosiglitazone|Silver|Zinc	37.98	45
TFAM	98	7019	Diabetes Mellitus, Type 2	MESH:D003924		Arsenic|bisphenol A|Blood Glucose|Copper|Dichlorodiphenyl Dichloroethylene|Dietary Fats|epigallocatechin gallate|Folic Acid|Fructose|Glucose|Metformin|pioglitazone|Plant Extracts|resveratrol|rosiglitazone|troglitazone	37.98	98
CCNA2	64	890	Diabetes Mellitus, Type 2	MESH:D003924		Arsenic|bisphenol A|Cadmium|Copper|Curcumin|daidzein|Diethylnitrosamine|Drugs, Chinese Herbal|Folic Acid|Genistein|Nickel|Nicotine|Pentoxifylline|pioglitazone|Plant Extracts|Polychlorinated Biphenyls|resveratrol|rosiglitazone|troglitazone|Vehicle Emissions|Zinc	37.92	64
TGFBR2	60	7048	Diabetes Mellitus, Type 2	MESH:D003924		Arsenic|bisphenol A|Cadmium|Copper|Curcumin|Cysteine|Dietary Fats|Diethylnitrosamine|Drugs, Chinese Herbal|epigallocatechin gallate|Genistein|Glucose|Lithocholic Acid|resveratrol|Streptozocin|troglitazone|Vehicle Emissions	37.91	60
FASLG	86	356	Diabetes Mellitus, Type 2	MESH:D003924		alpha-Tocopherol|Angiotensin-Converting Enzyme Inhibitors|Arsenic|Berberine|Bezafibrate|bisphenol A|Clozapine|Curcumin|Dichlorodiphenyl Dichloroethylene|Enalapril|Genistein|Nickel|Nicotine|Plant Extracts|resveratrol|rosiglitazone|Streptozocin|telmisartan|troglitazone|Zinc	37.89	86
CASP7	87	840	Diabetes Mellitus, Type 2	MESH:D003924		alpha-Tocopherol|Arsenic|Ascorbic Acid|bisphenol A|Cadmium|Clozapine|Copper|Curcumin|Diethylnitrosamine|Diosmin|Folic Acid|Genistein|Glutathione|Manganese|Metformin|Nelfinavir|Nickel|Plant Extracts|resveratrol|Streptozocin|troglitazone|Vehicle Emissions|Zinc	37.88	87
H19	40	283120	Diabetes Mellitus, Type 2	MESH:D003924		bisphenol A|Copper|Curcumin|Dichlorodiphenyl Dichloroethylene|Dietary Fats|Diethylnitrosamine|Folic Acid|Glucose|Lead|Nickel|Particulate Matter|resveratrol|Streptozocin|Vehicle Emissions	37.83	40
NDRG1	69	10397	Diabetes Mellitus, Type 2	MESH:D003924		S-Adenosylmethionine|Air Pollutants|Ascorbic Acid|bisphenol A|Copper|Dietary Fats|Diethylnitrosamine|epigallocatechin gallate|Glucose|Iron|Manganese|Nickel|pioglitazone|resveratrol|rosiglitazone|troglitazone|Vehicle Emissions|Zinc	37.79	69
CDC20	46	991	Diabetes Mellitus, Type 2	MESH:D003924		Arsenic|bisphenol A|Cadmium|Copper|Curcumin|Dietary Fats|Diethylnitrosamine|Drugs, Chinese Herbal|Folic Acid|Genistein|Glucose|Malathion|Manganese|Nickel|Polychlorinated Biphenyls|troglitazone|Zinc	37.72	46
INSIG1	94	3638	Diabetes Mellitus, Type 2	MESH:D003924		Bezafibrate|bisphenol A|cinnamic aldehyde|Copper|Dietary Fats|Diethylnitrosamine|epigallocatechin gallate|Folic Acid|Fructose|Genistein|Metformin|Nickel|Nicotine|Particulate Matter|resveratrol|rosiglitazone|troglitazone|Zinc	37.71	94
IGFBP3	74	3486	Diabetes Mellitus, Type 2	MESH:D003924		Arsenic|bisphenol A|Copper|Curcumin|Dietary Fats|Diethylnitrosamine|Folic Acid|Genistein|Glutathione|Iron|Nickel|Levonorgestrel|Particulate Matter|resveratrol|rosiglitazone|Silver|troglitazone|Vehicle Emissions|Zinc	37.7	74
CYP17A1	98	1586	Diabetes Mellitus, Type 2	MESH:D003924		Arsenic|Berberine|Bezafibrate|bisphenol A|Dietary Fats|Diethylnitrosamine|Genistein|Metformin|Nicotine|Levonorgestrel|Particulate Matter|Pesticides|Phthalic Acids|pioglitazone|Plant Extracts|Polychlorinated Biphenyls|resveratrol|rosiglitazone|topiramate|troglitazone|Vehicle Emissions	37.62	98
CNTD1	26	124817	Diabetes Mellitus, Type 2	MESH:D003924		astaxanthine|bisphenol A|Dietary Fats|Particulate Matter|pioglitazone|Plant Extracts|Silver|Vehicle Emissions	37.6	26
GPD1	76	2819	Diabetes Mellitus, Type 2	MESH:D003924		Ascorbic Acid|Bezafibrate|bisphenol A|Cadmium|Copper|Dietary Fats|Manganese|Nickel|Plant Extracts|resveratrol|rosiglitazone|Streptozocin|troglitazone|Vehicle Emissions|Zinc	37.58	76
GLO1	77	2739	Diabetes Mellitus, Type 2	MESH:D003924		Ascorbic Acid|bisphenol A|Copper|Curcumin|Diethylnitrosamine|Gliclazide|Glucose|Lactic Acid|mangiferin|resveratrol|rosiglitazone|Streptozocin|troglitazone|Niacinamide	37.52	77
FBP1	98	2203	Diabetes Mellitus, Type 2	MESH:D003924		Ascorbic Acid|bisphenol A|epigallocatechin gallate|Fructose|Magnesium|Manganese|mangiferin|Metformin|Nickel|Plant Extracts|resveratrol|rosiglitazone|Streptozocin|troglitazone|Zinc	37.45	98
FOXO1	99	2308	Diabetes Mellitus, Type 2	MESH:D003924		Berberine|bisphenol A|Cadmium|Copper|Curcumin|Dietary Fats|Fructose|Glucose|Metformin|Nicotine|Plant Extracts|resveratrol|rosiglitazone|Streptozocin|troglitazone|Niacinamide|Zinc	37.44	99
IGFBP2	75	3485	Diabetes Mellitus, Type 2	MESH:D003924		bisphenol A|Calcium|Curcumin|Dietary Fats|Diethylnitrosamine|Folic Acid|Nickel|Nicotine|Phthalic Acids|resveratrol|rosiglitazone|Silver|Streptozocin|troglitazone|Vehicle Emissions|Zinc	37.44	75
PLIN2	103	123	Diabetes Mellitus, Type 2	MESH:D003924		Bezafibrate|bisphenol A|Copper|Dietary Fats|Diethylnitrosamine|Drugs, Chinese Herbal|epigallocatechin gallate|Glutathione|Metformin|Particulate Matter|pioglitazone|resveratrol|rosiglitazone|Streptozocin|Triglycerides|troglitazone|Vehicle Emissions	37.44	103
EIF4EBP1	89	1978	Diabetes Mellitus, Type 2	MESH:D003924		Amino Acids|Berberine|bisphenol A|Cadmium|Calcium|Copper|Curcumin|Cysteine|Dietary Fats|Glucose|Metformin|Nickel|Nicotine|pioglitazone|resveratrol|rosiglitazone|Streptozocin|Niacinamide	37.38	89
PLSCR1	37	5359	Diabetes Mellitus, Type 2	MESH:D003924		bisphenol A|Calcium|Copper|Dietary Fats|Diethylnitrosamine|Folic Acid|Iron|Lithocholic Acid|Nickel|Plant Extracts|Polychlorinated Biphenyls|resveratrol|Streptozocin|Vehicle Emissions	37.37	37
NFKB2	31	4791	Diabetes Mellitus, Type 2	MESH:D003924		bisphenol A|Cadmium|Curcumin|Diethylnitrosamine|Drugs, Chinese Herbal|Folic Acid|Genistein|Malathion|Nickel|Particulate Matter|Plant Extracts|resveratrol|Silver|troglitazone|Zinc	37.33	31
PPP1R3C	64	5507	Diabetes Mellitus, Type 2	MESH:D003924		bisphenol A|Copper|Dietary Fats|Diethylnitrosamine|Folic Acid|Genistein|Glutathione|Lead|Nickel|pioglitazone|resveratrol|rosiglitazone|Silver|Streptozocin|Vehicle Emissions	37.33	64
PRLR	23	5618	Diabetes Mellitus, Type 2	MESH:D003924		bisphenol A|Cadmium|Calcium|Copper|Curcumin|Dietary Fats|Diethylnitrosamine|epigallocatechin gallate|Genistein|Magnesium|Manganese|Nickel|Phthalic Acids|Silver|Vehicle Emissions|Zinc	37.33	23
PPBP	37	5473	Diabetes Mellitus, Type 2	MESH:D003924		Arsenic|bisphenol A|Cadmium|cinnamic aldehyde|Copper|Dietary Fats|Nickel|pioglitazone|Plant Extracts|resveratrol|Silver|Vehicle Emissions|Zinc	37.3	37
PRDX1	60	5052	Diabetes Mellitus, Type 2	MESH:D003924		Arsenic|Ascorbic Acid|astaxanthine|bisphenol A|Cadmium|Copper|Dietary Fats|Diethylnitrosamine|Genistein|Glucose|Lead|Nickel|Particulate Matter|resveratrol|Streptozocin|troglitazone|Vehicle Emissions|Zinc	37.3	60
ANXA5	51	308	Diabetes Mellitus, Type 2	MESH:D003924		Ascorbic Acid|bisphenol A|Cadmium|Calcium|Copper|Dietary Fats|Diethylnitrosamine|Folic Acid|Genistein|Lead|Lithocholic Acid|Particulate Matter|Plant Extracts|resveratrol|Streptozocin|troglitazone|Vehicle Emissions	37.26	51
ADIPOR2	76	79602	Diabetes Mellitus, Type 2	MESH:D003924		Arsenic|Bezafibrate|bisphenol A|Dietary Fats|Folic Acid|Fructose|Glucose|Nicotine|Pesticides|Phthalic Acids|resveratrol|rosiglitazone|Streptozocin|Zinc	37.22	76
ID2	85	3398	Diabetes Mellitus, Type 2	MESH:D003924		Arsenic|bisphenol A|Clozapine|Copper|Curcumin|Dietary Fats|epigallocatechin gallate|Folic Acid|Glucose|Manganese|Nicotine|Particulate Matter|pioglitazone|rosiglitazone|Streptozocin|troglitazone|Vehicle Emissions|Zinc	37.22	85
OSGIN1	82	29948	Diabetes Mellitus, Type 2	MESH:D003924		Air Pollutants|bisphenol A|Cadmium|Copper|Dietary Fats|Diethylnitrosamine|Genistein|Metformin|Particulate Matter|Phthalic Acids|rosiglitazone|Silver|troglitazone|Vehicle Emissions|Zinc	37.2	82
CCND3	72	896	Diabetes Mellitus, Type 2	MESH:D003924		Arsenic|Ascorbic Acid|bisphenol A|Cadmium|Clozapine|Copper|Curcumin|Dietary Fats|Drugs, Chinese Herbal|Folic Acid|Nelfinavir|Nickel|pioglitazone|resveratrol|rosiglitazone|Tolbutamide|troglitazone	37.17	72
ESR1	82	2099	Diabetes Mellitus, Type 2	MESH:D003924		S-Adenosylmethionine|alpha-Tocopherol|Arsenic|Ascorbic Acid|benidipine|bisphenol A|Cadmium|Curcumin|daidzein|Dichlorodiphenyl Dichloroethylene|Dietary Fats|Drugs, Chinese Herbal|Genistein|ginsenoside Re|Glucose|Malathion|Manganese|Metformin|Levonorgestrel|Particulate Matter|Pesticides|Phthalic Acids|Plant Extracts|Polychlorinated Biphenyls|resveratrol|stannous chloride|Streptozocin|Superoxides|Ve…	37.15	82
BIRC3	40	330	Diabetes Mellitus, Type 2	MESH:D003924		Arsenic|Ascorbic Acid|bisphenol A|Cadmium|cinnamic aldehyde|Curcumin|Diethylnitrosamine|epigallocatechin gallate|Folic Acid|Glutathione|Mercury|Nickel|Particulate Matter|Pentoxifylline|Plant Extracts|resveratrol|troglitazone|Vehicle Emissions|Zinc	37.13	40
AR	55	367	Diabetes Mellitus, Type 2	MESH:D003924		Air Pollutants|benidipine|bisphenol A|Cadmium|Copper|Curcumin|daidzein|Dichlorodiphenyl Dichloroethylene|Dietary Fats|epigallocatechin gallate|Folic Acid|Genistein|ginsenoside Re|Lithocholic Acid|Malathion|Nickel|Nitrendipine|Levonorgestrel|Particulate Matter|Pesticides|Phthalic Acids|pioglitazone|Plant Extracts|Polychlorinated Biphenyls|resveratrol|Superoxides|troglitazone|Vehicle Emissions|Zinc	37.09	55
IL1R2	65	7850	Diabetes Mellitus, Type 2	MESH:D003924		Arsenic|bisphenol A|Cadmium|Dietary Fats|Diethylnitrosamine|Folic Acid|Genistein|Malathion|Nickel|Particulate Matter|rosiglitazone|Silver|troglitazone|Vehicle Emissions|Zinc	37.08	65
TOP2A	54	7153	Diabetes Mellitus, Type 2	MESH:D003924		Arsenic|Ascorbic Acid|Berberine|bisphenol A|Copper|Curcumin|Dietary Fats|Diethylnitrosamine|epigallocatechin gallate|Folic Acid|Genistein|Glucose|Glutathione|Particulate Matter|Plant Extracts|Polychlorinated Biphenyls|resveratrol|troglitazone|Vehicle Emissions|Zinc	37.05	54
TYR	20	7299	Diabetes Mellitus, Type 2	MESH:D003924		Air Pollutants|Ascorbic Acid|Benzoic Acid|bisphenol A|Copper|daidzein|Drugs, Chinese Herbal|Genistein|Glutathione|Particulate Matter|Plant Extracts|resveratrol|Silver|Superoxides|Vehicle Emissions|Zinc	37.01	20
CD86	72	942	Diabetes Mellitus, Type 2	MESH:D003924		cinnamic aldehyde|Cysteine|daidzein|Dichlorodiphenyl Dichloroethylene|Diethylnitrosamine|Drugs, Chinese Herbal|Genistein|Glutathione|Nickel|Nicotine|Levonorgestrel|Particulate Matter|Plant Extracts|resveratrol|rosiglitazone|Streptozocin|troglitazone|Vehicle Emissions	36.98	72
PTH1R	37	5745	Diabetes Mellitus, Type 2	MESH:D003924		Arsenic|Ascorbic Acid|bisphenol A|Calcium|daidzein|Dietary Fats|Diethylnitrosamine|Enalapril|Folic Acid|Genistein|Lead|telmisartan|troglitazone	36.94	37
SFTPB	49	6439	Diabetes Mellitus, Type 2	MESH:D003924		Ascorbic Acid|bisphenol A|Chromium|Copper|Drugs, Chinese Herbal|exenatide|Liraglutide|Manganese|Nickel|Particulate Matter|Plant Extracts|resveratrol|rosiglitazone	36.94	49
ACADL	67	33	Diabetes Mellitus, Type 2	MESH:D003924		Bezafibrate|bisphenol A|Cadmium|Copper|Dietary Fats|Diethylnitrosamine|Fructose|Lead|Nickel|resveratrol|rosiglitazone|troglitazone|Vehicle Emissions|Zinc	36.92	67
APOA2	29	336	Diabetes Mellitus, Type 2	MESH:D003924		Bezafibrate|bisphenol A|Cadmium|Cholesterol, HDL|Copper|Diethylnitrosamine|Fibric Acids|Folic Acid|Lead|Mercury|Nickel|Plant Extracts|troglitazone|Zinc	36.92	29
SLC39A8	34	64116	Diabetes Mellitus, Type 2	MESH:D003924		Arsenic|bisphenol A|Cadmium|Dietary Fats|Genistein|Glucose|Iron|Manganese|Mercury|Nickel|Polychlorinated Biphenyls|resveratrol|Vehicle Emissions|Zinc	36.92	34
PTX3	33	5806	Diabetes Mellitus, Type 2	MESH:D003924		Arsenic|bisphenol A|Copper|Curcumin|Dietary Fats|Drugs, Chinese Herbal|epigallocatechin gallate|Iron|Manganese|Nickel|Nicotine|Particulate Matter|resveratrol|Vehicle Emissions|Zinc	36.84	33
SERPINB2	27	5055	Diabetes Mellitus, Type 2	MESH:D003924		Ascorbic Acid|bisphenol A|Cadmium|Copper|Curcumin|Dietary Fats|Diethylnitrosamine|Enalapril|Folic Acid|Manganese|Nickel|Particulate Matter|resveratrol|Vehicle Emissions|Zinc	36.84	27
EIF2AK3	44	9451	Diabetes Mellitus, Type 2	MESH:D003924		Arsenic|bisphenol A|Blood Glucose|Cadmium|Calcium|Dietary Fats|Fatty Acids, Nonesterified|Folic Acid|Fructose|Glutathione|Hemin|Nicotine|orlistat|Particulate Matter|Plant Extracts|resveratrol|Zinc	36.81	44
PIM1	45	5292	Diabetes Mellitus, Type 2	MESH:D003924		bisphenol A|Chromium|Copper|Dietary Fats|Diethylnitrosamine|Folic Acid|Genistein|Glucose|Iron|Nickel|Plant Extracts|resveratrol|Silver|troglitazone|Vehicle Emissions|Pantothenic Acid	36.81	45
CYP2C29	31	13095	Diabetes Mellitus, Type 2	MESH:D003924		alpha-Tocopherol|bisphenol A|daidzein|Dietary Fats|Diethylnitrosamine|Drugs, Chinese Herbal|Fatty Acids, Nonesterified|Folic Acid|Fructose|Lithocholic Acid|Plant Extracts|resveratrol|Silver|Vehicle Emissions	36.78	31
GDF10	40	2662	Diabetes Mellitus, Type 2	MESH:D003924		Arsenic|Ascorbic Acid|bisphenol A|Dietary Fats|Diethylnitrosamine|Folic Acid|Genistein|Nickel|Levonorgestrel|Plant Extracts|troglitazone|Vehicle Emissions|Zinc	36.76	40
GSTA2	77	2939	Diabetes Mellitus, Type 2	MESH:D003924		bisphenol A|Cadmium|Copper|coumarin|Curcumin|Cysteine|Dietary Fats|Diethylnitrosamine|Glutathione|Iron|Lead|Lithocholic Acid|Mercury|pioglitazone|Plant Extracts|resveratrol|rosiglitazone|Streptozocin|troglitazone|Vehicle Emissions	36.73	77
EMP1	52	2012	Diabetes Mellitus, Type 2	MESH:D003924		Air Pollutants|Ascorbic Acid|bisphenol A|Dietary Fats|Diethylnitrosamine|Folic Acid|Glucose|Iron|Nickel|Nicotine|Phthalic Acids|rosiglitazone|Silver|Vehicle Emissions|Zinc	36.72	52
LITAF	79	9516	Diabetes Mellitus, Type 2	MESH:D003924		Air Pollutants|Arsenic|bisphenol A|Copper|Dietary Fats|Diethylnitrosamine|Nickel|Nicotine|Particulate Matter|pioglitazone|resveratrol|rosiglitazone|Streptozocin|troglitazone|Vehicle Emissions	36.72	79
RAD51	40	5888	Diabetes Mellitus, Type 2	MESH:D003924		Air Pollutants|Arsenic|bisphenol A|Cadmium|Chromium|Copper|Curcumin|Diethylnitrosamine|epigallocatechin gallate|Folic Acid|Genistein|Nickel|Phthalic Acids|Plant Extracts|Polychlorinated Biphenyls|resveratrol|troglitazone	36.72	40
AIFM1	69	9131	Diabetes Mellitus, Type 2	MESH:D003924		astaxanthine|bisphenol A|Cadmium|Copper|Drugs, Chinese Herbal|epigallocatechin gallate|Glucose|Glutathione|Lead|mangiferin|Metformin|Nelfinavir|Particulate Matter|Plant Extracts|resveratrol|Silver|Streptozocin|Vehicle Emissions	36.67	69
CTSD	36	1509	Diabetes Mellitus, Type 2	MESH:D003924		alpha-Tocopherol|Arsenic|Ascorbic Acid|bisphenol A|Cadmium|Copper|Curcumin|Dichlorodiphenyl Dichloroethylene|Dietary Fats|epigallocatechin gallate|Folic Acid|Genistein|Lead|Malathion|mangiferin|Plant Extracts|resveratrol|Vehicle Emissions	36.67	36
NOS1	68	4842	Diabetes Mellitus, Type 2	MESH:D003924		bisphenol A|Cadmium|Calcium|Copper|Curcumin|Dietary Fats|Folic Acid|Glucose|Manganese|Metformin|Nickel|Pesticides|Phthalic Acids|Plant Extracts|resveratrol|Silver|Streptozocin|Superoxides	36.67	68
CFH	61	3075	Diabetes Mellitus, Type 2	MESH:D003924		Air Pollutants|bisphenol A|Cadmium|Copper|Dietary Fats|Diethylnitrosamine|Nickel|Particulate Matter|Phthalic Acids|resveratrol|rosiglitazone|troglitazone|Vehicle Emissions|Zinc	36.64	61
NR1I2	84	8856	Diabetes Mellitus, Type 2	MESH:D003924		alpha-Tocopherol|benidipine|Berberine|Bezafibrate|bisphenol A|Clozapine|Curcumin|daidzein|Dichlorodiphenyl Dichloroethylene|Dietary Fats|Diethylnitrosamine|Drugs, Chinese Herbal|efavirenz|Folic Acid|Genistein|Glucose|Lithocholic Acid|Metformin|Nelfinavir|orlistat|Particulate Matter|Plant Extracts|resveratrol|topiramate|Triglycerides|troglitazone	36.64	84
TNFAIP3	51	7128	Diabetes Mellitus, Type 2	MESH:D003924		Arsenic|bisphenol A|Cadmium|Chromium|Dietary Fats|Folic Acid|Gliclazide|Mercury|Nickel|Particulate Matter|Pesticides|Plant Extracts|resveratrol|Silver|Tolbutamide|troglitazone|Zinc	36.63	51
DNMT3A	36	1788	Diabetes Mellitus, Type 2	MESH:D003924		S-Adenosylmethionine|Arsenic|bisphenol A|Cadmium|Curcumin|daidzein|Diethylnitrosamine|epigallocatechin gallate|Folic Acid|Genistein|Lead|Polychlorinated Biphenyls|resveratrol|troglitazone|Vehicle Emissions|Zinc	36.6	36
DUSP5	63	1847	Diabetes Mellitus, Type 2	MESH:D003924		Air Pollutants|bisphenol A|Cadmium|Copper|Curcumin|Diethylnitrosamine|Drugs, Chinese Herbal|epigallocatechin gallate|Genistein|Metformin|Nickel|Particulate Matter|rosiglitazone|Silver|Vehicle Emissions|Zinc	36.6	63
GSN	89	2934	Diabetes Mellitus, Type 2	MESH:D003924		bisphenol A|Cadmium|Copper|Curcumin|Dietary Fats|Genistein|Glucose|Lead|Mercury|Metformin|Nickel|Particulate Matter|resveratrol|rosiglitazone|troglitazone|Zinc	36.6	89
SESN2	69	83667	Diabetes Mellitus, Type 2	MESH:D003924		Ascorbic Acid|bisphenol A|Cadmium|Copper|Dietary Fats|Diethylnitrosamine|Drugs, Chinese Herbal|Folic Acid|Genistein|Glutathione|Metformin|resveratrol|Silver|troglitazone|Vehicle Emissions|Zinc	36.6	69
PRKAR2B	71	5577	Diabetes Mellitus, Type 2	MESH:D003924		Arsenic|bisphenol A|Clozapine|Copper|Dietary Fats|Glucose|Nicotine|Phthalic Acids|resveratrol|rosiglitazone|topiramate|troglitazone|Vehicle Emissions	36.58	71
CD40	56	958	Diabetes Mellitus, Type 2	MESH:D003924		Arsenic|Ascorbic Acid|bisphenol A|Curcumin|daidzein|Diethylnitrosamine|Drugs, Chinese Herbal|Folic Acid|Mercury|Nickel|Particulate Matter|Plant Extracts|resveratrol|rosiglitazone|Vehicle Emissions|Niacinamide|Zinc	36.55	56
PDIA3	63	2923	Diabetes Mellitus, Type 2	MESH:D003924		Arsenic|Ascorbic Acid|bisphenol A|Cadmium|Copper|coumarin|Diethylnitrosamine|Drugs, Chinese Herbal|Genistein|Glucose|Nickel|resveratrol|rosiglitazone|troglitazone|Vehicle Emissions|Zinc	36.5	63
LIPE	75	3991	Diabetes Mellitus, Type 2	MESH:D003924		bisphenol A|Copper|Dietary Fats|Diethylnitrosamine|Fatty Acids, Nonesterified|Genistein|Nickel|Nicotine|Plant Extracts|resveratrol|rosiglitazone|Streptozocin|telmisartan|troglitazone	36.49	75
SPHK1	68	8877	Diabetes Mellitus, Type 2	MESH:D003924		Arsenic|bisphenol A|Cadmium|Calcium|Dietary Fats|Diethylnitrosamine|Folic Acid|Glucose|Nickel|Particulate Matter|Plant Extracts|resveratrol|rosiglitazone|Streptozocin|Vehicle Emissions	36.48	68
RPL32	32	6161	Diabetes Mellitus, Type 2	MESH:D003924		Amino Acids|Arsenic|bisphenol A|Cadmium|Copper|Dietary Fats|Diethylnitrosamine|Glucose|Nickel|Plant Extracts|resveratrol|Vehicle Emissions	36.38	32
HSPA1A	38	3303	Diabetes Mellitus, Type 2	MESH:D003924		Air Pollutants|Arsenic|Ascorbic Acid|bisphenol A|Cadmium|Copper|Curcumin|Diethylnitrosamine|Drugs, Chinese Herbal|Folic Acid|Genistein|Iron|Mercury|Nickel|Particulate Matter|resveratrol|Silver|troglitazone|Vehicle Emissions|Zinc	36.37	38
NLRP3	55	114548	Diabetes Mellitus, Type 2	MESH:D003924		Arsenic|bisphenol A|Blood Glucose|Dietary Fats|Diethylnitrosamine|Fructose|Glucose|Glyburide|Mercury|Nickel|Particulate Matter|resveratrol|Streptozocin|Vehicle Emissions|Zinc	36.36	55
CSRP3	74	8048	Diabetes Mellitus, Type 2	MESH:D003924		bisphenol A|Copper|Dietary Fats|Diethylnitrosamine|Genistein|Manganese|pioglitazone|resveratrol|rosiglitazone|Streptozocin|troglitazone|Vehicle Emissions|Zinc	36.24	74
TG	26	7038	Diabetes Mellitus, Type 2	MESH:D003924		Arsenic|bisphenol A|Cadmium|daidzein|Dichlorodiphenyl Dichloroethylene|Diethylnitrosamine|efavirenz|Genistein|Lead|Nickel|pioglitazone|resveratrol|Silver	36.24	26
PNPLA2	59	57104	Diabetes Mellitus, Type 2	MESH:D003924		bisphenol A|Dietary Fats|Drugs, Chinese Herbal|epigallocatechin gallate|Folic Acid|Fructose|Glucose|Nicotine|Plant Extracts|Polychlorinated Biphenyls|resveratrol|rosiglitazone|Triglycerides|Zinc	36.22	59
TGFBR1	39	7046	Diabetes Mellitus, Type 2	MESH:D003924		bisphenol A|Cadmium|Curcumin|Dietary Fats|Diethylnitrosamine|Enalapril|epigallocatechin gallate|Glucose|Lead|Lithocholic Acid|Manganese|Nickel|resveratrol|Streptozocin|Vehicle Emissions	36.13	39
ITGA2	62	3673	Diabetes Mellitus, Type 2	MESH:D003924		Cadmium|Calcium|Copper|Dietary Fats|Enalapril|Genistein|Particulate Matter|Pesticides|resveratrol|rosiglitazone|Silver|troglitazone|Vehicle Emissions|Zinc	36.08	62
VASP	19	7408	Diabetes Mellitus, Type 2	MESH:D003924		Air Pollutants|bisphenol A|Cadmium|Chromium|Curcumin|Dichlorodiphenyl Dichloroethylene|Diethylnitrosamine|Folic Acid|Genistein|Hemin|Mercury|Nickel|Plant Extracts|resveratrol	36.08	19
HSP-16.1	16	179286	Diabetes Mellitus, Type 2	MESH:D003924		Arsenic|bisphenol A|Cadmium|Chromium|Copper|Iron|Mercury|Nickel|Zinc	36.07	16
ABCC3	87	8714	Diabetes Mellitus, Type 2	MESH:D003924		bisphenol A|cinnamic aldehyde|Copper|coumarin|Dietary Fats|Diethylnitrosamine|Folic Acid|Genistein|Glutathione|Glyburide|Lead|Lithocholic Acid|Metformin|Particulate Matter|resveratrol|Silver|Streptozocin|TAK-875|troglitazone|Vehicle Emissions	36.06	87
ALPL	62	249	Diabetes Mellitus, Type 2	MESH:D003924		Ascorbic Acid|Bezafibrate|bisphenol A|Cadmium|Chromium|daidzein|Dichlorodiphenyl Dichloroethylene|Diethylnitrosamine|Genistein|Lead|Lithocholic Acid|Levonorgestrel|Phthalic Acids|Plant Extracts|resveratrol|rosiglitazone|troglitazone|Zinc	36.06	62
PTGS1	56	5742	Diabetes Mellitus, Type 2	MESH:D003924		S-Adenosylmethionine|Ascorbic Acid|Benzoic Acid|bisphenol A|Cadmium|Calcium|Curcumin|Diethylnitrosamine|Enalapril|epigallocatechin gallate|Genistein|Glucose|Hemin|Manganese|Plant Extracts|resveratrol|Streptozocin|troglitazone|Vehicle Emissions|Zinc	36.06	56
CFL1	43	1072	Diabetes Mellitus, Type 2	MESH:D003924		Arsenic|bisphenol A|Cadmium|Calcium|Copper|Dietary Fats|Diethylnitrosamine|Folic Acid|Glucose|Lead|Lithocholic Acid|Nickel|resveratrol|Silver|Streptozocin	36.02	43
FYN	48	2534	Diabetes Mellitus, Type 2	MESH:D003924		alpha-Tocopherol|Arsenic|Ascorbic Acid|bisphenol A|Copper|Dichlorodiphenyl Dichloroethylene|epigallocatechin gallate|Glutathione|Lead|Nickel|Nicotine|resveratrol|rosiglitazone|Silver|Vehicle Emissions	36.02	48
PLD1	38	5337	Diabetes Mellitus, Type 2	MESH:D003924		Air Pollutants|Arsenic|bisphenol A|Diethylnitrosamine|epigallocatechin gallate|Genistein|Glucose|Lithocholic Acid|Mercury|Nicotine|Plant Extracts|resveratrol|topiramate|troglitazone|Vehicle Emissions	36.02	38
PRKCE	54	5581	Diabetes Mellitus, Type 2	MESH:D003924		Arsenic|Berberine|bisphenol A|Calcium|Clozapine|Curcumin|daidzein|Dietary Fats|Diethylnitrosamine|Genistein|Lead|Nicotine|Streptozocin|troglitazone|Vehicle Emissions|Zinc	36.01	54
PLAT	82	5327	Diabetes Mellitus, Type 2	MESH:D003924		Ascorbic Acid|bisphenol A|Cadmium|Copper|Dietary Fats|epigallocatechin gallate|Folic Acid|Genistein|Glucose|Malathion|Metformin|Nicotine|Levonorgestrel|Particulate Matter|Plant Extracts|resveratrol|rosiglitazone|Vehicle Emissions|Zinc	35.96	82
ANXA3	82	306	Diabetes Mellitus, Type 2	MESH:D003924		Air Pollutants|Arsenic|bisphenol A|Cadmium|Copper|Dietary Fats|Diethylnitrosamine|Folic Acid|Genistein|Lithocholic Acid|Phthalic Acids|resveratrol|rosiglitazone|Streptozocin|troglitazone|Zinc	35.91	82
BBOX1	71	8424	Diabetes Mellitus, Type 2	MESH:D003924		bisphenol A|Cadmium|Copper|coumarin|Dietary Fats|Diethylnitrosamine|Lead|Plant Extracts|resveratrol|rosiglitazone|Streptozocin|troglitazone|Vehicle Emissions	35.91	71
NLRP12	29	91662	Diabetes Mellitus, Type 2	MESH:D003924		Arsenic|bisphenol A|Curcumin|Dietary Fats|Diethylnitrosamine|Drugs, Chinese Herbal|Genistein|Nickel|Particulate Matter|Plant Extracts|resveratrol	35.88	29
RAF1	85	5894	Diabetes Mellitus, Type 2	MESH:D003924		Arsenic|bisphenol A|Cadmium|Copper|Curcumin|Diethylnitrosamine|Folic Acid|Genistein|mangiferin|Metformin|Nicotine|Plant Extracts|Polychlorinated Biphenyls|resveratrol|Streptozocin|troglitazone|Vehicle Emissions|Zinc	35.84	85
APOC3	55	345	Diabetes Mellitus, Type 2	MESH:D003924		Bezafibrate|bisphenol A|Cholesterol, HDL|Copper|Dietary Fats|Diethylnitrosamine|Drugs, Chinese Herbal|Fibric Acids|Fructose|Nickel|pioglitazone|rosiglitazone|Triglycerides|Vehicle Emissions	35.81	55
SIK1	73	150094	Diabetes Mellitus, Type 2	MESH:D003924		bisphenol A|Cadmium|Chromium|Copper|epigallocatechin gallate|Lead|Metformin|Nickel|Particulate Matter|rosiglitazone|Silver|troglitazone|Vehicle Emissions|Zinc	35.81	73
DUSP6	42	1848	Diabetes Mellitus, Type 2	MESH:D003924		Ascorbic Acid|bisphenol A|Cadmium|cinnamic aldehyde|Clozapine|Copper|Dietary Fats|Diethylnitrosamine|epigallocatechin gallate|Genistein|Glucose|Nicotine|Particulate Matter|Phthalic Acids|Polychlorinated Biphenyls|troglitazone|Vehicle Emissions	35.78	42
SLC16A1	25	6566	Diabetes Mellitus, Type 2	MESH:D003924		Benzoic Acid|bisphenol A|Cadmium|Curcumin|daidzein|Dietary Fats|Diethylnitrosamine|Folic Acid|Genistein|Lactic Acid|Nickel|Phthalic Acids|Plant Extracts|resveratrol|topiramate|Vehicle Emissions	35.72	25
CYP11A1	53	1583	Diabetes Mellitus, Type 2	MESH:D003924		Arsenic|Ascorbic Acid|bisphenol A|Cadmium|daidzein|Dichlorodiphenyl Dichloroethylene|Diethylnitrosamine|Drugs, Chinese Herbal|Genistein|Lead|Manganese|Metformin|Nicotine|Particulate Matter|Phthalic Acids|Plant Extracts|resveratrol|Silver|Vehicle Emissions	35.64	53
IDH1	65	3417	Diabetes Mellitus, Type 2	MESH:D003924		Arsenic|astaxanthine|bisphenol A|Cadmium|Copper|Dietary Fats|Lithocholic Acid|Nickel|Phthalic Acids|Plant Extracts|rosiglitazone|Silver|troglitazone|Vehicle Emissions|Zinc	35.57	65
TSHZ1	46	10194	Diabetes Mellitus, Type 2	MESH:D003924		Arsenic|bisphenol A|Copper|Dietary Fats|Folic Acid|Glucose|Iron|resveratrol|Silver|troglitazone|Vehicle Emissions|Zinc	35.54	46
HSP-16.2	16	178659	Diabetes Mellitus, Type 2	MESH:D003924		Arsenic|bisphenol A|Cadmium|Chromium|Copper|Iron|Mercury|Nickel|Zinc	35.51	16
SLC11A2	22	4891	Diabetes Mellitus, Type 2	MESH:D003924		Arsenic|Ascorbic Acid|bisphenol A|Cadmium|Copper|Curcumin|Diethylnitrosamine|Glucose|Iron|Lead|Manganese|Mercury|Nickel|Plant Extracts|Zinc	35.46	22
PDK4	95	5166	Diabetes Mellitus, Type 2	MESH:D003924		Bezafibrate|bisphenol A|Cadmium|Dietary Fats|Diethylnitrosamine|Folic Acid|Glucose|Iron|Metformin|Nickel|resveratrol|rosiglitazone|Silver|topiramate|troglitazone|Niacinamide|Zinc	35.45	95
TRP53	75	22059	Diabetes Mellitus, Type 2	MESH:D003924		Arsenic|Ascorbic Acid|bisphenol A|Cadmium|Curcumin|Dietary Fats|Diethylnitrosamine|epigallocatechin gallate|Folic Acid|Glucose|Malathion|Mercury|Nicotine|Particulate Matter|Plant Extracts|resveratrol|rosiglitazone|Streptozocin|Vehicle Emissions|Niacinamide|Zinc	35.45	75
AURKB	60	9212	Diabetes Mellitus, Type 2	MESH:D003924		Ascorbic Acid|Berberine|bisphenol A|Copper|Curcumin|Diethylnitrosamine|Folic Acid|Genistein|Metformin|Particulate Matter|Polychlorinated Biphenyls|resveratrol|Silver|troglitazone|Vehicle Emissions|Zinc	35.44	60
IHH	21	3549	Diabetes Mellitus, Type 2	MESH:D003924		Arsenic|Ascorbic Acid|bisphenol A|Cadmium|Diethylnitrosamine|Drugs, Chinese Herbal|Folic Acid|Genistein|Lead|Nicotine|Plant Extracts|resveratrol|Vehicle Emissions	35.42	21
SHMT1	46	6470	Diabetes Mellitus, Type 2	MESH:D003924		Air Pollutants|Arsenic|bisphenol A|Copper|Dietary Fats|epigallocatechin gallate|Folic Acid|Glucose|Nickel|resveratrol|troglitazone|Vehicle Emissions|Zinc	35.42	46
FEN1	33	2237	Diabetes Mellitus, Type 2	MESH:D003924		bisphenol A|Copper|coumarin|Diethylnitrosamine|Genistein|Glucose|Iron|Nickel|Polychlorinated Biphenyls|resveratrol|Silver|troglitazone|Vehicle Emissions|Zinc	35.41	33
CDK6	92	1021	Diabetes Mellitus, Type 2	MESH:D003924		Arsenic|Ascorbic Acid|Berberine|bisphenol A|Copper|Curcumin|Dietary Fats|Diethylnitrosamine|epigallocatechin gallate|Folic Acid|Genistein|Metformin|Nicotine|Plant Extracts|resveratrol|rosiglitazone|troglitazone	35.37	92
SYT7	53	9066	Diabetes Mellitus, Type 2	MESH:D003924		Arsenic|Ascorbic Acid|bisphenol A|Cadmium|Copper|Folic Acid|Lead|Plant Extracts|rosiglitazone|troglitazone|Vehicle Emissions	35.35	53
CHEK2	20	11200	Diabetes Mellitus, Type 2	MESH:D003924		Ascorbic Acid|Berberine|bisphenol A|Copper|Curcumin|Diethylnitrosamine|Folic Acid|Genistein|Iron|Lead|Nickel|Nicotine|Levonorgestrel|Particulate Matter|Plant Extracts|resveratrol|Vehicle Emissions	35.29	20
ESRRA	86	2101	Diabetes Mellitus, Type 2	MESH:D003924		bisphenol A|daidzein|Dietary Fats|Genistein|Glucose|Heme|Lead|Metformin|resveratrol|rosiglitazone|troglitazone|Vehicle Emissions|Zinc	35.27	86
MYH10	42	4628	Diabetes Mellitus, Type 2	MESH:D003924		Arsenic|bisphenol A|Cadmium|Copper|Dietary Fats|Diethylnitrosamine|epigallocatechin gallate|Folic Acid|Genistein|Nickel|resveratrol|troglitazone|Zinc	35.27	42
SCD2	57	20250	Diabetes Mellitus, Type 2	MESH:D003924		Arsenic|bisphenol A|Copper|Curcumin|Dietary Fats|Diethylnitrosamine|Folic Acid|Genistein|Iron|resveratrol|rosiglitazone|Silver|Zinc	35.27	57
GK	70	2710	Diabetes Mellitus, Type 2	MESH:D003924		Air Pollutants|bisphenol A|Cadmium|coumarin|Dietary Fats|Diethylnitrosamine|Folic Acid|Malathion|Plant Extracts|rosiglitazone|Streptozocin|troglitazone|Vehicle Emissions|Zinc	35.16	70
NFIL3	42	4783	Diabetes Mellitus, Type 2	MESH:D003924		Arsenic|bisphenol A|Cadmium|Copper|Dietary Fats|Diethylnitrosamine|Drugs, Chinese Herbal|epigallocatechin gallate|Folic Acid|Genistein|Iron|Particulate Matter|troglitazone|Vehicle Emissions|Zinc	35.14	42
HSD17B4	81	3295	Diabetes Mellitus, Type 2	MESH:D003924		Arsenic|Bezafibrate|bisphenol A|Cadmium|Copper|Dietary Fats|Lead|Nickel|Particulate Matter|Plant Extracts|resveratrol|rosiglitazone|Streptozocin|troglitazone|Vehicle Emissions	35.03	81
CASP4	58	837	Diabetes Mellitus, Type 2	MESH:D003924		Air Pollutants|Arsenic|Ascorbic Acid|bisphenol A|Copper|Curcumin|Dichlorodiphenyl Dichloroethylene|Dietary Fats|Diethylnitrosamine|Folic Acid|Nickel|Particulate Matter|resveratrol|rosiglitazone|Silver|Vehicle Emissions	34.98	58
TRIM16	11	10626	Diabetes Mellitus, Type 2	MESH:D003924		bisphenol A|Cadmium|cinnamic aldehyde|Copper|Curcumin|Folic Acid|Genistein|Lead|Nickel|Polychlorinated Biphenyls|Silver|Vehicle Emissions	34.96	11
MAP2K1	57	5604	Diabetes Mellitus, Type 2	MESH:D003924		bisphenol A|Cadmium|Calcium|Clozapine|Copper|Curcumin|Diethylnitrosamine|Drugs, Chinese Herbal|Genistein|Lead|Lithocholic Acid|Nicotine|Plant Extracts|resveratrol|rosiglitazone|Silver|troglitazone|Vehicle Emissions	34.91	57
VCAN	61	1462	Diabetes Mellitus, Type 2	MESH:D003924		Air Pollutants|Bezafibrate|bisphenol A|Cadmium|Copper|Curcumin|Dietary Fats|Lead|Nickel|Nicotine|rosiglitazone|Silver|troglitazone|Vehicle Emissions	34.91	61
GHRL	44	51738	Diabetes Mellitus, Type 2	MESH:D003924		Arsenic|bisphenol A|Copper|Dietary Fats|Fructose|Malondialdehyde|orlistat|Plant Extracts|Polychlorinated Biphenyls|Streptozocin|Triglycerides|Vehicle Emissions|Zinc	34.81	44
MFGE8	43	4240	Diabetes Mellitus, Type 2	MESH:D003924		Arsenic|bisphenol A|Copper|Dietary Fats|epigallocatechin gallate|Folic Acid|Genistein|Lead|Particulate Matter|Plant Extracts|resveratrol|troglitazone|Vehicle Emissions	34.81	43
PRKAA2	80	5563	Diabetes Mellitus, Type 2	MESH:D003924		bisphenol A|BLX 1002|Copper|Dietary Fats|Glucose|Metformin|Nickel|Nicotine|resveratrol|rosiglitazone|Triglycerides|Vehicle Emissions|Niacinamide	34.81	80
HSD3B1	59	3283	Diabetes Mellitus, Type 2	MESH:D003924		Ascorbic Acid|bisphenol A|daidzein|Diethylnitrosamine|Drugs, Chinese Herbal|Folic Acid|Genistein|Glucose|Glutathione|Nicotine|Phthalic Acids|Plant Extracts|resveratrol|rosiglitazone|Silver|troglitazone	34.8	59
PRKCZ	79	5590	Diabetes Mellitus, Type 2	MESH:D003924		Arsenic|bisphenol A|Cadmium|Clozapine|Diethylnitrosamine|Genistein|Glucose|Metformin|Nickel|Nicotine|rosiglitazone|Silver|troglitazone|Vehicle Emissions	34.78	79
ACADVL	63	37	Diabetes Mellitus, Type 2	MESH:D003924		Bezafibrate|bisphenol A|Cadmium|Copper|Dietary Fats|Fructose|Lithocholic Acid|Nickel|Particulate Matter|rosiglitazone|troglitazone|Vehicle Emissions|Zinc	34.66	63
KIF15	43	56992	Diabetes Mellitus, Type 2	MESH:D003924		Arsenic|bisphenol A|Copper|Dietary Fats|Drugs, Chinese Herbal|epigallocatechin gallate|Folic Acid|Genistein|Lead|Plant Extracts|Polychlorinated Biphenyls|resveratrol|troglitazone	34.66	43
IL5	58	3567	Diabetes Mellitus, Type 2	MESH:D003924		bisphenol A|Clozapine|Copper|Curcumin|Diethylnitrosamine|Drugs, Chinese Herbal|epigallocatechin gallate|Lead|Nickel|Particulate Matter|pioglitazone|Plant Extracts|resveratrol|rosiglitazone|Silver|Superoxides|troglitazone|Vehicle Emissions	34.64	58
TGFA	47	7039	Diabetes Mellitus, Type 2	MESH:D003924		Air Pollutants|alpha-Tocopherol|Arsenic|bisphenol A|Calcium|Dietary Fats|Diethylnitrosamine|Genistein|Glucose|Manganese|Nicotine|Particulate Matter|Plant Extracts|resveratrol|troglitazone|Vehicle Emissions	34.62	47
HSPE1	75	3336	Diabetes Mellitus, Type 2	MESH:D003924		Ascorbic Acid|bisphenol A|Cadmium|Dietary Fats|Diethylnitrosamine|Drugs, Chinese Herbal|Fructose|Nickel|Nicotine|Particulate Matter|resveratrol|rosiglitazone|Streptozocin|troglitazone|Vehicle Emissions	34.61	75
RBMS1	42	5937	Diabetes Mellitus, Type 2	MESH:D003924		Arsenic|bisphenol A|Dietary Fats|epigallocatechin gallate|Folic Acid|Genistein|Lead|resveratrol|Silver|troglitazone|Vehicle Emissions|Zinc	34.58	42
HSPA4L	39	22824	Diabetes Mellitus, Type 2	MESH:D003924		bisphenol A|Cadmium|Dietary Fats|Diethylnitrosamine|Drugs, Chinese Herbal|epigallocatechin gallate|Folic Acid|Genistein|Particulate Matter|resveratrol|Silver|troglitazone|Vehicle Emissions|Zinc	34.54	39
LIPG	64	9388	Diabetes Mellitus, Type 2	MESH:D003924		Arsenic|Bezafibrate|bisphenol A|Dietary Fats|Glucose|Nickel|Phthalic Acids|pioglitazone|Plant Extracts|resveratrol|rosiglitazone|Silver|Triglycerides|Vehicle Emissions	34.54	64
CDK1	53	983	Diabetes Mellitus, Type 2	MESH:D003924		Arsenic|Ascorbic Acid|bisphenol A|Cadmium|Chromium|Copper|Curcumin|Dietary Fats|Diethylnitrosamine|Folic Acid|Genistein|mangiferin|Nickel|Particulate Matter|Pentoxifylline|Plant Extracts|Polychlorinated Biphenyls|Quinolines|resveratrol|Silver|troglitazone	34.53	53
ANGPT2	50	285	Diabetes Mellitus, Type 2	MESH:D003924		bisphenol A|Cadmium|Copper|Diethylnitrosamine|Enalapril|Manganese|Nickel|Particulate Matter|pioglitazone|Plant Extracts|Streptozocin|troglitazone|Vehicle Emissions	34.51	50
CLDN1	80	9076	Diabetes Mellitus, Type 2	MESH:D003924		Air Pollutants|Arsenic|Ascorbic Acid|bisphenol A|Copper|Dietary Fats|Diethylnitrosamine|Genistein|ginsenoside Re|Nickel|Particulate Matter|resveratrol|rosiglitazone|Streptozocin|troglitazone	34.51	80
GSS	21	2937	Diabetes Mellitus, Type 2	MESH:D003924		S-Adenosylmethionine|Arsenic|bisphenol A|Cadmium|Copper|Curcumin|Diethylnitrosamine|epigallocatechin gallate|Folic Acid|Genistein|Glutathione|Iron|Lithocholic Acid|Mercury|Plant Extracts	34.51	21
NDUFS1	44	4719	Diabetes Mellitus, Type 2	MESH:D003924		bisphenol A|Blood Glucose|Cadmium|Calcium|Copper|epigallocatechin gallate|Genistein|Hemin|Iron|Plant Extracts|resveratrol|rosiglitazone|Vehicle Emissions	34.51	44
TGFB3	58	7043	Diabetes Mellitus, Type 2	MESH:D003924		Arsenic|Ascorbic Acid|bisphenol A|Cadmium|Diethylnitrosamine|Folic Acid|Genistein|Nickel|Particulate Matter|Phthalic Acids|Plant Extracts|resveratrol|rosiglitazone|troglitazone|Vehicle Emissions	34.51	58
VDAC1	76	7416	Diabetes Mellitus, Type 2	MESH:D003924		Ascorbic Acid|bisphenol A|Cadmium|Calcium|Curcumin|Dietary Fats|Diethylnitrosamine|Folic Acid|Genistein|Glucose|Manganese|resveratrol|rosiglitazone|Streptozocin|troglitazone	34.51	76
RARA	32	5914	Diabetes Mellitus, Type 2	MESH:D003924		bisphenol A|Cadmium|Curcumin|Diethylnitrosamine|epigallocatechin gallate|Folic Acid|Mercury|Particulate Matter|Phthalic Acids|Plant Extracts|Polychlorinated Biphenyls|resveratrol|Silver|troglitazone|Vehicle Emissions|Zinc	34.45	32
ACLY	91	47	Diabetes Mellitus, Type 2	MESH:D003924		bisphenol A|Copper|coumarin|Curcumin|Dietary Fats|epigallocatechin gallate|Folic Acid|Fructose|Genistein|Glucose|Metformin|resveratrol|rosiglitazone|troglitazone|Zinc	34.41	91
ELOVL6	93	79071	Diabetes Mellitus, Type 2	MESH:D003924		Air Pollutants|Bezafibrate|bisphenol A|Copper|Dietary Fats|Folic Acid|Fructose|Glucose|Metformin|Phthalic Acids|Plant Extracts|resveratrol|rosiglitazone|troglitazone|Vehicle Emissions	34.41	93
DMBT1	46	1755	Diabetes Mellitus, Type 2	MESH:D003924		Arsenic|bisphenol A|Cadmium|Diethylnitrosamine|Genistein|Nickel|pioglitazone|Plant Extracts|resveratrol|Streptozocin|Vehicle Emissions|Zinc	34.4	46
HEPH	21	9843	Diabetes Mellitus, Type 2	MESH:D003924		Ascorbic Acid|bisphenol A|Copper|Dietary Fats|Diethylnitrosamine|Iron|Manganese|Mercury|Nickel|Silver|Vehicle Emissions|Zinc	34.4	21
BMP2	65	650	Diabetes Mellitus, Type 2	MESH:D003924		Air Pollutants|Arsenic|Ascorbic Acid|Bezafibrate|bisphenol A|Cadmium|Curcumin|Diethylnitrosamine|Genistein|Glucose|Particulate Matter|resveratrol|rosiglitazone|Silver|troglitazone|Vehicle Emissions	34.36	65
FOXA2	86	3170	Diabetes Mellitus, Type 2	MESH:D003924		Ascorbic Acid|bisphenol A|Copper|Curcumin|Folic Acid|Genistein|Glucose|Metformin|resveratrol|rosiglitazone|Streptozocin|Vehicle Emissions|Zinc	34.36	86
AGTR1A	47	11607	Diabetes Mellitus, Type 2	MESH:D003924		bisphenol A|Calcium|Dietary Fats|Diethylnitrosamine|Enalapril|Folic Acid|Fructose|mangiferin|pioglitazone|Plant Extracts|resveratrol|Streptozocin|Superoxides|telmisartan	34.3	47
CACNA1C	31	775	Diabetes Mellitus, Type 2	MESH:D003924		Arsenic|bisphenol A|Calcium|Dichlorodiphenyl Dichloroethylene|Diethylnitrosamine|irbesartan|Lead|Nicotine|pioglitazone|resveratrol|Silver|Vehicle Emissions|Zinc	34.22	31
ATF2	43	1386	Diabetes Mellitus, Type 2	MESH:D003924		alpha-Tocopherol|Arsenic|bisphenol A|Copper|Curcumin|Diethylnitrosamine|Drugs, Chinese Herbal|Enalapril|Folic Acid|Genistein|Lead|Particulate Matter|resveratrol|Streptozocin|Vehicle Emissions	34.21	43
SOX9	49	6662	Diabetes Mellitus, Type 2	MESH:D003924		Arsenic|Ascorbic Acid|Berberine|bisphenol A|Copper|Curcumin|Dietary Fats|Folic Acid|Iron|Particulate Matter|Plant Extracts|resveratrol|Silver|troglitazone|Niacinamide	34.21	49
PLG	27	5340	Diabetes Mellitus, Type 2	MESH:D003924		alpha-Tocopherol|Arsenic|Ascorbic Acid|bisphenol A|Cadmium|Copper|Dietary Fats|Folic Acid|Genistein|Nickel|Levonorgestrel|Particulate Matter|Vehicle Emissions|Zinc	34.18	27
TMC4	50	147798	Diabetes Mellitus, Type 2	MESH:D003924		bisphenol A|Folic Acid|Genistein|Nickel|Phthalic Acids|resveratrol|rosiglitazone|Silver|troglitazone|Zinc	34.17	50
HK2	62	3099	Diabetes Mellitus, Type 2	MESH:D003924		bisphenol A|Cadmium|Copper|Dietary Fats|Drugs, Chinese Herbal|epigallocatechin gallate|Folic Acid|Genistein|Lead|Nickel|resveratrol|rosiglitazone|Silver|troglitazone|Vehicle Emissions	34.11	62
GRB10	34	2887	Diabetes Mellitus, Type 2	MESH:D003924		Arsenic|bisphenol A|Copper|Curcumin|Folic Acid|Nickel|Particulate Matter|Phthalic Acids|resveratrol|Silver|troglitazone|Vehicle Emissions|Zinc	34.08	34
FBXO32	69	114907	Diabetes Mellitus, Type 2	MESH:D003924		Air Pollutants|Arsenic|bisphenol A|Chromium|Dietary Fats|Folic Acid|Genistein|Nickel|Particulate Matter|Polychlorinated Biphenyls|resveratrol|rosiglitazone|troglitazone|Zinc	34.06	69
MT3	20	4504	Diabetes Mellitus, Type 2	MESH:D003924		Arsenic|Ascorbic Acid|bisphenol A|Cadmium|Copper|Folic Acid|Mercury|Nicotine|Particulate Matter|Plant Extracts|Silver|Superoxides|Vehicle Emissions|Zinc	34.06	20
SPARCL1	65	8404	Diabetes Mellitus, Type 2	MESH:D003924		Arsenic|Ascorbic Acid|bisphenol A|Dietary Fats|Diethylnitrosamine|Folic Acid|Genistein|Glucose|Lead|pioglitazone|rosiglitazone|troglitazone	34.04	65
LY9	23	4063	Diabetes Mellitus, Type 2	MESH:D003924		Arsenic|bisphenol A|Cadmium|Copper|Dietary Fats|Diethylnitrosamine|Nickel|Silver|Vehicle Emissions	34.03	23
SLC40A1	27	30061	Diabetes Mellitus, Type 2	MESH:D003924		Air Pollutants|bisphenol A|Cadmium|Copper|Dietary Fats|Diethylnitrosamine|epigallocatechin gallate|Folic Acid|Iron|Manganese|Nickel|Particulate Matter|resveratrol|Silver|Zinc	34.01	27
MGMT	49	4255	Diabetes Mellitus, Type 2	MESH:D003924		Arsenic|Ascorbic Acid|Bezafibrate|bisphenol A|Copper|Curcumin|Diethylnitrosamine|epigallocatechin gallate|Folic Acid|Genistein|Glutathione|Pesticides|Polychlorinated Biphenyls|resveratrol|Streptozocin|Vehicle Emissions|Zinc	33.98	49
CSF2	34	1437	Diabetes Mellitus, Type 2	MESH:D003924		Air Pollutants|bisphenol A|Cadmium|Diethylnitrosamine|Drugs, Chinese Herbal|Genistein|Heme|Iron|Lead|mangiferin|Nickel|Nicotine|Particulate Matter|Phthalic Acids|Plant Extracts|resveratrol|troglitazone|Vehicle Emissions|Zinc	33.97	34
CTSK	57	1513	Diabetes Mellitus, Type 2	MESH:D003924		Arsenic|Ascorbic Acid|bisphenol A|Clozapine|Diethylnitrosamine|Folic Acid|Genistein|Lead|mangiferin|Polychlorinated Biphenyls|resveratrol|Streptozocin|troglitazone|Zinc	33.95	57
GUSB	52	2990	Diabetes Mellitus, Type 2	MESH:D003924		alpha-Tocopherol|Ascorbic Acid|bisphenol A|Curcumin|Dietary Fats|Diethylnitrosamine|epigallocatechin gallate|Folic Acid|Genistein|Glucose|mangiferin|Plant Extracts|rosiglitazone|Silver	33.95	52
IL11	30	3589	Diabetes Mellitus, Type 2	MESH:D003924		Air Pollutants|Arsenic|Ascorbic Acid|bisphenol A|Cadmium|Calcium|Copper|epigallocatechin gallate|Folic Acid|Particulate Matter|Silver|troglitazone|Vehicle Emissions|Zinc	33.95	30
CNN1	58	1264	Diabetes Mellitus, Type 2	MESH:D003924		Ascorbic Acid|bisphenol A|Cadmium|Dietary Fats|Genistein|Nickel|Particulate Matter|pioglitazone|Plant Extracts|rosiglitazone|troglitazone|Vehicle Emissions|Zinc	33.94	58
LAMB1	48	3912	Diabetes Mellitus, Type 2	MESH:D003924		Arsenic|bisphenol A|Copper|Enalapril|Folic Acid|Genistein|Glucose|Nicotine|Pesticides|Plant Extracts|rosiglitazone|Vehicle Emissions|Zinc	33.94	48
ZEB2	55	9839	Diabetes Mellitus, Type 2	MESH:D003924		Arsenic|bisphenol A|Dietary Fats|Folic Acid|Lithocholic Acid|Levonorgestrel|Particulate Matter|Plant Extracts|resveratrol|Silver|Streptozocin|troglitazone|Zinc	33.94	55
FGA	32	2243	Diabetes Mellitus, Type 2	MESH:D003924		Air Pollutants|Arsenic|bisphenol A|Dietary Fats|Diethylnitrosamine|Folic Acid|Genistein|Glucose|Nickel|Levonorgestrel|Particulate Matter|Plant Extracts|Silver|Vehicle Emissions|Zinc	33.91	32
SLC31A1	40	1317	Diabetes Mellitus, Type 2	MESH:D003924		bisphenol A|Copper|Dietary Fats|Diethylnitrosamine|epigallocatechin gallate|Fructose|Genistein|Glutathione|Lead|resveratrol|Silver|Streptozocin|Vehicle Emissions|Zinc	33.83	40
CAPG	56	822	Diabetes Mellitus, Type 2	MESH:D003924		Arsenic|bisphenol A|Curcumin|Dietary Fats|Diethylnitrosamine|Folic Acid|Genistein|Glucose|resveratrol|Silver|Streptozocin|troglitazone|Vehicle Emissions	33.8	56
ROCK1	56	6093	Diabetes Mellitus, Type 2	MESH:D003924		Alloxan|Arsenic|bisphenol A|Cadmium|Chromium|Dietary Fats|Diethylnitrosamine|Glucose|Particulate Matter|Plant Extracts|resveratrol|Streptozocin|troglitazone	33.8	56
CHEK1	32	1111	Diabetes Mellitus, Type 2	MESH:D003924		Berberine|bisphenol A|Cadmium|Copper|Curcumin|Diethylnitrosamine|Folic Acid|Genistein|Lead|Nickel|Particulate Matter|Pesticides|Plant Extracts|Polychlorinated Biphenyls|resveratrol|troglitazone|Vehicle Emissions	33.76	32
ACAA2	62	10449	Diabetes Mellitus, Type 2	MESH:D003924		bisphenol A|Cadmium|Copper|coumarin|Dietary Fats|Diethylnitrosamine|Genistein|Nickel|Nicotine|resveratrol|rosiglitazone|troglitazone|Vehicle Emissions|Zinc	33.72	62
SPTBN1	31	6711	Diabetes Mellitus, Type 2	MESH:D003924		Arsenic|bisphenol A|Copper|Dietary Fats|Folic Acid|Genistein|Lead|Mercury|Nickel|Levonorgestrel|Phthalic Acids|resveratrol|Silver|Vehicle Emissions	33.72	31
FXYD5	61	53827	Diabetes Mellitus, Type 2	MESH:D003924		bisphenol A|Copper|Dietary Fats|epigallocatechin gallate|Folic Acid|Glucose|Lead|Nickel|Particulate Matter|rosiglitazone|troglitazone|Vehicle Emissions	33.69	61
PGF	18	5228	Diabetes Mellitus, Type 2	MESH:D003924		bisphenol A|Bromine|Chromium|Copper|Curcumin|Folic Acid|Genistein|Manganese|Nickel|Plant Extracts|resveratrol|Superoxides|Zinc	33.66	18
CDKN1C	60	1028	Diabetes Mellitus, Type 2	MESH:D003924		Arsenic|Berberine|bisphenol A|Copper|Diethylnitrosamine|Folic Acid|Genistein|Iron|Nickel|Phthalic Acids|pioglitazone|resveratrol|rosiglitazone|troglitazone|Zinc	33.63	60
CD80	63	941	Diabetes Mellitus, Type 2	MESH:D003924		Arsenic|bisphenol A|cinnamic aldehyde|daidzein|Diethylnitrosamine|Drugs, Chinese Herbal|Genistein|Nickel|Particulate Matter|Plant Extracts|resveratrol|rosiglitazone|Streptozocin|Vehicle Emissions	33.6	63
FAM184B	18	27146	Diabetes Mellitus, Type 2	MESH:D003924		Air Pollutants|bisphenol A|Copper|Lead|Mercury|Nickel|pioglitazone|Plant Extracts|Vehicle Emissions	33.59	18
CDKN2A	47	1029	Diabetes Mellitus, Type 2	MESH:D003924		Arsenic|Ascorbic Acid|bisphenol A|Cadmium|Chromium|Copper|Curcumin|Diethylnitrosamine|Drugs, Chinese Herbal|epigallocatechin gallate|Folic Acid|Glucose|Nickel|Polychlorinated Biphenyls|resveratrol|Streptozocin|Vehicle Emissions|Niacinamide	33.58	47
ADIPOR1	75	51094	Diabetes Mellitus, Type 2	MESH:D003924		Bezafibrate|bisphenol A|Cadmium|Dietary Fats|Glucose|Lead|resveratrol|rosiglitazone|Streptozocin|troglitazone|Vehicle Emissions	33.46	75
CD68	68	968	Diabetes Mellitus, Type 2	MESH:D003924		bisphenol A|Chromium|Copper|Dietary Fats|Diethylnitrosamine|Drugs, Chinese Herbal|Folic Acid|Fructose|Genistein|Particulate Matter|Plant Extracts|resveratrol|rosiglitazone|Silver|Streptozocin	33.44	68
ANKRD1	75	27063	Diabetes Mellitus, Type 2	MESH:D003924		Air Pollutants|Arsenic|bisphenol A|Cadmium|Folic Acid|Particulate Matter|Polychlorinated Biphenyls|resveratrol|rosiglitazone|Silver|Streptozocin|troglitazone|Vehicle Emissions	33.39	75
GFRA1	56	2674	Diabetes Mellitus, Type 2	MESH:D003924		Arsenic|Ascorbic Acid|bisphenol A|Dichlorodiphenyl Dichloroethylene|Genistein|Nickel|pioglitazone|Polychlorinated Biphenyls|resveratrol|rosiglitazone|Silver|troglitazone|Vehicle Emissions	33.39	56
TPO	54	7173	Diabetes Mellitus, Type 2	MESH:D003924		Air Pollutants|bisphenol A|Copper|daidzein|efavirenz|Genistein|Glutathione|Phthalic Acids|resveratrol|rosiglitazone|Silver|troglitazone|Vehicle Emissions	33.39	54
AKR1B10	55	57016	Diabetes Mellitus, Type 2	MESH:D003924		Air Pollutants|Amoxicillin|Ascorbic Acid|Benzoic Acid|bisphenol A|Cadmium|Copper|Diethylnitrosamine|Glutathione|Lactic Acid|Nickel|Particulate Matter|resveratrol|rosiglitazone|Silver|troglitazone	33.36	55
HSPA9	82	3313	Diabetes Mellitus, Type 2	MESH:D003924		Arsenic|Ascorbic Acid|bisphenol A|Copper|Dietary Fats|Folic Acid|Genistein|Glucose|Hemin|Iron|Plant Extracts|resveratrol|rosiglitazone|Streptozocin|troglitazone|Vehicle Emissions	33.36	82
MAP4	36	4134	Diabetes Mellitus, Type 2	MESH:D003924		Arsenic|bisphenol A|Cadmium|Copper|Diethylnitrosamine|Genistein|Glucose|Lead|resveratrol|troglitazone|Vehicle Emissions|Zinc	33.35	36
FABP6	28	2172	Diabetes Mellitus, Type 2	MESH:D003924		Arsenic|Ascorbic Acid|bisphenol A|Dietary Fats|Iron|Lithocholic Acid|Particulate Matter|Phthalic Acids|Plant Extracts|resveratrol|Vehicle Emissions	33.24	28
CAVIN2	22	8436	Diabetes Mellitus, Type 2	MESH:D003924		Air Pollutants|bisphenol A|Cadmium|Dietary Fats|Diethylnitrosamine|epigallocatechin gallate|Mercury|Nickel|Particulate Matter|resveratrol|Silver|Vehicle Emissions	33.19	22
DTYMK	28	1841	Diabetes Mellitus, Type 2	MESH:D003924		bisphenol A|Cadmium|Copper|Diethylnitrosamine|epigallocatechin gallate|Genistein|Nicotine|Particulate Matter|Polychlorinated Biphenyls|resveratrol|troglitazone|Vehicle Emissions	33.19	28
ABCC5	38	10057	Diabetes Mellitus, Type 2	MESH:D003924		bisphenol A|Copper|Curcumin|daidzein|Dietary Fats|Diethylnitrosamine|epigallocatechin gallate|Folic Acid|Genistein|Glutathione|Lithocholic Acid|Particulate Matter|resveratrol|Streptozocin	33.16	38
COX1	79	4512	Diabetes Mellitus, Type 2	MESH:D003924		bisphenol A|Blood Glucose|Cadmium|Copper|Dietary Fats|epigallocatechin gallate|Folic Acid|Genistein|Glucose|Malathion|Metformin|resveratrol|rosiglitazone|Zinc	33.16	79
DKK1	19	22943	Diabetes Mellitus, Type 2	MESH:D003924		Ascorbic Acid|Berberine|bisphenol A|Cadmium|Curcumin|epigallocatechin gallate|Folic Acid|Genistein|Glucose|Lead|Nickel|Particulate Matter|resveratrol|Silver	33.16	19
FOSB	30	2354	Diabetes Mellitus, Type 2	MESH:D003924		alpha-Tocopherol|Arsenic|bisphenol A|Cadmium|Clozapine|Copper|epigallocatechin gallate|Folic Acid|Nickel|Nicotine|Particulate Matter|pioglitazone|Polychlorinated Biphenyls|Silver|Zinc	33.16	30
IL1RL1	55	9173	Diabetes Mellitus, Type 2	MESH:D003924		Arsenic|Benzoic Acid|bisphenol A|Cadmium|Copper|Folic Acid|Heme|Manganese|Nickel|Particulate Matter|rosiglitazone|Silver|troglitazone|Vehicle Emissions	33.16	55
SERPINH1	42	871	Diabetes Mellitus, Type 2	MESH:D003924		Arsenic|bisphenol A|Cadmium|Copper|Curcumin|Dietary Fats|Drugs, Chinese Herbal|Nickel|Nicotine|resveratrol|Silver|Streptozocin|Vehicle Emissions|Zinc	33.16	42
PDLIM1	89	9124	Diabetes Mellitus, Type 2	MESH:D003924		Arsenic|bisphenol A|Cadmium|Copper|Dietary Fats|Diethylnitrosamine|Metformin|Particulate Matter|resveratrol|rosiglitazone|troglitazone|Vehicle Emissions|Zinc	33.12	89
SMOX	26	54498	Diabetes Mellitus, Type 2	MESH:D003924		Air Pollutants|bisphenol A|Copper|Dietary Fats|Diethylnitrosamine|epigallocatechin gallate|Folic Acid|Genistein|Glucose|Lead|Nickel|Silver|Zinc	33.12	26
TRIP13	29	9319	Diabetes Mellitus, Type 2	MESH:D003924		bisphenol A|Copper|Diethylnitrosamine|epigallocatechin gallate|Folic Acid|Genistein|Mercury|Nickel|Polychlorinated Biphenyls|resveratrol|troglitazone|Vehicle Emissions|Zinc	33.12	29
JCHAIN	28	3512	Diabetes Mellitus, Type 2	MESH:D003924		bisphenol A|Cadmium|Dietary Fats|Genistein|Iron|Lead|Nickel|Pesticides|pioglitazone|Vehicle Emissions|Zinc	33.03	28
NCOA7	23	135112	Diabetes Mellitus, Type 2	MESH:D003924		bisphenol A|Cadmium|Copper|Dietary Fats|epigallocatechin gallate|Folic Acid|Lead|Nickel|Polychlorinated Biphenyls|resveratrol|Silver|Vehicle Emissions	33.03	23
CPE	26	1363	Diabetes Mellitus, Type 2	MESH:D003924		bisphenol A|Cadmium|Chromium|Copper|Dietary Fats|Diethylnitrosamine|epigallocatechin gallate|Genistein|Lead|Nickel|Pesticides|Phthalic Acids|resveratrol	32.99	26
DUSP10	61	11221	Diabetes Mellitus, Type 2	MESH:D003924		bisphenol A|Cadmium|Copper|Curcumin|Dietary Fats|Folic Acid|Nickel|pioglitazone|resveratrol|rosiglitazone|Silver|troglitazone|Zinc	32.99	61
GMNN	29	51053	Diabetes Mellitus, Type 2	MESH:D003924		bisphenol A|Copper|Diethylnitrosamine|Genistein|Lead|Particulate Matter|Plant Extracts|Polychlorinated Biphenyls|resveratrol|Silver|troglitazone|Vehicle Emissions|Zinc	32.99	29
REL	40	5966	Diabetes Mellitus, Type 2	MESH:D003924		Arsenic|Ascorbic Acid|bisphenol A|Curcumin|Dichlorodiphenyl Dichloroethylene|Dietary Fats|Genistein|Nickel|Pesticides|Plant Extracts|resveratrol|Streptozocin|Vehicle Emissions	32.99	40
TNFRSF21	76	27242	Diabetes Mellitus, Type 2	MESH:D003924		bisphenol A|Cadmium|cinnamic aldehyde|Copper|Curcumin|Diethylnitrosamine|Folic Acid|Lead|Metformin|Particulate Matter|resveratrol|rosiglitazone|troglitazone	32.99	76
TK1	63	7083	Diabetes Mellitus, Type 2	MESH:D003924		bisphenol A|Cadmium|Copper|Dietary Fats|Diethylnitrosamine|Genistein|Nickel|Plant Extracts|Polychlorinated Biphenyls|resveratrol|rosiglitazone|Silver|troglitazone|Vehicle Emissions|Zinc	32.97	63
XIAP	71	331	Diabetes Mellitus, Type 2	MESH:D003924		Arsenic|bisphenol A|cinnamic aldehyde|Copper|Curcumin|epigallocatechin gallate|Genistein|Glutathione|mangiferin|Nicotine|Pentoxifylline|Plant Extracts|Polychlorinated Biphenyls|resveratrol|rosiglitazone|Streptozocin|Vehicle Emissions|Zinc	32.96	71
BID	39	637	Diabetes Mellitus, Type 2	MESH:D003924		Arsenic|bisphenol A|Cadmium|cinnamic aldehyde|Copper|Curcumin|Dichlorodiphenyl Dichloroethylene|Diethylnitrosamine|Drugs, Chinese Herbal|Genistein|Lithocholic Acid|Nickel|Particulate Matter|Pentoxifylline|Plant Extracts|resveratrol|Silver|troglitazone|Vehicle Emissions	32.95	39
TPM3	50	7170	Diabetes Mellitus, Type 2	MESH:D003924		Arsenic|bisphenol A|Cadmium|Copper|Diethylnitrosamine|Genistein|Glucose|Lead|Nickel|Particulate Matter|Polychlorinated Biphenyls|resveratrol|rosiglitazone|Vehicle Emissions	32.95	50
FGF1	61	2246	Diabetes Mellitus, Type 2	MESH:D003924		Arsenic|bisphenol A|Cadmium|Calcium|Copper|Dietary Fats|Diethylnitrosamine|epigallocatechin gallate|Genistein|Glutathione|Metformin|Nickel|resveratrol|Vehicle Emissions|Zinc	32.88	61
HES1	43	3280	Diabetes Mellitus, Type 2	MESH:D003924		Arsenic|bisphenol A|Calcium|cinnamic aldehyde|Copper|Curcumin|Dietary Fats|Drugs, Chinese Herbal|epigallocatechin gallate|Folic Acid|Genistein|Lead|Malathion|resveratrol|troglitazone	32.88	43
CDK5R1	16	8851	Diabetes Mellitus, Type 2	MESH:D003924		bisphenol A|Calcium|Clozapine|Copper|epigallocatechin gallate|Mercury|Nickel|Pesticides|resveratrol|Silver|Vehicle Emissions|Zinc	32.87	16
MYH6	68	4624	Diabetes Mellitus, Type 2	MESH:D003924		Ascorbic Acid|bisphenol A|Curcumin|Dietary Fats|Enalapril|Fructose|Genistein|Metformin|Phthalic Acids|Polychlorinated Biphenyls|resveratrol|Streptozocin|Zinc	32.87	68
SLC2A5	41	6518	Diabetes Mellitus, Type 2	MESH:D003924		Arsenic|bisphenol A|Cadmium|Curcumin|Diethylnitrosamine|Fructose|Glucose|Iron|Nickel|Levonorgestrel|pioglitazone|troglitazone|Zinc	32.87	41
STK17B	42	9262	Diabetes Mellitus, Type 2	MESH:D003924		Arsenic|Ascorbic Acid|bisphenol A|Copper|Dietary Fats|Genistein|Nickel|Phthalic Acids|resveratrol|Silver|troglitazone|Vehicle Emissions	32.87	42
MCM4	39	4173	Diabetes Mellitus, Type 2	MESH:D003924		Ascorbic Acid|bisphenol A|Cadmium|Copper|coumarin|Dietary Fats|Diethylnitrosamine|Genistein|Lead|Manganese|resveratrol|troglitazone|Vehicle Emissions|Zinc	32.84	39
SLC30A1	17	7779	Diabetes Mellitus, Type 2	MESH:D003924		bisphenol A|Cadmium|Calcium|Copper|Curcumin|Drugs, Chinese Herbal|epigallocatechin gallate|Genistein|Glucose|Mercury|Phthalic Acids|Silver|Vehicle Emissions|Zinc	32.84	17
HSPB7	29	27129	Diabetes Mellitus, Type 2	MESH:D003924		bisphenol A|Copper|Curcumin|Dietary Fats|epigallocatechin gallate|Folic Acid|Nickel|Phthalic Acids|pioglitazone|Plant Extracts|Pantothenic Acid	32.83	29
TNFRSF11A	47	8792	Diabetes Mellitus, Type 2	MESH:D003924		Arsenic|Ascorbic Acid|bisphenol A|Diethylnitrosamine|Folic Acid|mangiferin|Particulate Matter|resveratrol|rosiglitazone|Vehicle Emissions|Zinc	32.83	47
USP2	72	9099	Diabetes Mellitus, Type 2	MESH:D003924		bisphenol A|Calcium|Copper|Dietary Fats|Diethylnitrosamine|Folic Acid|Lead|Nickel|resveratrol|rosiglitazone|Streptozocin|troglitazone|Vehicle Emissions	32.74	72
ACSL1	88	2180	Diabetes Mellitus, Type 2	MESH:D003924		Bezafibrate|bisphenol A|Cadmium|Chromium|Copper|Dietary Fats|Diethylnitrosamine|epigallocatechin gallate|Iron|Lithocholic Acid|Mercury|Metformin|Nicotine|rosiglitazone|troglitazone|Zinc	32.73	88
BAK1	44	578	Diabetes Mellitus, Type 2	MESH:D003924		Ascorbic Acid|bisphenol A|Cadmium|Copper|Curcumin|Dichlorodiphenyl Dichloroethylene|Diethylnitrosamine|Drugs, Chinese Herbal|epigallocatechin gallate|Lithocholic Acid|Nickel|Particulate Matter|Plant Extracts|resveratrol|rosiglitazone|Vehicle Emissions	32.73	44
CFD	87	1675	Diabetes Mellitus, Type 2	MESH:D003924		Arsenic|bisphenol A|Calcium|Dietary Fats|Lead|Magnesium|Mercury|Metformin|Particulate Matter|pioglitazone|resveratrol|rosiglitazone|troglitazone|Vehicle Emissions	32.73	87
GPX3	49	2878	Diabetes Mellitus, Type 2	MESH:D003924		astaxanthine|bisphenol A|Cadmium|Dietary Fats|Diethylnitrosamine|Folic Acid|Genistein|Mercury|Nickel|Nicotine|Plant Extracts|resveratrol|Silver|Streptozocin|troglitazone|Vehicle Emissions	32.73	49
HSP90B1	65	7184	Diabetes Mellitus, Type 2	MESH:D003924		bisphenol A|Cadmium|Copper|coumarin|Curcumin|Dietary Fats|Drugs, Chinese Herbal|Genistein|Glucose|Nickel|Particulate Matter|resveratrol|rosiglitazone|Streptozocin|Vehicle Emissions|Zinc	32.73	65
NGB	19	58157	Diabetes Mellitus, Type 2	MESH:D003924		bisphenol A|Calcium|Copper|Dietary Fats|Heme|Iron|Lead|Nicotine|Silver|Zinc	32.71	19
SLC17A8	55	246213	Diabetes Mellitus, Type 2	MESH:D003924		bisphenol A|Dietary Fats|Diethylnitrosamine|Folic Acid|Lead|pioglitazone|Plant Extracts|rosiglitazone|troglitazone|Vehicle Emissions	32.71	55
CEP-1	16	172616	Diabetes Mellitus, Type 2	MESH:D003924		Arsenic|bisphenol A|Cadmium|Chromium|Copper|Manganese|Mercury|Zinc	32.64	16
CFTR	30	1080	Diabetes Mellitus, Type 2	MESH:D003924		alpha-Tocopherol|Arsenic|Ascorbic Acid|bisphenol A|Bromine|Cadmium|Calcium|Curcumin|Folic Acid|Genistein|Glutathione|Glyburide|Mercury|Nickel|Plant Extracts|resveratrol|Zinc	32.64	30
MTL-2	14	179899	Diabetes Mellitus, Type 2	MESH:D003924		Arsenic|bisphenol A|Cadmium|Copper|Iron|Lead|Mercury|Zinc	32.64	14
CIT	32	11113	Diabetes Mellitus, Type 2	MESH:D003924		Arsenic|Ascorbic Acid|bisphenol A|Cadmium|Copper|Folic Acid|Genistein|resveratrol|Silver|troglitazone|Vehicle Emissions	32.63	32
MYH7	87	4625	Diabetes Mellitus, Type 2	MESH:D003924		Angiotensin-Converting Enzyme Inhibitors|Ascorbic Acid|bisphenol A|Blood Glucose|Cadmium|Curcumin|Dietary Fats|Enalapril|Genistein|Metformin|resveratrol|rosiglitazone|Streptozocin|Zinc	32.63	87
SFTPA1	42	653509	Diabetes Mellitus, Type 2	MESH:D003924		bisphenol A|Dietary Fats|exenatide|Liraglutide|Nickel|Nicotine|Particulate Matter|pioglitazone|Plant Extracts|troglitazone|Vehicle Emissions	32.63	42
PON2	47	5445	Diabetes Mellitus, Type 2	MESH:D003924		Arsenic|Ascorbic Acid|bisphenol A|Blood Glucose|Cadmium|Calcium|Cholesterol, HDL|Cholesterol, LDL|Glucose|Nicotine|Plant Extracts|rosiglitazone|Superoxides	32.61	47
VCL	45	7414	Diabetes Mellitus, Type 2	MESH:D003924		Arsenic|bisphenol A|Copper|Dietary Fats|Fructose|Genistein|Magnesium|Nickel|Particulate Matter|Phthalic Acids|resveratrol|troglitazone|Vehicle Emissions	32.61	45
NR1H4	66	9971	Diabetes Mellitus, Type 2	MESH:D003924		benidipine|Bezafibrate|bisphenol A|Cholesterol, HDL|Copper|Dichlorodiphenyl Dichloroethylene|Dietary Fats|Diethylnitrosamine|epigallocatechin gallate|Fatty Acids, Nonesterified|Genistein|Glyburide|Lithocholic Acid|Nitrendipine|Quinolines|resveratrol|rosiglitazone|Triglycerides	32.6	66
TLR2	56	7097	Diabetes Mellitus, Type 2	MESH:D003924		Ascorbic Acid|bisphenol A|Bromine|Curcumin|Dietary Fats|Diethylnitrosamine|epigallocatechin gallate|Genistein|Glucose|Glutathione|Nickel|Particulate Matter|Plant Extracts|resveratrol|rosiglitazone|Vehicle Emissions	32.57	56
BCL2L2	27	599	Diabetes Mellitus, Type 2	MESH:D003924		Ascorbic Acid|bisphenol A|Cadmium|Curcumin|Dichlorodiphenyl Dichloroethylene|Diethylnitrosamine|Folic Acid|Particulate Matter|resveratrol|Silver|troglitazone|Vehicle Emissions	32.55	27
SIRT3	56	23410	Diabetes Mellitus, Type 2	MESH:D003924		Berberine|bisphenol A|Curcumin|Dietary Fats|epigallocatechin gallate|Folic Acid|Glucose|Metformin|Particulate Matter|resveratrol|Vehicle Emissions|Niacinamide	32.55	56
NTRK2	41	4915	Diabetes Mellitus, Type 2	MESH:D003924		Arsenic|Ascorbic Acid|bisphenol A|Copper|Dichlorodiphenyl Dichloroethylene|Dietary Fats|Folic Acid|Genistein|Lead|Nickel|Nicotine|Plant Extracts|Streptozocin|Vehicle Emissions|Zinc	32.53	41
TIPARP	67	25976	Diabetes Mellitus, Type 2	MESH:D003924		Air Pollutants|bisphenol A|Glucose|Lead|Metformin|Nickel|Nicotine|Particulate Matter|Plant Extracts|rosiglitazone|Silver|Vehicle Emissions|Niacinamide|Zinc	32.52	67
ALOX5	73	240	Diabetes Mellitus, Type 2	MESH:D003924		Arsenic|bisphenol A|Cadmium|Calcium|coumarin|Curcumin|Dietary Fats|Diethylnitrosamine|Drugs, Chinese Herbal|Folic Acid|Glucose|Nickel|Nicotine|resveratrol|rosiglitazone|troglitazone|Zinc	32.51	73
CENPE	41	1062	Diabetes Mellitus, Type 2	MESH:D003924		Arsenic|bisphenol A|Cadmium|Dietary Fats|epigallocatechin gallate|Folic Acid|Genistein|Nickel|Nicotine|Plant Extracts|resveratrol|Silver|troglitazone	32.49	41
DNM1L	47	10059	Diabetes Mellitus, Type 2	MESH:D003924		bisphenol A|Blood Glucose|Diethylnitrosamine|epigallocatechin gallate|Glucose|Malathion|mangiferin|Nicotine|Particulate Matter|Plant Extracts|resveratrol|rosiglitazone|Vehicle Emissions	32.49	47
ETS2	39	2114	Diabetes Mellitus, Type 2	MESH:D003924		bisphenol A|Cadmium|Curcumin|Diethylnitrosamine|Folic Acid|Genistein|Lead|Mercury|Nickel|Particulate Matter|Polychlorinated Biphenyls|rosiglitazone|Zinc	32.49	39
IL7R	29	3575	Diabetes Mellitus, Type 2	MESH:D003924		Arsenic|bisphenol A|Cadmium|cinnamic aldehyde|Copper|Dietary Fats|epigallocatechin gallate|Folic Acid|Heme|Nickel|resveratrol|Silver|Vehicle Emissions	32.49	29
IGFBP5	63	3488	Diabetes Mellitus, Type 2	MESH:D003924		alpha-Tocopherol|Ascorbic Acid|bisphenol A|Calcium|Curcumin|Dietary Fats|Diethylnitrosamine|Folic Acid|Genistein|resveratrol|rosiglitazone|Silver|troglitazone|Vehicle Emissions|Zinc	32.44	63
JUND	47	3727	Diabetes Mellitus, Type 2	MESH:D003924		alpha-Tocopherol|bisphenol A|Cadmium|cinnamic aldehyde|Clozapine|Curcumin|Folic Acid|Genistein|Metformin|Nickel|Pesticides|Plant Extracts|resveratrol|Vehicle Emissions|Zinc	32.44	47
PLEKHH2	10	130271	Diabetes Mellitus, Type 2	MESH:D003924		Air Pollutants|bisphenol A|Cadmium|Copper|Curcumin|Folic Acid|Nickel|Phthalic Acids|Silver|Vehicle Emissions	32.44	10
WAS	26	7454	Diabetes Mellitus, Type 2	MESH:D003924		bisphenol A|Dietary Fats|Folic Acid|Genistein|Glucose|Nickel|Plant Extracts|resveratrol|Vehicle Emissions|Zinc	32.44	26
ADAMTS1	68	9510	Diabetes Mellitus, Type 2	MESH:D003924		Arsenic|bisphenol A|Chromium|Copper|Dietary Fats|Diethylnitrosamine|Glucose|Lead|Nickel|Plant Extracts|rosiglitazone|Silver|troglitazone|Vehicle Emissions	32.42	68
CENPF	45	1063	Diabetes Mellitus, Type 2	MESH:D003924		Air Pollutants|Arsenic|bisphenol A|Cadmium|Copper|Dietary Fats|Diethylnitrosamine|Folic Acid|Genistein|Malathion|Polychlorinated Biphenyls|resveratrol|Silver|troglitazone	32.42	45
C4B	35	721	Diabetes Mellitus, Type 2	MESH:D003924		bisphenol A|Cadmium|Copper|Curcumin|Dietary Fats|Diethylnitrosamine|Folic Acid|Lead|Nickel|resveratrol|Streptozocin|Zinc	32.4	35
SLC7A7	50	9056	Diabetes Mellitus, Type 2	MESH:D003924		Arsenic|bisphenol A|Cadmium|Diethylnitrosamine|Folic Acid|Genistein|Nickel|Particulate Matter|resveratrol|Streptozocin|troglitazone|Vehicle Emissions	32.4	50
TBXA2R	52	6915	Diabetes Mellitus, Type 2	MESH:D003924		8-epi-prostaglandin F2alpha|Arsenic|bisphenol A|Calcium|cinnamic aldehyde|Lead|Nicotine|Plant Extracts|rosiglitazone|Silver|troglitazone|Vehicle Emissions	32.4	52
AQP4	28	361	Diabetes Mellitus, Type 2	MESH:D003924		bisphenol A|Dietary Fats|Diethylnitrosamine|Folic Acid|Glucose|Iron|Lactic Acid|Lead|Manganese|Mercury|Nicotine|Particulate Matter|Zinc	32.36	28
ZFP36	63	7538	Diabetes Mellitus, Type 2	MESH:D003924		bisphenol A|Cadmium|Copper|Dietary Fats|Hemin|Iron|Nickel|Nicotine|pioglitazone|Plant Extracts|resveratrol|rosiglitazone|Silver|troglitazone|Zinc	32.26	63
CYP2B9	69	13094	Diabetes Mellitus, Type 2	MESH:D003924		alpha-Tocopherol|Arsenic|Ascorbic Acid|Berberine|Copper|Dietary Fats|Diethylnitrosamine|Fatty Acids, Nonesterified|Folic Acid|Metformin|resveratrol|Streptozocin	32.25	69
MAP3K14	16	9020	Diabetes Mellitus, Type 2	MESH:D003924		bisphenol A|Cadmium|cinnamic aldehyde|epigallocatechin gallate|Genistein|Iron|Manganese|mangiferin|Nickel|resveratrol|Silver|Zinc	32.25	16
STK11	70	6794	Diabetes Mellitus, Type 2	MESH:D003924		Arsenic|bisphenol A|Cadmium|Drugs, Chinese Herbal|Folic Acid|ginsenoside Re|Glucose|Iron|Metformin|Plant Extracts|resveratrol|rosiglitazone	32.25	70
WSB1	38	26118	Diabetes Mellitus, Type 2	MESH:D003924		Air Pollutants|bisphenol A|Copper|Dietary Fats|Diethylnitrosamine|Folic Acid|Glucose|Plant Extracts|resveratrol|Streptozocin|Vehicle Emissions|Zinc	32.25	38
GEM	52	2669	Diabetes Mellitus, Type 2	MESH:D003924		bisphenol A|Cadmium|Copper|Folic Acid|Glucose|Lead|Nickel|Nicotine|pioglitazone|rosiglitazone|troglitazone|Vehicle Emissions|Zinc	32.24	52
ITGB3BP	36	23421	Diabetes Mellitus, Type 2	MESH:D003924		bisphenol A|Cadmium|Chromium|Dietary Fats|epigallocatechin gallate|Folic Acid|Mercury|Particulate Matter|resveratrol|troglitazone|Vehicle Emissions	32.24	36
ITIH2	27	3698	Diabetes Mellitus, Type 2	MESH:D003924		Cadmium|Calcium|Copper|Dietary Fats|Diethylnitrosamine|Magnesium|Manganese|Nickel|pioglitazone|Vehicle Emissions|Zinc	32.24	27
MB	28	4151	Diabetes Mellitus, Type 2	MESH:D003924		alpha-Tocopherol|bisphenol A|Cadmium|Copper|Cysteine|Dietary Fats|Genistein|Glutathione|Iron|Malondialdehyde|Nickel|pioglitazone|Silver	32.24	28
MXD1	55	4084	Diabetes Mellitus, Type 2	MESH:D003924		Arsenic|bisphenol A|Cadmium|Copper|Curcumin|Drugs, Chinese Herbal|Folic Acid|Genistein|pioglitazone|rosiglitazone|Silver|troglitazone|Zinc	32.24	55
PEBP1	21	5037	Diabetes Mellitus, Type 2	MESH:D003924		Ascorbic Acid|bisphenol A|Cadmium|Copper|Diethylnitrosamine|Fatty Acids, Nonesterified|Folic Acid|Glucose|Phthalic Acids|Polychlorinated Biphenyls|resveratrol|Triglycerides|Vehicle Emissions	32.24	21
PHLDA2	51	7262	Diabetes Mellitus, Type 2	MESH:D003924		Ascorbic Acid|bisphenol A|cinnamic aldehyde|Copper|Diethylnitrosamine|epigallocatechin gallate|Genistein|Particulate Matter|Plant Extracts|rosiglitazone|troglitazone|Vehicle Emissions|Zinc	32.24	51
RBP4	83	5950	Diabetes Mellitus, Type 2	MESH:D003924		Berberine|bisphenol A|cinnamic aldehyde|Copper|Dietary Fats|Folic Acid|Genistein|Metformin|Plant Extracts|resveratrol|rosiglitazone|Silver|Streptozocin	32.24	83
MCU	35	90550	Diabetes Mellitus, Type 2	MESH:D003924		Arsenic|bisphenol A|Calcium|Dietary Fats|epigallocatechin gallate|Folic Acid|Lead|Silver|troglitazone|Vehicle Emissions	32.18	35
TXNIP	86	10628	Diabetes Mellitus, Type 2	MESH:D003924		Air Pollutants|Arsenic|Ascorbic Acid|bisphenol A|Copper|Dietary Fats|Folic Acid|Fructose|Glucose|Nicotine|Plant Extracts|resveratrol|rosiglitazone|Silver|Streptozocin|troglitazone	32.12	86
PLAUR	42	5329	Diabetes Mellitus, Type 2	MESH:D003924		Arsenic|bisphenol A|Cadmium|Curcumin|daidzein|Folic Acid|Genistein|Lithocholic Acid|Nickel|Nicotine|Particulate Matter|resveratrol|Silver|Streptozocin|Vehicle Emissions|Zinc	32.05	42
RHOBTB1	30	9886	Diabetes Mellitus, Type 2	MESH:D003924		Air Pollutants|Arsenic|bisphenol A|Copper|Dietary Fats|epigallocatechin gallate|Genistein|Particulate Matter|resveratrol|Silver|Zinc	32.05	30
RPL5	14	6125	Diabetes Mellitus, Type 2	MESH:D003924		bisphenol A|Copper|epigallocatechin gallate|Glucose|Lead|Nickel|Nicotine|Plant Extracts|Silver|Vehicle Emissions|Zinc	32.05	14
RGS2	61	5997	Diabetes Mellitus, Type 2	MESH:D003924		bisphenol A|Cadmium|Copper|Dietary Fats|Diethylnitrosamine|Drugs, Chinese Herbal|epigallocatechin gallate|Folic Acid|Iron|Manganese|Nicotine|rosiglitazone|Silver|troglitazone|Zinc	32.01	61
INSIG2	100	51141	Diabetes Mellitus, Type 2	MESH:D003924		Arsenic|bisphenol A|Cadmium|Copper|Curcumin|Dietary Fats|Diethylnitrosamine|Fructose|Metformin|rosiglitazone|Streptozocin|troglitazone|Vehicle Emissions	32	100
SLC8A1	35	6546	Diabetes Mellitus, Type 2	MESH:D003924		Arsenic|bisphenol A|Calcium|cinnamic aldehyde|Copper|Dietary Fats|Enalapril|Fructose|Genistein|Glucose|Nickel|resveratrol|Vehicle Emissions	32	35
CACNA1D	53	776	Diabetes Mellitus, Type 2	MESH:D003924		Air Pollutants|bisphenol A|Calcium|Dichlorodiphenyl Dichloroethylene|Dietary Fats|Glucose|irbesartan|Metformin|Nickel|Nicotine|Pesticides|Vehicle Emissions	31.95	53
IGHG4	6	3503	Diabetes Mellitus, Type 2	MESH:D003924		bisphenol A|Cadmium|Copper|Lead|Nickel|Zinc	31.95	6
LXN	64	56925	Diabetes Mellitus, Type 2	MESH:D003924		Air Pollutants|Ascorbic Acid|bisphenol A|Dietary Fats|Diethylnitrosamine|epigallocatechin gallate|Folic Acid|Genistein|Glucose|resveratrol|rosiglitazone|troglitazone	31.95	64
NRXN1	37	9378	Diabetes Mellitus, Type 2	MESH:D003924		Arsenic|Ascorbic Acid|bisphenol A|Calcium|Dichlorodiphenyl Dichloroethylene|Dietary Fats|Genistein|Lead|Nickel|Particulate Matter|troglitazone|Vehicle Emissions	31.95	37
MAP2	43	4133	Diabetes Mellitus, Type 2	MESH:D003924		Arsenic|Ascorbic Acid|bisphenol A|Cadmium|Copper|Diethylnitrosamine|Folic Acid|ginsenoside Re|Glutathione|Particulate Matter|resveratrol|Silver|Streptozocin|Zinc	31.92	43
GBP2	49	2634	Diabetes Mellitus, Type 2	MESH:D003924		S-Adenosylmethionine|Ascorbic Acid|bisphenol A|Diethylnitrosamine|epigallocatechin gallate|Genistein|Nickel|Particulate Matter|Plant Extracts|rosiglitazone|Silver|troglitazone|Vehicle Emissions	31.88	49
GNAI2	62	2771	Diabetes Mellitus, Type 2	MESH:D003924		alpha-Tocopherol|Amino Acids|bisphenol A|Calcium|Clozapine|Copper|Glucose|Nicotine|Particulate Matter|Plant Extracts|rosiglitazone|Streptozocin|topiramate	31.88	62
TRIB1	29	10221	Diabetes Mellitus, Type 2	MESH:D003924		Air Pollutants|Arsenic|bisphenol A|Cadmium|Dietary Fats|Diethylnitrosamine|Drugs, Chinese Herbal|epigallocatechin gallate|Folic Acid|Silver|Triglycerides|Vehicle Emissions|Zinc	31.88	29
ZWINT	33	11130	Diabetes Mellitus, Type 2	MESH:D003924		bisphenol A|Chromium|coumarin|Diethylnitrosamine|Genistein|Glucose|Mercury|Nickel|Polychlorinated Biphenyls|resveratrol|Silver|troglitazone|Vehicle Emissions	31.88	33
GDF15	85	9518	Diabetes Mellitus, Type 2	MESH:D003924		Air Pollutants|Arsenic|bisphenol A|Copper|Diethylnitrosamine|Drugs, Chinese Herbal|Folic Acid|Genistein|Manganese|Metformin|Particulate Matter|pioglitazone|resveratrol|rosiglitazone|Silver|troglitazone|Vehicle Emissions|Zinc	31.84	85
PPARD	72	5467	Diabetes Mellitus, Type 2	MESH:D003924		2-methyl-c-5-(4-(5-methyl-2-(4-methylphenyl)-4-oxazolyl)butyl)-1,3-dioxane-r-2-carboxylic acid|Bezafibrate|bisphenol A|Curcumin|Dietary Fats|Diethylnitrosamine|Drugs, Chinese Herbal|Fatty Acids, Nonesterified|Glucose|pioglitazone|resveratrol|rosiglitazone|Streptozocin|telmisartan|Zinc	31.84	72
MAP2K6	55	5608	Diabetes Mellitus, Type 2	MESH:D003924		Air Pollutants|Arsenic|Ascorbic Acid|bisphenol A|Copper|Dietary Fats|epigallocatechin gallate|Genistein|Iron|Nicotine|resveratrol|Streptozocin|troglitazone|Vehicle Emissions	31.82	55
TGFBI	34	7045	Diabetes Mellitus, Type 2	MESH:D003924		Arsenic|bisphenol A|Dietary Fats|Diethylnitrosamine|Enalapril|epigallocatechin gallate|Folic Acid|Genistein|Glucose|Lead|Nickel|Plant Extracts|resveratrol|Vehicle Emissions	31.82	34
EGLN3	58	112399	Diabetes Mellitus, Type 2	MESH:D003924		Ascorbic Acid|bisphenol A|Copper|Dietary Fats|Diethylnitrosamine|Folic Acid|Iron|Nickel|Particulate Matter|rosiglitazone|troglitazone|Vehicle Emissions|Zinc	31.76	58
TPM1	61	7168	Diabetes Mellitus, Type 2	MESH:D003924		bisphenol A|Cadmium|Chromium|Dietary Fats|Diethylnitrosamine|Folic Acid|Genistein|Nickel|Particulate Matter|Phthalic Acids|rosiglitazone|Silver|troglitazone|Vehicle Emissions|Zinc	31.76	61
CYBRD1	8	79901	Diabetes Mellitus, Type 2	MESH:D003924		Air Pollutants|Ascorbic Acid|bisphenol A|Copper|daidzein|Genistein|Iron|Nickel|Particulate Matter|Vehicle Emissions	31.68	8
PPP2R2C	21	5522	Diabetes Mellitus, Type 2	MESH:D003924		bisphenol A|Folic Acid|Genistein|Lead|Nickel|Levonorgestrel|Polychlorinated Biphenyls|Silver|troglitazone|Vehicle Emissions	31.68	21
GABRG3	55	2567	Diabetes Mellitus, Type 2	MESH:D003924		bisphenol A|Copper|Dietary Fats|Folic Acid|Lead|rosiglitazone|Silver|troglitazone|Vehicle Emissions	31.67	55
HYOU1	18	10525	Diabetes Mellitus, Type 2	MESH:D003924		bisphenol A|Cadmium|Copper|coumarin|Diethylnitrosamine|Folic Acid|Genistein|Glucose|Nickel|resveratrol|Vehicle Emissions|Zinc	31.66	18
JUNB	44	3726	Diabetes Mellitus, Type 2	MESH:D003924		alpha-Tocopherol|Arsenic|bisphenol A|Cadmium|Clozapine|Copper|Curcumin|Genistein|Glucose|Glutathione|Lithocholic Acid|Nicotine|Particulate Matter|resveratrol|Silver|troglitazone|Zinc	31.66	44
PYGM	61	5837	Diabetes Mellitus, Type 2	MESH:D003924		bisphenol A|epigallocatechin gallate|Genistein|Glucose|Glutathione|Malathion|pioglitazone|Plant Extracts|rosiglitazone|Streptozocin|Vehicle Emissions|Zinc	31.66	61
VTN	39	7448	Diabetes Mellitus, Type 2	MESH:D003924		Ascorbic Acid|bisphenol A|Cadmium|Copper|Dietary Fats|Diethylnitrosamine|Mercury|Nickel|pioglitazone|troglitazone|Vehicle Emissions|Zinc	31.66	39
KLHL24	30	54800	Diabetes Mellitus, Type 2	MESH:D003924		Air Pollutants|bisphenol A|Copper|Curcumin|Drugs, Chinese Herbal|Genistein|Glucose|Plant Extracts|Polychlorinated Biphenyls|Silver|troglitazone|Vehicle Emissions|Zinc	31.65	30
LBP	51	3929	Diabetes Mellitus, Type 2	MESH:D003924		Ascorbic Acid|bisphenol A|Cadmium|Curcumin|Dietary Fats|Diethylnitrosamine|Genistein|Nickel|Particulate Matter|Plant Extracts|resveratrol|rosiglitazone|Zinc	31.65	51
PRKACA	17	5566	Diabetes Mellitus, Type 2	MESH:D003924		bisphenol A|Cadmium|Clozapine|Copper|daidzein|Diethylnitrosamine|Drugs, Chinese Herbal|Genistein|Lead|Manganese|Particulate Matter|resveratrol|Vehicle Emissions	31.65	17
GPNMB	68	10457	Diabetes Mellitus, Type 2	MESH:D003924		Arsenic|bisphenol A|Copper|Dietary Fats|Diethylnitrosamine|Folic Acid|Lead|Metformin|Nickel|Nicotine|Particulate Matter|Polychlorinated Biphenyls|troglitazone|Vehicle Emissions	31.63	68
NRIP1	52	8204	Diabetes Mellitus, Type 2	MESH:D003924		Air Pollutants|bisphenol A|daidzein|Diethylnitrosamine|epigallocatechin gallate|Folic Acid|Genistein|Plant Extracts|resveratrol|rosiglitazone|Silver|troglitazone|Vehicle Emissions	31.53	52
PTHLH	27	5744	Diabetes Mellitus, Type 2	MESH:D003924		Arsenic|Ascorbic Acid|bisphenol A|Cadmium|Copper|Curcumin|Dietary Fats|Enalapril|Folic Acid|Lead|Plant Extracts|Silver|telmisartan	31.53	27
GST-1	16	176281	Diabetes Mellitus, Type 2	MESH:D003924		Arsenic|Cadmium|Chromium|Copper|Iron|Manganese|Mercury|Zinc	31.52	16
KRT5	24	3852	Diabetes Mellitus, Type 2	MESH:D003924		bisphenol A|Cadmium|Copper|Dietary Fats|Diethylnitrosamine|Folic Acid|Genistein|Lead|Nickel|Plant Extracts|resveratrol|Zinc	31.52	24
TDO2	58	6999	Diabetes Mellitus, Type 2	MESH:D003924		bisphenol A|Dietary Fats|Diethylnitrosamine|Drugs, Chinese Herbal|Folic Acid|Heme|Metformin|Nickel|pioglitazone|Polychlorinated Biphenyls|resveratrol|Vehicle Emissions	31.52	58
CA2	53	760	Diabetes Mellitus, Type 2	MESH:D003924		bisphenol A|Copper|coumarin|Dichlorodiphenyl Dichloroethylene|Dietary Fats|Diethylnitrosamine|Enalapril|Genistein|Lead|Mercury|Nickel|resveratrol|rosiglitazone|topiramate|Zinc	31.51	53
CASP6	43	839	Diabetes Mellitus, Type 2	MESH:D003924		Air Pollutants|Arsenic|Ascorbic Acid|bisphenol A|Cadmium|Copper|Dietary Fats|Drugs, Chinese Herbal|epigallocatechin gallate|Folic Acid|Glutathione|Particulate Matter|Plant Extracts|resveratrol|Streptozocin	31.51	43
BCHE	64	590	Diabetes Mellitus, Type 2	MESH:D003924		alpha-Tocopherol|Ascorbic Acid|Benzoic Acid|bisphenol A|Cadmium|Copper|Dietary Fats|Folic Acid|Genistein|Malathion|Nickel|Pesticides|pioglitazone|Plant Extracts|Polychlorinated Biphenyls|resveratrol|rosiglitazone|Streptozocin	31.5	64
ACTB	58	60	Diabetes Mellitus, Type 2	MESH:D003924		Alloxan|Arsenic|bisphenol A|Calcium|cinnamic aldehyde|Dietary Fats|Genistein|Glucose|Lead|Mercury|Nickel|Nicotine|resveratrol|rosiglitazone|Silver|Vehicle Emissions	31.47	58
MYH14	40	79784	Diabetes Mellitus, Type 2	MESH:D003924		Arsenic|bisphenol A|Cadmium|Copper|Dietary Fats|Genistein|Plant Extracts|resveratrol|troglitazone|Zinc	31.44	40
MSMO1	53	6307	Diabetes Mellitus, Type 2	MESH:D003924		bisphenol A|Cadmium|Copper|coumarin|Curcumin|Dichlorodiphenyl Dichloroethylene|Dietary Fats|Diethylnitrosamine|epigallocatechin gallate|Folic Acid|Nicotine|Phthalic Acids|resveratrol|rosiglitazone|Vehicle Emissions	31.43	53
AKAP12	57	9590	Diabetes Mellitus, Type 2	MESH:D003924		Air Pollutants|bisphenol A|Dietary Fats|Folic Acid|Genistein|Nickel|Particulate Matter|Pesticides|Polychlorinated Biphenyls|rosiglitazone|Silver|troglitazone|Vehicle Emissions	31.42	57
MAT2A	33	4144	Diabetes Mellitus, Type 2	MESH:D003924		S-Adenosylmethionine|Arsenic|bisphenol A|Copper|Diethylnitrosamine|epigallocatechin gallate|Folic Acid|Lead|Nickel|resveratrol|Silver|troglitazone|Zinc	31.42	33
PLA2G2A	41	5320	Diabetes Mellitus, Type 2	MESH:D003924		bisphenol A|Cadmium|Calcium|Curcumin|Diethylnitrosamine|Drugs, Chinese Herbal|epigallocatechin gallate|Genistein|mangiferin|Nickel|Plant Extracts|resveratrol|rosiglitazone	31.42	41
IFITM3	35	10410	Diabetes Mellitus, Type 2	MESH:D003924		bisphenol A|Cadmium|Copper|Dietary Fats|Folic Acid|Genistein|Nickel|Particulate Matter|resveratrol|Silver|Streptozocin|Vehicle Emissions	31.38	35
CTH	77	1491	Diabetes Mellitus, Type 2	MESH:D003924		Arsenic|bisphenol A|Cadmium|Copper|coumarin|Cysteine|Dietary Fats|Diethylnitrosamine|Drugs, Chinese Herbal|Folic Acid|Metformin|Nickel|rosiglitazone|Silver|Zinc	31.35	77
GSTA3	49	2940	Diabetes Mellitus, Type 2	MESH:D003924		bisphenol A|Cadmium|Copper|coumarin|Cysteine|Dietary Fats|Diethylnitrosamine|Glutathione|Lithocholic Acid|Nickel|Particulate Matter|Plant Extracts|resveratrol|Silver|Streptozocin|troglitazone|Vehicle Emissions	31.35	49
GHR	36	2690	Diabetes Mellitus, Type 2	MESH:D003924		bisphenol A|Cadmium|Calcium|Dietary Fats|Diethylnitrosamine|Folic Acid|Genistein|Nickel|Particulate Matter|Plant Extracts|resveratrol|Streptozocin|Vehicle Emissions|Zinc	31.34	36
AREG	49	374	Diabetes Mellitus, Type 2	MESH:D003924		Air Pollutants|Arsenic|bisphenol A|Cadmium|Folic Acid|Genistein|Nickel|Particulate Matter|pioglitazone|Plant Extracts|Polychlorinated Biphenyls|resveratrol|rosiglitazone|Silver|Vehicle Emissions|Zinc	31.33	49
HIST3H3	22	8290	Diabetes Mellitus, Type 2	MESH:D003924		Arsenic|Berberine|bisphenol A|Chromium|Copper|Curcumin|Diethylnitrosamine|Genistein|Glucose|Iron|Nickel	31.32	22
RAB27B	37	5874	Diabetes Mellitus, Type 2	MESH:D003924		bisphenol A|Dietary Fats|epigallocatechin gallate|Folic Acid|Lead|Particulate Matter|Polychlorinated Biphenyls|resveratrol|troglitazone|Vehicle Emissions|Zinc	31.32	37
TAP2	31	6891	Diabetes Mellitus, Type 2	MESH:D003924		Arsenic|bisphenol A|Cadmium|Copper|Folic Acid|Lead|Malathion|Nickel|resveratrol|troglitazone|Vehicle Emissions	31.32	31
ATG5	38	9474	Diabetes Mellitus, Type 2	MESH:D003924		bisphenol A|Cadmium|Dietary Fats|epigallocatechin gallate|Genistein|Glucose|Glutathione|Nickel|Particulate Matter|resveratrol|Streptozocin|Vehicle Emissions|Zinc	31.31	38
DECR1	69	1666	Diabetes Mellitus, Type 2	MESH:D003924		bisphenol A|Cadmium|Copper|Dietary Fats|Folic Acid|Glutathione|Nickel|Phthalic Acids|Plant Extracts|rosiglitazone|Streptozocin|troglitazone|Vehicle Emissions	31.31	69
HMGB2	36	3148	Diabetes Mellitus, Type 2	MESH:D003924		Air Pollutants|Arsenic|Ascorbic Acid|bisphenol A|Copper|Diethylnitrosamine|Folic Acid|Genistein|Plant Extracts|Polychlorinated Biphenyls|resveratrol|troglitazone|Vehicle Emissions|Zinc	31.25	36
APCS	30	325	Diabetes Mellitus, Type 2	MESH:D003924		Arsenic|bisphenol A|Cadmium|Copper|coumarin|Diethylnitrosamine|Folic Acid|Lead|Nickel|Particulate Matter|troglitazone|Zinc	31.24	30
C1R	36	715	Diabetes Mellitus, Type 2	MESH:D003924		bisphenol A|Cadmium|Copper|Dichlorodiphenyl Dichloroethylene|Dietary Fats|Folic Acid|Glucose|Lead|Nickel|Nicotine|troglitazone|Zinc	31.24	36
NINJ1	75	4814	Diabetes Mellitus, Type 2	MESH:D003924		Arsenic|Ascorbic Acid|bisphenol A|Dietary Fats|Diethylnitrosamine|Genistein|Lead|Metformin|Nickel|Particulate Matter|Phthalic Acids|rosiglitazone	31.24	75
RAB11B	34	9230	Diabetes Mellitus, Type 2	MESH:D003924		bisphenol A|Dietary Fats|Diethylnitrosamine|Drugs, Chinese Herbal|epigallocatechin gallate|Genistein|Plant Extracts|resveratrol|troglitazone|Vehicle Emissions	31.21	34
RPL34	14	6164	Diabetes Mellitus, Type 2	MESH:D003924		bisphenol A|Cadmium|Copper|Diethylnitrosamine|epigallocatechin gallate|Glucose|Lead|Nickel|Particulate Matter|Plant Extracts	31.21	14
CDC25C	37	995	Diabetes Mellitus, Type 2	MESH:D003924		Air Pollutants|Arsenic|bisphenol A|Curcumin|Diethylnitrosamine|epigallocatechin gallate|Folic Acid|Genistein|Glutathione|Levonorgestrel|Particulate Matter|Plant Extracts|resveratrol|Silver|troglitazone	31.19	37
CTSB	41	1508	Diabetes Mellitus, Type 2	MESH:D003924		bisphenol A|Copper|Curcumin|Dietary Fats|Diethylnitrosamine|epigallocatechin gallate|Genistein|Glucose|Malathion|Mercury|Nickel|Nicotine|Particulate Matter|Silver|troglitazone|Vehicle Emissions	31.19	41
CXCL3	29	2921	Diabetes Mellitus, Type 2	MESH:D003924		Air Pollutants|Arsenic|bisphenol A|Cadmium|Copper|Drugs, Chinese Herbal|Manganese|Nickel|Particulate Matter|pioglitazone|resveratrol|Silver|Zinc	31.19	29
IGF2R	70	3482	Diabetes Mellitus, Type 2	MESH:D003924		Arsenic|bisphenol A|Cadmium|Copper|Dichlorodiphenyl Dichloroethylene|Diethylnitrosamine|Folic Acid|Genistein|Metformin|Pesticides|resveratrol|rosiglitazone|Vehicle Emissions	31.19	70
TYMS	41	7298	Diabetes Mellitus, Type 2	MESH:D003924		bisphenol A|Cadmium|Chromium|Copper|Dietary Fats|Diethylnitrosamine|Folic Acid|Genistein|Malathion|Mercury|Nickel|Plant Extracts|Polychlorinated Biphenyls|resveratrol|troglitazone|Zinc	31.19	41
PGK1	23	5230	Diabetes Mellitus, Type 2	MESH:D003924		alpha-Tocopherol|Arsenic|bisphenol A|Cadmium|Clozapine|Copper|Folic Acid|Genistein|Lithocholic Acid|Nickel|Particulate Matter|resveratrol|Vehicle Emissions|Zinc	31.15	23
AZGP1	16	563	Diabetes Mellitus, Type 2	MESH:D003924		bisphenol A|Cadmium|Chromium|Copper|coumarin|Diethylnitrosamine|Glucose|Lead|Mercury|Nickel|Levonorgestrel	31.14	16
CUX1	36	1523	Diabetes Mellitus, Type 2	MESH:D003924		Arsenic|bisphenol A|Copper|Folic Acid|Genistein|Glucose|Polychlorinated Biphenyls|resveratrol|Silver|troglitazone|Zinc	31.14	36
P2RX4	30	5025	Diabetes Mellitus, Type 2	MESH:D003924		Air Pollutants|Arsenic|bisphenol A|Cadmium|Copper|Dietary Fats|Diethylnitrosamine|Mercury|Plant Extracts|resveratrol|Zinc	31.14	30
SORT1	45	6272	Diabetes Mellitus, Type 2	MESH:D003924		Ascorbic Acid|bisphenol A|Cholesterol, LDL|Dietary Fats|Diethylnitrosamine|Iron|Manganese|Nickel|Streptozocin|Triglycerides|troglitazone|Zinc	31.11	45
LTF	21	4057	Diabetes Mellitus, Type 2	MESH:D003924		Arsenic|bisphenol A|Chromium|Copper|Genistein|Iron|Manganese|Nickel|Nicotine|Silver|Superoxides|Vehicle Emissions|Zinc	31.08	21
SKP2	59	6502	Diabetes Mellitus, Type 2	MESH:D003924		Arsenic|bisphenol A|Cadmium|Copper|epigallocatechin gallate|Folic Acid|Nickel|orlistat|Plant Extracts|resveratrol|rosiglitazone|troglitazone|Vehicle Emissions	31.08	59
UGDH	41	7358	Diabetes Mellitus, Type 2	MESH:D003924		Arsenic|bisphenol A|Cadmium|Copper|coumarin|Dietary Fats|Diethylnitrosamine|epigallocatechin gallate|Genistein|Particulate Matter|Tolbutamide|troglitazone|Vehicle Emissions	31.08	41
CITED2	77	10370	Diabetes Mellitus, Type 2	MESH:D003924		Arsenic|bisphenol A|Calcium|Dietary Fats|Diethylnitrosamine|Drugs, Chinese Herbal|Genistein|rosiglitazone|Silver|Streptozocin|topiramate|troglitazone|Vehicle Emissions|Zinc	31.06	77
CYP-34A9	13	181851	Diabetes Mellitus, Type 2	MESH:D003924		Arsenic|Cadmium|Copper|Iron|Lead|Mercury|Nickel|Zinc	31.01	13
MAFA	31	389692	Diabetes Mellitus, Type 2	MESH:D003924		bisphenol A|Cadmium|Copper|Dietary Fats|Glucose|Plant Extracts|Streptozocin|Vehicle Emissions|Niacinamide	31.01	31
TRPM1	18	4308	Diabetes Mellitus, Type 2	MESH:D003924		bisphenol A|Copper|Dietary Fats|Diethylnitrosamine|Manganese|Phthalic Acids|Plant Extracts|Vehicle Emissions	31.01	18
FOXO4	27	4303	Diabetes Mellitus, Type 2	MESH:D003924		bisphenol A|Copper|Dichlorodiphenyl Dichloroethylene|Dietary Fats|Folic Acid|Nickel|resveratrol|Vehicle Emissions|Niacinamide|Zinc	30.98	27
IL9	18	3578	Diabetes Mellitus, Type 2	MESH:D003924		Air Pollutants|Arsenic|bisphenol A|Nickel|Nicotine|Particulate Matter|Plant Extracts|resveratrol|Vehicle Emissions|Zinc	30.98	18
SULT1C1	18	20888	Diabetes Mellitus, Type 2	MESH:D003924		Ascorbic Acid|bisphenol A|Cadmium|Copper|coumarin|Diethylnitrosamine|Manganese|Nickel|pioglitazone|Vehicle Emissions	30.98	18
BCL3	36	602	Diabetes Mellitus, Type 2	MESH:D003924		bisphenol A|Curcumin|epigallocatechin gallate|Genistein|Glutathione|Iron|Lead|Nickel|Particulate Matter|Plant Extracts|resveratrol|Streptozocin|Zinc	30.97	36
CD47	33	961	Diabetes Mellitus, Type 2	MESH:D003924		bisphenol A|Cadmium|Copper|Curcumin|Dietary Fats|Diethylnitrosamine|Nickel|Particulate Matter|Plant Extracts|Silver|troglitazone|Vehicle Emissions	30.97	33
CREM	33	1390	Diabetes Mellitus, Type 2	MESH:D003924		Arsenic|Bezafibrate|bisphenol A|Cadmium|cinnamic aldehyde|Copper|Dichlorodiphenyl Dichloroethylene|Dietary Fats|Diethylnitrosamine|Drugs, Chinese Herbal|Nickel|resveratrol|Vehicle Emissions|Zinc	30.97	33
DEPTOR	35	64798	Diabetes Mellitus, Type 2	MESH:D003924		Air Pollutants|bisphenol A|Copper|Dietary Fats|Lead|Nickel|resveratrol|Silver|troglitazone|Vehicle Emissions|Zinc	30.97	35
IGFALS	22	3483	Diabetes Mellitus, Type 2	MESH:D003924		bisphenol A|Cadmium|Copper|coumarin|Dietary Fats|Diethylnitrosamine|Glutathione|Nickel|Plant Extracts|Silver|Vehicle Emissions|Zinc	30.97	22
MAP3K1	36	4214	Diabetes Mellitus, Type 2	MESH:D003924		Arsenic|bisphenol A|Clozapine|Curcumin|Dietary Fats|epigallocatechin gallate|Genistein|Glucose|Plant Extracts|resveratrol|Silver|Vehicle Emissions|Zinc	30.97	36
ORM1	73	5004	Diabetes Mellitus, Type 2	MESH:D003924		alpha-Tocopherol|bisphenol A|Cadmium|Curcumin|Dichlorodiphenyl Dichloroethylene|Dietary Fats|Lead|Lithocholic Acid|resveratrol|rosiglitazone|stannous chloride|Streptozocin|troglitazone|Vehicle Emissions	30.97	73
TPD52L1	26	7164	Diabetes Mellitus, Type 2	MESH:D003924		bisphenol A|Cadmium|daidzein|epigallocatechin gallate|Folic Acid|Genistein|Lead|Nickel|resveratrol|troglitazone|Vehicle Emissions|Zinc	30.97	26
CEBPD	65	1052	Diabetes Mellitus, Type 2	MESH:D003924		bisphenol A|Dietary Fats|epigallocatechin gallate|Genistein|Glucose|Lead|Manganese|Mercury|Nickel|Polychlorinated Biphenyls|resveratrol|rosiglitazone|Silver|Streptozocin|Zinc	30.95	65
ID3	44	3399	Diabetes Mellitus, Type 2	MESH:D003924		bisphenol A|Copper|Curcumin|Dietary Fats|Diethylnitrosamine|Genistein|Glucose|Nicotine|Particulate Matter|Polychlorinated Biphenyls|resveratrol|troglitazone|Vehicle Emissions|Pantothenic Acid|Zinc	30.95	44
NRG1	47	3084	Diabetes Mellitus, Type 2	MESH:D003924		Air Pollutants|Arsenic|bisphenol A|Cadmium|Clozapine|Dichlorodiphenyl Dichloroethylene|Dietary Fats|Diethylnitrosamine|epigallocatechin gallate|Folic Acid|Glucose|Nickel|resveratrol|troglitazone|Vehicle Emissions	30.95	47
RB1	64	5925	Diabetes Mellitus, Type 2	MESH:D003924		bisphenol A|Copper|Curcumin|Cysteine|Diethylnitrosamine|epigallocatechin gallate|Genistein|Glutathione|Lead|Nickel|Nicotine|orlistat|Particulate Matter|pioglitazone|Plant Extracts|resveratrol|rosiglitazone|Tolbutamide|troglitazone|Zinc	30.94	64
PMAIP1	31	5366	Diabetes Mellitus, Type 2	MESH:D003924		Ascorbic Acid|bisphenol A|Cadmium|cinnamic aldehyde|Curcumin|Drugs, Chinese Herbal|epigallocatechin gallate|Folic Acid|Genistein|Nickel|Particulate Matter|resveratrol|Silver|troglitazone|Vehicle Emissions|Zinc	30.85	31
PRL	55	5617	Diabetes Mellitus, Type 2	MESH:D003924		Arsenic|Ascorbic Acid|bisphenol A|Cadmium|Calcium|Chromium|Clozapine|Copper|daidzein|Dichlorodiphenyl Dichloroethylene|Genistein|Lead|Magnesium|Manganese|Metformin|resveratrol|Vehicle Emissions|Zinc	30.85	55
ARRB2	24	409	Diabetes Mellitus, Type 2	MESH:D003924		bisphenol A|Bromine|Calcium|Dietary Fats|Diethylnitrosamine|Nickel|Particulate Matter|Plant Extracts|resveratrol|Superoxides|Vehicle Emissions|Zinc	30.84	24
NRAS	24	4893	Diabetes Mellitus, Type 2	MESH:D003924		Arsenic|bisphenol A|Copper|Diethylnitrosamine|Drugs, Chinese Herbal|Genistein|Glucose|Nickel|Particulate Matter|Plant Extracts|resveratrol|Vehicle Emissions	30.84	24
IREB2	12	3658	Diabetes Mellitus, Type 2	MESH:D003924		Ascorbic Acid|bisphenol A|Copper|epigallocatechin gallate|Heme|Hemin|Iron|Manganese|Phthalic Acids|Plant Extracts|Zinc	30.8	12
PTPRE	64	5791	Diabetes Mellitus, Type 2	MESH:D003924		Arsenic|bisphenol A|Dietary Fats|Diethylnitrosamine|epigallocatechin gallate|Folic Acid|Nickel|resveratrol|rosiglitazone|Silver|troglitazone	30.8	64
EHHADH	75	1962	Diabetes Mellitus, Type 2	MESH:D003924		Air Pollutants|Bezafibrate|bisphenol A|Copper|Dietary Fats|Diethylnitrosamine|epigallocatechin gallate|Genistein|Particulate Matter|rosiglitazone|Streptozocin|troglitazone|Vehicle Emissions|Zinc	30.79	75
ACO1	64	48	Diabetes Mellitus, Type 2	MESH:D003924		Arsenic|bisphenol A|Copper|coumarin|Dietary Fats|Hemin|Iron|Manganese|Nickel|rosiglitazone|troglitazone|Vehicle Emissions|Zinc	30.76	64
CYP4A2	69	24306	Diabetes Mellitus, Type 2	MESH:D003924		bisphenol A|Copper|Dietary Fats|Diethylnitrosamine|Drugs, Chinese Herbal|Genistein|rosiglitazone|Streptozocin|troglitazone|Zinc	30.76	69
ERCC3	18	2071	Diabetes Mellitus, Type 2	MESH:D003924		Arsenic|bisphenol A|Cadmium|Diethylnitrosamine|Genistein|Lead|Particulate Matter|Plant Extracts|resveratrol|Vehicle Emissions	30.76	18
NR1D2	31	9975	Diabetes Mellitus, Type 2	MESH:D003924		Air Pollutants|Arsenic|bisphenol A|Calcium|Copper|coumarin|Dietary Fats|Diethylnitrosamine|Folic Acid|Glucose|Nickel|Vehicle Emissions|Zinc	30.76	31
SFPQ	34	6421	Diabetes Mellitus, Type 2	MESH:D003924		Arsenic|bisphenol A|Copper|Curcumin|Dietary Fats|Glucose|Lead|Nickel|Nicotine|Plant Extracts|Polychlorinated Biphenyls|resveratrol|Vehicle Emissions	30.76	34
SLC25A20	95	788	Diabetes Mellitus, Type 2	MESH:D003924		Arsenic|bisphenol A|Cadmium|Cysteine|Dietary Fats|epigallocatechin gallate|Glutathione|Metformin|Nickel|Phthalic Acids|rosiglitazone|Streptozocin|troglitazone	30.76	95
SREBF2	56	6721	Diabetes Mellitus, Type 2	MESH:D003924		Bezafibrate|bisphenol A|Cadmium|Clozapine|Curcumin|Dietary Fats|Fructose|Glucose|Kangen-karyu|resveratrol|Streptozocin|troglitazone|Vehicle Emissions	30.76	56
CRISPLD2	26	83716	Diabetes Mellitus, Type 2	MESH:D003924		bisphenol A|Chromium|Copper|Dietary Fats|Genistein|Malathion|Nickel|Particulate Matter|Phthalic Acids|resveratrol|Vehicle Emissions|Zinc	30.7	26
CYP26A1	77	1592	Diabetes Mellitus, Type 2	MESH:D003924		Arsenic|bisphenol A|Cadmium|Dichlorodiphenyl Dichloroethylene|Dietary Fats|Diethylnitrosamine|Lithocholic Acid|Nicotine|Plant Extracts|resveratrol|rosiglitazone|Streptozocin|troglitazone|Vehicle Emissions	30.7	77
DHRS3	58	9249	Diabetes Mellitus, Type 2	MESH:D003924		Air Pollutants|Arsenic|bisphenol A|Copper|Diethylnitrosamine|Genistein|Nicotine|Particulate Matter|resveratrol|rosiglitazone|Silver|troglitazone|Vehicle Emissions	30.65	58
BMI1	48	648	Diabetes Mellitus, Type 2	MESH:D003924		Arsenic|bisphenol A|Genistein|Glutathione|Nicotine|Phthalic Acids|Plant Extracts|rosiglitazone|Vehicle Emissions|Niacinamide|Zinc	30.63	48
FLRT2	15	23768	Diabetes Mellitus, Type 2	MESH:D003924		bisphenol A|Drugs, Chinese Herbal|epigallocatechin gallate|Folic Acid|Glucose|Nicotine|Particulate Matter|Plant Extracts|Polychlorinated Biphenyls|Silver|Vehicle Emissions	30.63	15
PITPNC1	48	26207	Diabetes Mellitus, Type 2	MESH:D003924		Arsenic|bisphenol A|Cadmium|Dietary Fats|Folic Acid|Genistein|Lead|Nickel|Streptozocin|troglitazone|Vehicle Emissions	30.63	48
F2	52	2147	Diabetes Mellitus, Type 2	MESH:D003924		bisphenol A|Cadmium|Calcium|Copper|Curcumin|Dietary Fats|epigallocatechin gallate|Genistein|Iron|Lead|Manganese|Nickel|Nicotine|resveratrol|rosiglitazone|Zinc	30.58	52
CMBL	80	134147	Diabetes Mellitus, Type 2	MESH:D003924		Air Pollutants|Arsenic|bisphenol A|Copper|Diethylnitrosamine|Mercury|Metformin|Nickel|resveratrol|rosiglitazone|Silver|troglitazone	30.57	80
FSTL1	61	11167	Diabetes Mellitus, Type 2	MESH:D003924		bisphenol A|Copper|Curcumin|Dietary Fats|Diethylnitrosamine|Folic Acid|Genistein|Particulate Matter|resveratrol|rosiglitazone|troglitazone|Vehicle Emissions	30.57	61
GREB1	19	9687	Diabetes Mellitus, Type 2	MESH:D003924		S-Adenosylmethionine|Arsenic|bisphenol A|daidzein|Diethylnitrosamine|Drugs, Chinese Herbal|Genistein|Nickel|Levonorgestrel|Polychlorinated Biphenyls|resveratrol|Vehicle Emissions	30.57	19
LYZ	77	4069	Diabetes Mellitus, Type 2	MESH:D003924		bisphenol A|Copper|Curcumin|Diethylnitrosamine|Glyburide|Heme|Nickel|resveratrol|rosiglitazone|Streptozocin|troglitazone|Zinc	30.57	77
TFF1	43	7031	Diabetes Mellitus, Type 2	MESH:D003924		S-Adenosylmethionine|bisphenol A|Copper|daidzein|Dichlorodiphenyl Dichloroethylene|Diethylnitrosamine|Folic Acid|Genistein|ginsenoside Re|Iron|Plant Extracts|Polychlorinated Biphenyls|resveratrol|rosiglitazone|Silver	30.56	43
AK4	94	205	Diabetes Mellitus, Type 2	MESH:D003924		Ascorbic Acid|bisphenol A|Copper|Dietary Fats|Diethylnitrosamine|Folic Acid|Genistein|Metformin|rosiglitazone|Silver|Streptozocin|troglitazone|Vehicle Emissions	30.54	94
KDM7A	23	80853	Diabetes Mellitus, Type 2	MESH:D003924		bisphenol A|Copper|Drugs, Chinese Herbal|Folic Acid|Nickel|Nicotine|Plant Extracts|Silver|troglitazone|Zinc	30.54	23
KRT80	48	144501	Diabetes Mellitus, Type 2	MESH:D003924		Air Pollutants|bisphenol A|Cadmium|Copper|Dietary Fats|Diethylnitrosamine|Metformin|Nicotine|Polychlorinated Biphenyls|Vehicle Emissions	30.54	48
PYGL	94	5836	Diabetes Mellitus, Type 2	MESH:D003924		bisphenol A|Calcium|Dietary Fats|Glucose|Malathion|Metformin|nymphayol|resveratrol|rosiglitazone|Streptozocin|troglitazone|Vehicle Emissions|Niacinamide	30.54	94
SMAD7	42	4092	Diabetes Mellitus, Type 2	MESH:D003924		Arsenic|bisphenol A|Copper|Diethylnitrosamine|Drugs, Chinese Herbal|Enalapril|Folic Acid|Genistein|Nickel|Particulate Matter|resveratrol|Silver|Streptozocin	30.54	42
UBR2	17	23304	Diabetes Mellitus, Type 2	MESH:D003924		Arsenic|bisphenol A|epigallocatechin gallate|Folic Acid|Particulate Matter|Phthalic Acids|Plant Extracts|Silver|Vehicle Emissions|Zinc	30.54	17
MTL-1	13	179060	Diabetes Mellitus, Type 2	MESH:D003924		Arsenic|bisphenol A|Cadmium|Copper|Lead|Mercury|Nickel|Zinc	30.53	13
HAMP	39	57817	Diabetes Mellitus, Type 2	MESH:D003924		bisphenol A|Cadmium|Copper|Curcumin|Diethylnitrosamine|Fructose|Genistein|Iron|Mercury|Nickel|Particulate Matter|resveratrol|Silver|Streptozocin	30.52	39
THRA	41	7067	Diabetes Mellitus, Type 2	MESH:D003924		Bezafibrate|bisphenol A|Cadmium|Clozapine|coumarin|Dichlorodiphenyl Dichloroethylene|Dietary Fats|Diethylnitrosamine|Lead|Nickel|Polychlorinated Biphenyls|resveratrol|Thiazolidinediones|troglitazone|Vehicle Emissions	30.49	41
PRKCQ	31	5588	Diabetes Mellitus, Type 2	MESH:D003924		Air Pollutants|Arsenic|Ascorbic Acid|bisphenol A|Copper|Curcumin|Fructose|Mercury|Nickel|pioglitazone|resveratrol	30.47	31
CACNA1G	18	8913	Diabetes Mellitus, Type 2	MESH:D003924		Arsenic|bisphenol A|Calcium|Copper|Dichlorodiphenyl Dichloroethylene|Diethylnitrosamine|Drugs, Chinese Herbal|Folic Acid|Genistein|Nickel|telmisartan|Vehicle Emissions	30.45	18
CKS1B	38	1163	Diabetes Mellitus, Type 2	MESH:D003924		bisphenol A|Cadmium|Copper|Dietary Fats|Diethylnitrosamine|Genistein|Nicotine|Particulate Matter|Plant Extracts|Polychlorinated Biphenyls|resveratrol|troglitazone	30.45	38
NFATC1	33	4772	Diabetes Mellitus, Type 2	MESH:D003924		Arsenic|bisphenol A|Folic Acid|Genistein|Lead|Pesticides|Plant Extracts|resveratrol|Silver|troglitazone|Vehicle Emissions|Zinc	30.45	33
TES	27	26136	Diabetes Mellitus, Type 2	MESH:D003924		bisphenol A|Dietary Fats|Drugs, Chinese Herbal|Folic Acid|Glutathione|Iron|Mercury|Phthalic Acids|Plant Extracts|resveratrol|Silver|Zinc	30.45	27
AQP1	69	358	Diabetes Mellitus, Type 2	MESH:D003924		Arsenic|bisphenol A|Copper|Diethylnitrosamine|epigallocatechin gallate|Genistein|Glucose|Lead|Mercury|resveratrol|rosiglitazone|Silver|Streptozocin|Zinc	30.43	69
IL17A	40	3605	Diabetes Mellitus, Type 2	MESH:D003924		Arsenic|bisphenol A|Cadmium|daidzein|Diethylnitrosamine|Genistein|Glucose|Nickel|Nicotine|Particulate Matter|Plant Extracts|resveratrol|Streptozocin|Vehicle Emissions	30.43	40
ATM	65	472	Diabetes Mellitus, Type 2	MESH:D003924		Air Pollutants|Arsenic|Ascorbic Acid|bisphenol A|Curcumin|Diethylnitrosamine|Drugs, Chinese Herbal|Folic Acid|Genistein|Iron|Manganese|Metformin|Nicotine|resveratrol|troglitazone|Zinc	30.38	65
FADS2	45	9415	Diabetes Mellitus, Type 2	MESH:D003924		Arsenic|Bezafibrate|bisphenol A|Copper|Curcumin|Dietary Fats|Diethylnitrosamine|Folic Acid|Genistein|Lithocholic Acid|Nickel|Phthalic Acids|Triglycerides|troglitazone	30.34	45
NUPR1	32	26471	Diabetes Mellitus, Type 2	MESH:D003924		bisphenol A|Cadmium|Clozapine|Copper|coumarin|Dietary Fats|Diethylnitrosamine|Drugs, Chinese Herbal|Folic Acid|Genistein|Glucose|Nicotine|Plant Extracts|resveratrol|Vehicle Emissions	30.34	32
TGM2	61	7052	Diabetes Mellitus, Type 2	MESH:D003924		astaxanthine|bisphenol A|Curcumin|daidzein|Dietary Fats|Diethylnitrosamine|Hemin|Nickel|Particulate Matter|Polychlorinated Biphenyls|rosiglitazone|Silver|troglitazone|Vehicle Emissions|Zinc	30.34	61
ASPM	28	259266	Diabetes Mellitus, Type 2	MESH:D003924		Air Pollutants|bisphenol A|Cadmium|Diethylnitrosamine|epigallocatechin gallate|Folic Acid|Genistein|Nicotine|Polychlorinated Biphenyls|resveratrol|Silver|troglitazone|Vehicle Emissions	30.33	28
NFKBIZ	42	64332	Diabetes Mellitus, Type 2	MESH:D003924		Air Pollutants|Arsenic|bisphenol A|Dietary Fats|Drugs, Chinese Herbal|Folic Acid|Genistein|Particulate Matter|resveratrol|Silver|Streptozocin|Vehicle Emissions|Zinc	30.33	42
LMCD1	74	29995	Diabetes Mellitus, Type 2	MESH:D003924		bisphenol A|Cadmium|cinnamic aldehyde|Copper|Metformin|Particulate Matter|Plant Extracts|resveratrol|rosiglitazone|Silver|troglitazone|Vehicle Emissions	30.32	74
MAPT	52	4137	Diabetes Mellitus, Type 2	MESH:D003924		Arsenic|Ascorbic Acid|Berberine|bisphenol A|Cadmium|Copper|Diethylnitrosamine|Genistein|Lead|Malondialdehyde|Nickel|resveratrol|Silver|Streptozocin|troglitazone|Zinc	30.32	52
PRIM1	37	5557	Diabetes Mellitus, Type 2	MESH:D003924		bisphenol A|Copper|Dietary Fats|Diethylnitrosamine|epigallocatechin gallate|Folic Acid|Genistein|Manganese|Nickel|Polychlorinated Biphenyls|resveratrol|troglitazone	30.32	37
ADAM9	51	8754	Diabetes Mellitus, Type 2	MESH:D003924		bisphenol A|Copper|Genistein|Lead|pioglitazone|Plant Extracts|resveratrol|rosiglitazone|Silver|troglitazone|Vehicle Emissions	30.31	51
CCPG1	24	9236	Diabetes Mellitus, Type 2	MESH:D003924		Air Pollutants|bisphenol A|Copper|Curcumin|Dietary Fats|Glucose|Iron|Lead|Nickel|Plant Extracts|Vehicle Emissions	30.31	24
SLIT3	38	6586	Diabetes Mellitus, Type 2	MESH:D003924		Arsenic|bisphenol A|Copper|Dietary Fats|Folic Acid|Genistein|Mercury|Nickel|troglitazone|Vehicle Emissions|Zinc	30.31	38
ST8SIA4	23	7903	Diabetes Mellitus, Type 2	MESH:D003924		Air Pollutants|bisphenol A|Cadmium|Copper|Dietary Fats|Folic Acid|Nickel|Plant Extracts|resveratrol|Silver|Vehicle Emissions	30.31	23
TYRP1	16	7306	Diabetes Mellitus, Type 2	MESH:D003924		bisphenol A|Copper|Drugs, Chinese Herbal|epigallocatechin gallate|Genistein|Manganese|Particulate Matter|Plant Extracts|resveratrol|Vehicle Emissions|Zinc	30.31	16
WISP1	42	8840	Diabetes Mellitus, Type 2	MESH:D003924		Arsenic|bisphenol A|Copper|Dietary Fats|Diethylnitrosamine|Drugs, Chinese Herbal|Folic Acid|Plant Extracts|resveratrol|Silver|troglitazone	30.31	42
IRF1	57	3659	Diabetes Mellitus, Type 2	MESH:D003924		Air Pollutants|Arsenic|bisphenol A|Diethylnitrosamine|Glucose|mangiferin|Mercury|Nickel|Particulate Matter|resveratrol|Silver|Streptozocin|troglitazone|Zinc	30.25	57
HADH	64	3033	Diabetes Mellitus, Type 2	MESH:D003924		bisphenol A|Cadmium|Copper|Dietary Fats|Genistein|Glucose|Nickel|Polychlorinated Biphenyls|resveratrol|rosiglitazone|troglitazone|Vehicle Emissions|Zinc	30.23	64
PFKFB3	32	5209	Diabetes Mellitus, Type 2	MESH:D003924		Air Pollutants|Arsenic|bisphenol A|Copper|Dietary Fats|Diethylnitrosamine|epigallocatechin gallate|Genistein|Nickel|Phthalic Acids|Polychlorinated Biphenyls|resveratrol|Silver	30.23	32
UHRF1	38	29128	Diabetes Mellitus, Type 2	MESH:D003924		Ascorbic Acid|bisphenol A|Copper|Dietary Fats|Diethylnitrosamine|Folic Acid|Genistein|Lead|Nickel|Polychlorinated Biphenyls|resveratrol|troglitazone|Zinc	30.23	38
IL1RAP	61	3556	Diabetes Mellitus, Type 2	MESH:D003924		Arsenic|bisphenol A|Cadmium|Dietary Fats|Diethylnitrosamine|Lead|Nickel|Pesticides|rosiglitazone|Silver|troglitazone|Zinc	30.19	61
JUP	33	3728	Diabetes Mellitus, Type 2	MESH:D003924		Arsenic|bisphenol A|Cadmium|Dietary Fats|Diethylnitrosamine|Fructose|Genistein|Lead|Particulate Matter|Polychlorinated Biphenyls|resveratrol|Zinc	30.19	33
NUCB2	47	4925	Diabetes Mellitus, Type 2	MESH:D003924		bisphenol A|Cadmium|Calcium|Chromium|Copper|Dietary Fats|Diethylnitrosamine|Folic Acid|Glucose|pioglitazone|resveratrol|troglitazone	30.19	47
SLPI	53	6590	Diabetes Mellitus, Type 2	MESH:D003924		Arsenic|bisphenol A|Copper|Curcumin|Dichlorodiphenyl Dichloroethylene|Dietary Fats|Diethylnitrosamine|Genistein|Iron|Particulate Matter|rosiglitazone|Vehicle Emissions	30.19	53
CCNG2	70	901	Diabetes Mellitus, Type 2	MESH:D003924		Air Pollutants|bisphenol A|Dietary Fats|Drugs, Chinese Herbal|epigallocatechin gallate|Genistein|Iron|Metformin|Nickel|Nicotine|Particulate Matter|rosiglitazone|Silver|Vehicle Emissions	30.17	70
SLCO1B1	65	10599	Diabetes Mellitus, Type 2	MESH:D003924		Arsenic|Bezafibrate|bisphenol A|Enalapril|Glutathione|Glyburide|Lithocholic Acid|Particulate Matter|pioglitazone|rosiglitazone|TAK-875|troglitazone|Vehicle Emissions	30.13	65
BBC3	35	27113	Diabetes Mellitus, Type 2	MESH:D003924		Ascorbic Acid|Berberine|bisphenol A|Chromium|Copper|Curcumin|Dietary Fats|Drugs, Chinese Herbal|Folic Acid|Glucose|Particulate Matter|Plant Extracts|resveratrol|Vehicle Emissions|Niacinamide	30.12	35
CRYAA	18	1409	Diabetes Mellitus, Type 2	MESH:D003924		alpha-Tocopherol|Arsenic|bisphenol A|Cadmium|Chromium|Copper|Mercury|Plant Extracts|Silver|Zinc	30.12	18
JSRP1	22	126306	Diabetes Mellitus, Type 2	MESH:D003924		Arsenic|bisphenol A|Copper|Curcumin|Lead|pioglitazone|Plant Extracts|Silver	30.08	22
KRT19	63	3880	Diabetes Mellitus, Type 2	MESH:D003924		bisphenol A|Cadmium|Copper|coumarin|Diethylnitrosamine|Drugs, Chinese Herbal|Folic Acid|Genistein|Metformin|Nickel|Phthalic Acids|resveratrol|Streptozocin|Zinc	30.08	63
P2RX7	17	5027	Diabetes Mellitus, Type 2	MESH:D003924		Berberine|bisphenol A|Calcium|Diethylnitrosamine|Folic Acid|Genistein|Glucose|Iron|Nickel|resveratrol|Silver|Vehicle Emissions	30.07	17
PPP1R12A	37	4659	Diabetes Mellitus, Type 2	MESH:D003924		Angiotensin-Converting Enzyme Inhibitors|bisphenol A|Dietary Fats|epigallocatechin gallate|Genistein|Glucose|Mercury|Nickel|Particulate Matter|resveratrol|Streptozocin|Vehicle Emissions	30.07	37
IGF2	47	3481	Diabetes Mellitus, Type 2	MESH:D003924		bisphenol A|Cadmium|Calcium|Chromium|Curcumin|Dichlorodiphenyl Dichloroethylene|Diethylnitrosamine|epigallocatechin gallate|Folic Acid|Genistein|Lead|Metformin|Nickel|resveratrol|Zinc	30.04	47
CAMK2A	43	815	Diabetes Mellitus, Type 2	MESH:D003924		Arsenic|bisphenol A|Cadmium|Clozapine|Copper|Curcumin|Dietary Fats|Diethylnitrosamine|Malathion|Manganese|Nicotine|resveratrol|Streptozocin	30.03	43
CD9	65	928	Diabetes Mellitus, Type 2	MESH:D003924		Arsenic|bisphenol A|Copper|Dietary Fats|Diethylnitrosamine|Folic Acid|Genistein|Lead|Nicotine|rosiglitazone|troglitazone|Vehicle Emissions|Zinc	30.03	65
PBK	37	55872	Diabetes Mellitus, Type 2	MESH:D003924		bisphenol A|Cadmium|Copper|Dietary Fats|Diethylnitrosamine|Folic Acid|Genistein|Nickel|Plant Extracts|Polychlorinated Biphenyls|resveratrol|troglitazone|Vehicle Emissions	30.03	37
CAMK2D	12	817	Diabetes Mellitus, Type 2	MESH:D003924		Air Pollutants|bisphenol A|Cadmium|Calcium|Clozapine|Diethylnitrosamine|epigallocatechin gallate|Folic Acid|Genistein|Lead|Plant Extracts|Vehicle Emissions	29.94	12
DGAT1	66	8694	Diabetes Mellitus, Type 2	MESH:D003924		Arsenic|bisphenol A|Cadmium|Dietary Fats|Folic Acid|Fructose|Glutathione|pioglitazone|rosiglitazone|troglitazone|Vehicle Emissions|Zinc	29.94	66
CD38	36	952	Diabetes Mellitus, Type 2	MESH:D003924		Arsenic|bisphenol A|Calcium|Dichlorodiphenyl Dichloroethylene|Dietary Fats|Diethylnitrosamine|Genistein|Nickel|Particulate Matter|resveratrol|Superoxides|Niacinamide|Zinc	29.93	36
CPT2	77	1376	Diabetes Mellitus, Type 2	MESH:D003924		Bezafibrate|bisphenol A|Cadmium|Clozapine|Dietary Fats|Glucose|Lead|Lithocholic Acid|rosiglitazone|Streptozocin|troglitazone|Vehicle Emissions|Zinc	29.93	77
FBN1	39	2200	Diabetes Mellitus, Type 2	MESH:D003924		bisphenol A|Copper|Dietary Fats|epigallocatechin gallate|Folic Acid|Genistein|Lead|Nickel|Nicotine|Particulate Matter|Polychlorinated Biphenyls|resveratrol|troglitazone	29.93	39
CXCL10	68	3627	Diabetes Mellitus, Type 2	MESH:D003924		Ascorbic Acid|bisphenol A|Calcium|cinnamic aldehyde|Dietary Fats|Diethylnitrosamine|epigallocatechin gallate|Genistein|Glucose|Nickel|Levonorgestrel|Particulate Matter|resveratrol|rosiglitazone|Silver|troglitazone|Vehicle Emissions|Zinc	29.91	68
ESPN	37	83715	Diabetes Mellitus, Type 2	MESH:D003924		bisphenol A|daidzein|Diethylnitrosamine|Folic Acid|Genistein|Lead|Plant Extracts|resveratrol|rosiglitazone|Vehicle Emissions	29.91	37
KIF14	27	9928	Diabetes Mellitus, Type 2	MESH:D003924		bisphenol A|Cadmium|epigallocatechin gallate|Folic Acid|Genistein|Glucose|Nickel|Polychlorinated Biphenyls|resveratrol|troglitazone	29.91	27
OAT	73	4942	Diabetes Mellitus, Type 2	MESH:D003924		bisphenol A|Copper|coumarin|Curcumin|Diethylnitrosamine|Fructose|Glucose|Lead|Phthalic Acids|Plant Extracts|rosiglitazone|Streptozocin|troglitazone|Vehicle Emissions	29.91	73
EPAS1	36	2034	Diabetes Mellitus, Type 2	MESH:D003924		Ascorbic Acid|bisphenol A|cinnamic aldehyde|Copper|Curcumin|Dietary Fats|Folic Acid|Glutathione|Iron|Nickel|Particulate Matter|Phthalic Acids|Silver|troglitazone	29.83	36
GCH1	58	2643	Diabetes Mellitus, Type 2	MESH:D003924		Arsenic|Ascorbic Acid|bisphenol A|Dietary Fats|Diethylnitrosamine|Folic Acid|Glutathione|Nickel|Nicotine|resveratrol|rosiglitazone|Silver|Superoxides|Zinc	29.83	58
HAVCR1	39	26762	Diabetes Mellitus, Type 2	MESH:D003924		bisphenol A|Cadmium|Canagliflozin|Chromium|Copper|Curcumin|Diethylnitrosamine|Mercury|Nicotine|resveratrol|Streptozocin|Vehicle Emissions|Zinc	29.83	39
RRM2	39	6241	Diabetes Mellitus, Type 2	MESH:D003924		bisphenol A|Cadmium|Copper|Dietary Fats|Diethylnitrosamine|Drugs, Chinese Herbal|Folic Acid|Genistein|Iron|Nickel|Plant Extracts|Polychlorinated Biphenyls|resveratrol|troglitazone|Zinc	29.83	39
ARHGDIA	14	396	Diabetes Mellitus, Type 2	MESH:D003924		Ascorbic Acid|bisphenol A|Cadmium|Copper|daidzein|Folic Acid|Genistein|Lead|Manganese|Nickel|resveratrol|Vehicle Emissions	29.82	14
CRAT	60	1384	Diabetes Mellitus, Type 2	MESH:D003924		2,2-dichloro-12-(p-chlorophenyl)-dodecanoic acid|Bezafibrate|bisphenol A|Cadmium|Copper|Dietary Fats|Diethylnitrosamine|Folic Acid|Nickel|rosiglitazone|troglitazone|Vehicle Emissions	29.82	60
PYY	33	5697	Diabetes Mellitus, Type 2	MESH:D003924		Arsenic|bisphenol A|Dietary Fats|Fructose|Glucose|orlistat|Plant Extracts|Silver|Triglycerides|Vehicle Emissions	29.71	33
FECH	49	2235	Diabetes Mellitus, Type 2	MESH:D003924		Benzoic Acid|bisphenol A|Cadmium|Copper|Dietary Fats|Folic Acid|Iron|Lactic Acid|Mercury|Metformin|Particulate Matter|Vehicle Emissions	29.7	49
AK2	36	204	Diabetes Mellitus, Type 2	MESH:D003924		bisphenol A|Cadmium|Copper|Dietary Fats|Folic Acid|Genistein|Nickel|Particulate Matter|Plant Extracts|resveratrol|troglitazone	29.69	36
CACNA1A	13	773	Diabetes Mellitus, Type 2	MESH:D003924		bisphenol A|Calcium|Clozapine|Copper|Dichlorodiphenyl Dichloroethylene|Diethylnitrosamine|Folic Acid|Particulate Matter|Pesticides|Silver|Vehicle Emissions	29.69	13
ERCC5	27	2073	Diabetes Mellitus, Type 2	MESH:D003924		Air Pollutants|Arsenic|Ascorbic Acid|bisphenol A|daidzein|Dietary Fats|Diethylnitrosamine|Glucose|Particulate Matter|Plant Extracts|Vehicle Emissions	29.69	27
HFE	13	3077	Diabetes Mellitus, Type 2	MESH:D003924		Air Pollutants|bisphenol A|cinnamic aldehyde|Copper|Glutathione|Iron|Lead|Manganese|Silver|Vehicle Emissions|Zinc	29.69	13
S1PR3	37	1903	Diabetes Mellitus, Type 2	MESH:D003924		bisphenol A|daidzein|Dietary Fats|Diethylnitrosamine|Folic Acid|Genistein|Glucose|Nickel|resveratrol|troglitazone|Vehicle Emissions	29.69	37
GADD45B	42	4616	Diabetes Mellitus, Type 2	MESH:D003924		Arsenic|Ascorbic Acid|bisphenol A|Cadmium|Copper|Diethylnitrosamine|Drugs, Chinese Herbal|Folic Acid|Nickel|Particulate Matter|resveratrol|Silver|Streptozocin|Vehicle Emissions|Zinc	29.68	42
MIF	26	4282	Diabetes Mellitus, Type 2	MESH:D003924		Arsenic|bisphenol A|Cadmium|cinnamic aldehyde|Curcumin|Dietary Fats|Diethylnitrosamine|Folic Acid|Iron|Nickel|Particulate Matter|Plant Extracts|Silver|Vehicle Emissions	29.66	26
GAS6	64	2621	Diabetes Mellitus, Type 2	MESH:D003924		Angiotensin-Converting Enzyme Inhibitors|bisphenol A|Copper|Curcumin|Dietary Fats|Diethylnitrosamine|Folic Acid|Genistein|Glucose|Levonorgestrel|resveratrol|rosiglitazone|Streptozocin	29.63	64
SOX4	62	6659	Diabetes Mellitus, Type 2	MESH:D003924		bisphenol A|Copper|Dietary Fats|Diethylnitrosamine|Folic Acid|Genistein|Nickel|Polychlorinated Biphenyls|resveratrol|rosiglitazone|Silver|troglitazone|Vehicle Emissions	29.63	62
AGTR1	60	185	Diabetes Mellitus, Type 2	MESH:D003924		Angiotensin-Converting Enzyme Inhibitors|bisphenol A|epigallocatechin gallate|Glucose|irbesartan|Nickel|Nitrendipine|resveratrol|rosiglitazone|telmisartan|troglitazone|Niacinamide	29.58	60
EBP	24	10682	Diabetes Mellitus, Type 2	MESH:D003924		bisphenol A|Cadmium|Copper|Dichlorodiphenyl Dichloroethylene|Dietary Fats|Diethylnitrosamine|Genistein|Particulate Matter|Phthalic Acids|Polychlorinated Biphenyls|resveratrol|Vehicle Emissions	29.58	24
EIF5A	46	1984	Diabetes Mellitus, Type 2	MESH:D003924		Arsenic|bisphenol A|Cadmium|Copper|Diethylnitrosamine|Drugs, Chinese Herbal|Genistein|Nickel|pioglitazone|resveratrol|rosiglitazone|Zinc	29.58	46
FKBP4	15	2288	Diabetes Mellitus, Type 2	MESH:D003924		bisphenol A|Cadmium|Drugs, Chinese Herbal|Folic Acid|Genistein|Lead|Particulate Matter|Polychlorinated Biphenyls|resveratrol|Silver|Vehicle Emissions|Zinc	29.58	15
GRIN2B	26	2904	Diabetes Mellitus, Type 2	MESH:D003924		bisphenol A|Clozapine|Dichlorodiphenyl Dichloroethylene|Dietary Fats|Lead|Magnesium|Manganese|Nickel|Particulate Matter|Plant Extracts|resveratrol|Silver|Vehicle Emissions|Zinc	29.58	26
LY96	36	23643	Diabetes Mellitus, Type 2	MESH:D003924		bisphenol A|Blood Glucose|Cadmium|Copper|Dietary Fats|Diethylnitrosamine|Particulate Matter|Polychlorinated Biphenyls|Silver|troglitazone|Vehicle Emissions|Zinc	29.58	36
NDC80	30	10403	Diabetes Mellitus, Type 2	MESH:D003924		Air Pollutants|Arsenic|bisphenol A|Cadmium|Copper|Dietary Fats|epigallocatechin gallate|Folic Acid|Genistein|Nickel|Polychlorinated Biphenyls|resveratrol	29.58	30
TSC22D1	51	8848	Diabetes Mellitus, Type 2	MESH:D003924		bisphenol A|Copper|coumarin|Dietary Fats|Diethylnitrosamine|Folic Acid|Genistein|Glucose|Lead|Nicotine|resveratrol|Streptozocin|troglitazone|Vehicle Emissions	29.58	51
POMC	45	5443	Diabetes Mellitus, Type 2	MESH:D003924		Bezafibrate|bisphenol A|Cadmium|Calcium|Dichlorodiphenyl Dichloroethylene|Dietary Fats|epigallocatechin gallate|Fructose|Genistein|Glucose|Lead|Magnesium|Nickel|Nicotine|resveratrol|Streptozocin|Superoxides|Vehicle Emissions	29.57	45
STX4	44	6810	Diabetes Mellitus, Type 2	MESH:D003924		bisphenol A|Clozapine|epigallocatechin gallate|Plant Extracts|resveratrol|Streptozocin|troglitazone|Niacinamide|Zinc	29.54	44
LY6D	30	8581	Diabetes Mellitus, Type 2	MESH:D003924		Arsenic|Bezafibrate|bisphenol A|Dietary Fats|Diethylnitrosamine|Folic Acid|Genistein|Nickel|Plant Extracts|resveratrol	29.52	30
RAP1B	47	5908	Diabetes Mellitus, Type 2	MESH:D003924		bisphenol A|Copper|Glucose|Lead|Particulate Matter|Pentoxifylline|resveratrol|Streptozocin|troglitazone|Vehicle Emissions	29.52	47
RAPGEF2	11	9693	Diabetes Mellitus, Type 2	MESH:D003924		bisphenol A|Cadmium|Copper|Drugs, Chinese Herbal|epigallocatechin gallate|Particulate Matter|Phthalic Acids|Silver|Vehicle Emissions|Zinc	29.52	11
GPER1	41	2852	Diabetes Mellitus, Type 2	MESH:D003924		bisphenol A|Cadmium|Chromium|Curcumin|Genistein|Manganese|Mercury|Nickel|Quinolines|resveratrol|rosiglitazone|Vehicle Emissions	29.47	41
PCSK9	48	255738	Diabetes Mellitus, Type 2	MESH:D003924		Bezafibrate|bisphenol A|Copper|Curcumin|Dietary Fats|Diethylnitrosamine|Glutathione|pioglitazone|resveratrol|Silver|troglitazone|Vehicle Emissions	29.47	48
PPARGC1B	52	133522	Diabetes Mellitus, Type 2	MESH:D003924		alpha-Tocopherol|Arsenic|bisphenol A|Cadmium|Cholesterol, LDL|Copper|Dietary Fats|Diethylnitrosamine|Genistein|Plant Extracts|Polychlorinated Biphenyls|rosiglitazone	29.47	52
ACTA1	41	58	Diabetes Mellitus, Type 2	MESH:D003924		Arsenic|bisphenol A|Cadmium|Dietary Fats|Folic Acid|Glucose|Manganese|Nicotine|Particulate Matter|pioglitazone|resveratrol|Silver|Vehicle Emissions	29.43	41
DNMT3B	21	1789	Diabetes Mellitus, Type 2	MESH:D003924		Arsenic|Berberine|bisphenol A|Cadmium|cinnamic aldehyde|Curcumin|epigallocatechin gallate|Folic Acid|Genistein|Lead|Particulate Matter|Polychlorinated Biphenyls|resveratrol	29.43	21
HERPUD1	39	9709	Diabetes Mellitus, Type 2	MESH:D003924		Ascorbic Acid|bisphenol A|Copper|Dietary Fats|Diethylnitrosamine|Drugs, Chinese Herbal|epigallocatechin gallate|Glucose|Particulate Matter|Silver|troglitazone|Vehicle Emissions|Zinc	29.43	39
NEDD9	85	4739	Diabetes Mellitus, Type 2	MESH:D003924		bisphenol A|Dietary Fats|epigallocatechin gallate|Folic Acid|Genistein|Iron|Metformin|Nicotine|Particulate Matter|Polychlorinated Biphenyls|resveratrol|rosiglitazone|troglitazone	29.43	85
MET	32	4233	Diabetes Mellitus, Type 2	MESH:D003924		Ascorbic Acid|bisphenol A|Cadmium|Diethylnitrosamine|Drugs, Chinese Herbal|epigallocatechin gallate|Folic Acid|Genistein|Glutathione|Lead|Plant Extracts|resveratrol|Triglycerides|troglitazone|Vehicle Emissions	29.4	32
GCNT2	38	2651	Diabetes Mellitus, Type 2	MESH:D003924		Arsenic|bisphenol A|Dietary Fats|Diethylnitrosamine|epigallocatechin gallate|Nicotine|Plant Extracts|Silver|Streptozocin|Vehicle Emissions|Zinc	29.39	38
MTF1	15	4520	Diabetes Mellitus, Type 2	MESH:D003924		bisphenol A|Cadmium|Copper|Glutathione|Heme|Iron|Mercury|Nickel|resveratrol|Vehicle Emissions|Zinc	29.39	15
CYP19A1	71	1588	Diabetes Mellitus, Type 2	MESH:D003924		Amoxicillin|Ascorbic Acid|Bezafibrate|bisphenol A|Cadmium|daidzein|Dichlorodiphenyl Dichloroethylene|Dietary Fats|Drugs, Chinese Herbal|epigallocatechin gallate|Genistein|Malathion|Metformin|Levonorgestrel|Polychlorinated Biphenyls|resveratrol|Silver|troglitazone|Vehicle Emissions	29.37	71
ATP5F1B	78	506	Diabetes Mellitus, Type 2	MESH:D003924		Arsenic|bisphenol A|Clozapine|Copper|Diethylnitrosamine|Lead|Particulate Matter|pioglitazone|resveratrol|rosiglitazone|Streptozocin|troglitazone	29.35	78
NUSAP1	38	51203	Diabetes Mellitus, Type 2	MESH:D003924		Air Pollutants|bisphenol A|Cadmium|Copper|Dietary Fats|Diethylnitrosamine|Folic Acid|Nickel|Plant Extracts|resveratrol|Silver|troglitazone|Zinc	29.34	38
UNG	37	7374	Diabetes Mellitus, Type 2	MESH:D003924		Ascorbic Acid|bisphenol A|cinnamic aldehyde|Copper|Dietary Fats|Diethylnitrosamine|Folic Acid|Genistein|Plant Extracts|Polychlorinated Biphenyls|resveratrol|troglitazone|Vehicle Emissions	29.34	37
RNF13	25	11342	Diabetes Mellitus, Type 2	MESH:D003924		Arsenic|bisphenol A|Copper|Dietary Fats|epigallocatechin gallate|Folic Acid|Nickel|Plant Extracts|Polychlorinated Biphenyls|Silver	29.32	25
SUCLA2	64	8803	Diabetes Mellitus, Type 2	MESH:D003924		Arsenic|bisphenol A|Dietary Fats|Diethylnitrosamine|Glucose|Plant Extracts|resveratrol|rosiglitazone|Streptozocin|Vehicle Emissions	29.32	64
INPP4A	27	3631	Diabetes Mellitus, Type 2	MESH:D003924		Arsenic|bisphenol A|Dietary Fats|Lead|Nickel|Particulate Matter|resveratrol|Vehicle Emissions|Zinc	29.28	27
RAB12	10	201475	Diabetes Mellitus, Type 2	MESH:D003924		bisphenol A|Clozapine|epigallocatechin gallate|Folic Acid|Genistein|Lead|Lithocholic Acid|Plant Extracts|Vehicle Emissions	29.28	10
UGT1A1	74	54658	Diabetes Mellitus, Type 2	MESH:D003924		alpha-Tocopherol|Arsenic|bisphenol A|Clozapine|Curcumin|daidzein|Dietary Fats|Diethylnitrosamine|Drugs, Chinese Herbal|Genistein|Lithocholic Acid|mangiferin|Polychlorinated Biphenyls|resveratrol|rosiglitazone|troglitazone|Vehicle Emissions|Zinc	29.28	74
IRF8	25	3394	Diabetes Mellitus, Type 2	MESH:D003924		Arsenic|bisphenol A|Bromine|Copper|Dietary Fats|Folic Acid|Iron|Lead|Mercury|Nickel|Nicotine	29.25	25
TYROBP	45	7305	Diabetes Mellitus, Type 2	MESH:D003924		bisphenol A|Bromine|Curcumin|Dietary Fats|Diethylnitrosamine|Folic Acid|Genistein|Nickel|resveratrol|Streptozocin|troglitazone	29.25	45
KIF20A	39	10112	Diabetes Mellitus, Type 2	MESH:D003924		Air Pollutants|bisphenol A|Cadmium|Copper|coumarin|Dietary Fats|Diethylnitrosamine|Folic Acid|Genistein|Polychlorinated Biphenyls|resveratrol|troglitazone|Zinc	29.24	39
HADHA	62	3030	Diabetes Mellitus, Type 2	MESH:D003924		Ascorbic Acid|Bezafibrate|bisphenol A|Dietary Fats|Diethylnitrosamine|Glutathione|Lead|rosiglitazone|Silver|troglitazone|Vehicle Emissions|Zinc	29.23	62
PARK7	16	11315	Diabetes Mellitus, Type 2	MESH:D003924		alpha-Tocopherol|bisphenol A|Clozapine|Copper|epigallocatechin gallate|Glutathione|Manganese|Mercury|Nicotine|Silver|Superoxides|Vehicle Emissions	29.23	16
MAX	16	4149	Diabetes Mellitus, Type 2	MESH:D003924		bisphenol A|Copper|Drugs, Chinese Herbal|Genistein|Lead|mangiferin|Particulate Matter|resveratrol|Vehicle Emissions|Zinc	29.14	16
RAPGEF3	18	10411	Diabetes Mellitus, Type 2	MESH:D003924		bisphenol A|Cadmium|Calcium|Dietary Fats|Diethylnitrosamine|Genistein|Nickel|Nicotine|Particulate Matter|Vehicle Emissions	29.14	18
TSPAN12	55	23554	Diabetes Mellitus, Type 2	MESH:D003924		Arsenic|bisphenol A|Dietary Fats|Diethylnitrosamine|Genistein|Metformin|Nickel|Polychlorinated Biphenyls|resveratrol|Vehicle Emissions	29.14	55
AQP9	50	366	Diabetes Mellitus, Type 2	MESH:D003924		Arsenic|bisphenol A|Diethylnitrosamine|Folic Acid|Genistein|Lactic Acid|Mercury|Particulate Matter|Streptozocin|Triglycerides|troglitazone|Vehicle Emissions	29.12	50
CCNA1	28	8900	Diabetes Mellitus, Type 2	MESH:D003924		Arsenic|Ascorbic Acid|bisphenol A|Cadmium|Copper|Genistein|Manganese|Nickel|pioglitazone|resveratrol|Vehicle Emissions|Zinc	29.12	28
PLTP	68	5360	Diabetes Mellitus, Type 2	MESH:D003924		alpha-Tocopherol|Arsenic|Bezafibrate|bisphenol A|Cholesterol, HDL|Dietary Fats|Diethylnitrosamine|Fatty Acids, Nonesterified|rosiglitazone|Silver|troglitazone|Vehicle Emissions	29.12	68
AQP7	67	364	Diabetes Mellitus, Type 2	MESH:D003924		bisphenol A|Dietary Fats|Diethylnitrosamine|Folic Acid|Nickel|pioglitazone|Plant Extracts|rosiglitazone|Streptozocin|troglitazone|Vehicle Emissions	29.1	67
NPC2	24	10577	Diabetes Mellitus, Type 2	MESH:D003924		bisphenol A|Cadmium|Copper|Curcumin|Dietary Fats|Genistein|Phthalic Acids|Plant Extracts|Polychlorinated Biphenyls|resveratrol|Vehicle Emissions	29.1	24
PIGA	36	5277	Diabetes Mellitus, Type 2	MESH:D003924		bisphenol A|Copper|Dietary Fats|epigallocatechin gallate|Folic Acid|Glucose|Nickel|Nicotine|Particulate Matter|troglitazone|Vehicle Emissions	29.1	36
RAMP1	51	10267	Diabetes Mellitus, Type 2	MESH:D003924		Arsenic|bisphenol A|Cadmium|Copper|Curcumin|Dietary Fats|Diethylnitrosamine|Folic Acid|Nicotine|rosiglitazone|Vehicle Emissions	29.1	51
EEF1A1	34	1915	Diabetes Mellitus, Type 2	MESH:D003924		bisphenol A|Cadmium|Copper|Dietary Fats|epigallocatechin gallate|exenatide|Folic Acid|Genistein|Glucose|Lead|Plant Extracts|resveratrol|Zinc	29.06	34
EFNA1	66	1942	Diabetes Mellitus, Type 2	MESH:D003924		Air Pollutants|bisphenol A|Dietary Fats|Diethylnitrosamine|epigallocatechin gallate|Folic Acid|Genistein|Glucose|Lithocholic Acid|Metformin|resveratrol|troglitazone|Vehicle Emissions	29.06	66
IL2RA	23	3559	Diabetes Mellitus, Type 2	MESH:D003924		Arsenic|bisphenol A|Clozapine|Copper|Curcumin|Nickel|Particulate Matter|Pentoxifylline|Plant Extracts|resveratrol|Silver|Vehicle Emissions|Zinc	29.06	23
CSRP1	25	1465	Diabetes Mellitus, Type 2	MESH:D003924		Air Pollutants|Ascorbic Acid|bisphenol A|Cadmium|Copper|coumarin|Dietary Fats|Folic Acid|Genistein|resveratrol|Silver|Vehicle Emissions	29.01	25
MEF2C	72	4208	Diabetes Mellitus, Type 2	MESH:D003924		Arsenic|bisphenol A|Curcumin|Lead|Metformin|Nickel|Nicotine|pioglitazone|resveratrol|Silver|Streptozocin|Vehicle Emissions	29.01	72
RTN4	23	57142	Diabetes Mellitus, Type 2	MESH:D003924		bisphenol A|Clozapine|Copper|Dietary Fats|Diethylnitrosamine|Folic Acid|Genistein|Lead|Mercury|Particulate Matter|Silver|Vehicle Emissions	29.01	23
SERPINC1	28	462	Diabetes Mellitus, Type 2	MESH:D003924		Bezafibrate|bisphenol A|Cadmium|Chromium|Copper|Dietary Fats|Diethylnitrosamine|Mercury|Nickel|Levonorgestrel|resveratrol|Vehicle Emissions	29.01	28
BAG3	19	9531	Diabetes Mellitus, Type 2	MESH:D003924		Arsenic|bisphenol A|Cadmium|Copper|Diethylnitrosamine|Drugs, Chinese Herbal|epigallocatechin gallate|Genistein|Particulate Matter|Phthalic Acids|Silver|Vehicle Emissions|Zinc	28.96	19
CHPT1	54	56994	Diabetes Mellitus, Type 2	MESH:D003924		bisphenol A|Cadmium|Dietary Fats|Folic Acid|Lead|Lithocholic Acid|Nickel|rosiglitazone|Silver|troglitazone|Vehicle Emissions	28.96	54
ERBB3	33	2065	Diabetes Mellitus, Type 2	MESH:D003924		Air Pollutants|bisphenol A|Copper|Curcumin|Dichlorodiphenyl Dichloroethylene|Folic Acid|Genistein|Glucose|Pesticides|resveratrol|Silver|troglitazone|Vehicle Emissions	28.96	33
PLIN4	59	729359	Diabetes Mellitus, Type 2	MESH:D003924		Bezafibrate|bisphenol A|Copper|Dietary Fats|Nickel|pioglitazone|Plant Extracts|rosiglitazone|Silver|troglitazone	28.95	59
ABCB1B	75	18669	Diabetes Mellitus, Type 2	MESH:D003924		Berberine|bisphenol A|Clozapine|Curcumin|Dichlorodiphenyl Dichloroethylene|Diethylnitrosamine|Folic Acid|Genistein|Lithocholic Acid|Mercury|Metformin|resveratrol|Streptozocin|troglitazone	28.94	75
DUSP4	38	1846	Diabetes Mellitus, Type 2	MESH:D003924		Air Pollutants|bisphenol A|Cadmium|daidzein|Diethylnitrosamine|epigallocatechin gallate|Folic Acid|Genistein|Metformin|Particulate Matter|Silver|Vehicle Emissions	28.89	38
EZR	29	7430	Diabetes Mellitus, Type 2	MESH:D003924		Arsenic|bisphenol A|Cadmium|Dietary Fats|Diethylnitrosamine|Folic Acid|Fructose|Genistein|Lead|Nicotine|Phthalic Acids|Polychlorinated Biphenyls|Vehicle Emissions	28.87	29
APEX1	74	328	Diabetes Mellitus, Type 2	MESH:D003924		Air Pollutants|Arsenic|Bezafibrate|bisphenol A|Cadmium|Copper|Diethylnitrosamine|Lead|Metformin|Nicotine|resveratrol|Streptozocin|Superoxides|Zinc	28.86	74
BHLHE40	72	8553	Diabetes Mellitus, Type 2	MESH:D003924		Arsenic|bisphenol A|Chromium|Copper|Dietary Fats|Folic Acid|Genistein|Lead|Mercury|Metformin|Polychlorinated Biphenyls|resveratrol|Silver|troglitazone	28.86	72
KLF6	62	1316	Diabetes Mellitus, Type 2	MESH:D003924		S-Adenosylmethionine|bisphenol A|Cadmium|Curcumin|Dietary Fats|Diethylnitrosamine|Folic Acid|Glucose|Nickel|rosiglitazone|Silver|troglitazone|Vehicle Emissions|Zinc	28.86	62
TNFRSF12A	28	51330	Diabetes Mellitus, Type 2	MESH:D003924		Air Pollutants|Arsenic|bisphenol A|Cadmium|Dietary Fats|Diethylnitrosamine|Drugs, Chinese Herbal|epigallocatechin gallate|Folic Acid|Genistein|Nickel|Silver|Vehicle Emissions|Zinc	28.86	28
C1QC	46	714	Diabetes Mellitus, Type 2	MESH:D003924		bisphenol A|Cadmium|Copper|Dietary Fats|Diethylnitrosamine|Nickel|resveratrol|Streptozocin|troglitazone|Vehicle Emissions|Zinc	28.82	46
GPRC5A	14	9052	Diabetes Mellitus, Type 2	MESH:D003924		Air Pollutants|bisphenol A|Genistein|Heme|Iron|Particulate Matter|Plant Extracts|Polychlorinated Biphenyls|resveratrol|Silver|Vehicle Emissions	28.82	14
SLC23A2	28	9962	Diabetes Mellitus, Type 2	MESH:D003924		Air Pollutants|Arsenic|Ascorbic Acid|bisphenol A|Calcium|Genistein|Iron|Lead|troglitazone|Vehicle Emissions|Zinc	28.82	28
CYR61	45	3491	Diabetes Mellitus, Type 2	MESH:D003924		Arsenic|bisphenol A|Copper|Dietary Fats|Diethylnitrosamine|Folic Acid|Genistein|Glucose|Nickel|Nicotine|Particulate Matter|Plant Extracts|Silver|troglitazone|Vehicle Emissions	28.79	45
ID4	62	3400	Diabetes Mellitus, Type 2	MESH:D003924		bisphenol A|Copper|Dietary Fats|Diethylnitrosamine|Genistein|Nickel|Particulate Matter|resveratrol|rosiglitazone|Silver|troglitazone|Zinc	28.78	62
ATL2	38	64225	Diabetes Mellitus, Type 2	MESH:D003924		bisphenol A|Copper|Dietary Fats|Diethylnitrosamine|Glucose|Phthalic Acids|Plant Extracts|resveratrol|troglitazone|Vehicle Emissions	28.77	38
FBXL7	28	23194	Diabetes Mellitus, Type 2	MESH:D003924		Arsenic|bisphenol A|Copper|epigallocatechin gallate|Phthalic Acids|Plant Extracts|Silver|troglitazone|Vehicle Emissions	28.77	28
LARP4B	21	23185	Diabetes Mellitus, Type 2	MESH:D003924		bisphenol A|Copper|Folic Acid|Lead|Nickel|Silver|troglitazone|Vehicle Emissions|Zinc	28.77	21
MIR146A	16	406938	Diabetes Mellitus, Type 2	MESH:D003924		bisphenol A|Cadmium|Curcumin|Enalapril|Glucose|Lead|resveratrol|telmisartan|Zinc	28.77	16
MS4A1	24	931	Diabetes Mellitus, Type 2	MESH:D003924		Arsenic|bisphenol A|Curcumin|Dietary Fats|Diethylnitrosamine|Nickel|Particulate Matter|Vehicle Emissions|Zinc	28.77	24
PLOD3	30	8985	Diabetes Mellitus, Type 2	MESH:D003924		Arsenic|bisphenol A|Dietary Fats|Diethylnitrosamine|epigallocatechin gallate|Folic Acid|Genistein|Glucose|Nicotine|resveratrol	28.77	30
SELPLG	44	6404	Diabetes Mellitus, Type 2	MESH:D003924		bisphenol A|daidzein|Dietary Fats|epigallocatechin gallate|Folic Acid|Genistein|mangiferin|Nickel|rosiglitazone|Vehicle Emissions	28.77	44
DLC1	27	10395	Diabetes Mellitus, Type 2	MESH:D003924		Arsenic|bisphenol A|Cadmium|Drugs, Chinese Herbal|Genistein|Iron|Nickel|Particulate Matter|Plant Extracts|troglitazone|Vehicle Emissions	28.69	27
PDHA1	74	5160	Diabetes Mellitus, Type 2	MESH:D003924		Bezafibrate|bisphenol A|Cadmium|Calcium|Dietary Fats|Genistein|Metformin|resveratrol|rosiglitazone|Superoxides|Vehicle Emissions	28.69	74
PGR	30	5241	Diabetes Mellitus, Type 2	MESH:D003924		bisphenol A|Cadmium|daidzein|Dichlorodiphenyl Dichloroethylene|Dietary Fats|Drugs, Chinese Herbal|epigallocatechin gallate|Genistein|ginsenoside Re|Glutathione|Mercury|Nickel|Levonorgestrel|Particulate Matter|Pesticides|Plant Extracts|resveratrol|Silver|Vehicle Emissions	28.69	30
PLA2G16	69	11145	Diabetes Mellitus, Type 2	MESH:D003924		Ascorbic Acid|bisphenol A|Diethylnitrosamine|Lead|Nickel|Phthalic Acids|resveratrol|rosiglitazone|Streptozocin|troglitazone|Vehicle Emissions	28.69	69
ISG20	52	3669	Diabetes Mellitus, Type 2	MESH:D003924		bisphenol A|Cadmium|Dietary Fats|Diethylnitrosamine|Glucose|Glutathione|Nickel|Particulate Matter|resveratrol|rosiglitazone|Silver|Vehicle Emissions	28.67	52
SQLE	63	6713	Diabetes Mellitus, Type 2	MESH:D003924		bisphenol A|Cadmium|Copper|Curcumin|Dietary Fats|Diethylnitrosamine|epigallocatechin gallate|Genistein|Phthalic Acids|Plant Extracts|resveratrol|rosiglitazone|topiramate|troglitazone	28.63	63
TSPO	36	706	Diabetes Mellitus, Type 2	MESH:D003924		Ascorbic Acid|bisphenol A|Dietary Fats|Diethylnitrosamine|Genistein|Lead|Manganese|Nicotine|Particulate Matter|Quinolines|resveratrol|Streptozocin|Vehicle Emissions	28.6	36
ELF1	31	1997	Diabetes Mellitus, Type 2	MESH:D003924		bisphenol A|Cadmium|Dietary Fats|Diethylnitrosamine|epigallocatechin gallate|Manganese|Phthalic Acids|Silver|troglitazone|Vehicle Emissions	28.59	31
FOXJ1	47	2302	Diabetes Mellitus, Type 2	MESH:D003924		Ascorbic Acid|bisphenol A|Copper|Diethylnitrosamine|Folic Acid|Genistein|Particulate Matter|rosiglitazone|troglitazone|Vehicle Emissions	28.59	47
LMNB2	13	84823	Diabetes Mellitus, Type 2	MESH:D003924		bisphenol A|Copper|Genistein|Lead|Nickel|Particulate Matter|Plant Extracts|resveratrol|Silver|Vehicle Emissions	28.59	13
PAK2	18	5062	Diabetes Mellitus, Type 2	MESH:D003924		Arsenic|bisphenol A|Cadmium|Copper|Curcumin|Nickel|Nicotine|Particulate Matter|resveratrol|Vehicle Emissions	28.59	18
PIGR	38	5284	Diabetes Mellitus, Type 2	MESH:D003924		Arsenic|bisphenol A|Dietary Fats|Diethylnitrosamine|Genistein|Particulate Matter|Plant Extracts|troglitazone|Vehicle Emissions|Zinc	28.59	38
RASGRP2	44	10235	Diabetes Mellitus, Type 2	MESH:D003924		bisphenol A|Diethylnitrosamine|Folic Acid|Lead|Nickel|Particulate Matter|resveratrol|Streptozocin|troglitazone|Vehicle Emissions	28.59	44
RNASEH2A	37	10535	Diabetes Mellitus, Type 2	MESH:D003924		bisphenol A|Chromium|Copper|Dietary Fats|Diethylnitrosamine|epigallocatechin gallate|Lead|Mercury|resveratrol|troglitazone	28.59	37
SLC12A8	69	84561	Diabetes Mellitus, Type 2	MESH:D003924		bisphenol A|Copper|Diethylnitrosamine|Folic Acid|Metformin|Nickel|rosiglitazone|Silver|troglitazone|Vehicle Emissions	28.59	69
TMEM45B	31	120224	Diabetes Mellitus, Type 2	MESH:D003924		bisphenol A|Dietary Fats|Diethylnitrosamine|Folic Acid|Genistein|Iron|Nickel|Particulate Matter|troglitazone|Vehicle Emissions	28.59	31
DAB2	23	1601	Diabetes Mellitus, Type 2	MESH:D003924		Air Pollutants|Ascorbic Acid|bisphenol A|Cadmium|Dietary Fats|Diethylnitrosamine|epigallocatechin gallate|Glucose|Nickel|Phthalic Acids|Silver|Vehicle Emissions	28.57	23
IFNB1	18	3456	Diabetes Mellitus, Type 2	MESH:D003924		bisphenol A|cinnamic aldehyde|Copper|Curcumin|Diethylnitrosamine|Malathion|mangiferin|Phthalic Acids|Plant Extracts|resveratrol|Silver|Vehicle Emissions	28.57	18
INHBB	26	3625	Diabetes Mellitus, Type 2	MESH:D003924		Arsenic|bisphenol A|Cadmium|Copper|Dichlorodiphenyl Dichloroethylene|Dietary Fats|Diethylnitrosamine|Folic Acid|Genistein|Nickel|Phthalic Acids|Plant Extracts	28.57	26
KIF23	36	9493	Diabetes Mellitus, Type 2	MESH:D003924		Arsenic|Ascorbic Acid|bisphenol A|Cadmium|Copper|Diethylnitrosamine|Genistein|Glucose|Polychlorinated Biphenyls|resveratrol|troglitazone|Vehicle Emissions	28.57	36
RGS4	61	5999	Diabetes Mellitus, Type 2	MESH:D003924		bisphenol A|Cadmium|Calcium|Clozapine|Curcumin|Dietary Fats|Diethylnitrosamine|epigallocatechin gallate|resveratrol|rosiglitazone|troglitazone|Vehicle Emissions	28.57	61
SHC1	34	6464	Diabetes Mellitus, Type 2	MESH:D003924		bisphenol A|Cadmium|Copper|Genistein|Glucose|Magnesium|Mercury|Nickel|Plant Extracts|resveratrol|Streptozocin|Niacinamide	28.57	34
LOX	34	4015	Diabetes Mellitus, Type 2	MESH:D003924		bisphenol A|Cadmium|Copper|Curcumin|Dietary Fats|Diethylnitrosamine|epigallocatechin gallate|Hemin|Iron|Lead|Nickel|Silver|troglitazone|Vehicle Emissions	28.56	34
DNAJB6	24	10049	Diabetes Mellitus, Type 2	MESH:D003924		Air Pollutants|Bezafibrate|bisphenol A|Cadmium|Copper|Dietary Fats|Drugs, Chinese Herbal|Genistein|Silver|Vehicle Emissions|Zinc	28.55	24
DYNLL1	26	8655	Diabetes Mellitus, Type 2	MESH:D003924		benidipine|bisphenol A|Curcumin|Diethylnitrosamine|Folic Acid|Lead|Plant Extracts|resveratrol|Silver|troglitazone|Vehicle Emissions	28.55	26
SLC34A2	66	10568	Diabetes Mellitus, Type 2	MESH:D003924		Arsenic|bisphenol A|Dietary Fats|Diethylnitrosamine|Fructose|Glucose|Iron|Nickel|rosiglitazone|Silver|troglitazone	28.55	66
WISP2	60	8839	Diabetes Mellitus, Type 2	MESH:D003924		bisphenol A|Dietary Fats|Diethylnitrosamine|Folic Acid|Genistein|Nicotine|Particulate Matter|Plant Extracts|resveratrol|rosiglitazone|troglitazone	28.55	60
COL26A1	13	136227	Diabetes Mellitus, Type 2	MESH:D003924		Arsenic|bisphenol A|Diethylnitrosamine|Lead|Mercury|Plant Extracts|Silver|Vehicle Emissions	28.52	13
DLGAP2	69	9228	Diabetes Mellitus, Type 2	MESH:D003924		Arsenic|bisphenol A|Folic Acid|Levonorgestrel|rosiglitazone|Streptozocin|troglitazone|Vehicle Emissions	28.52	69
KAZALD1	28	81621	Diabetes Mellitus, Type 2	MESH:D003924		Air Pollutants|Arsenic|bisphenol A|Copper|Diethylnitrosamine|Folic Acid|Lead|Plant Extracts|troglitazone	28.52	28
TNK2	17	10188	Diabetes Mellitus, Type 2	MESH:D003924		Arsenic|bisphenol A|Cadmium|Drugs, Chinese Herbal|Folic Acid|Lead|Nicotine|Plant Extracts|resveratrol	28.52	17
CCL11	51	6356	Diabetes Mellitus, Type 2	MESH:D003924		bisphenol A|Calcium|Diethylnitrosamine|Drugs, Chinese Herbal|Lead|Nickel|Particulate Matter|pioglitazone|Plant Extracts|resveratrol|rosiglitazone|troglitazone|Vehicle Emissions	28.51	51
FABP1	64	2168	Diabetes Mellitus, Type 2	MESH:D003924		Bezafibrate|bisphenol A|Cadmium|Clozapine|Dietary Fats|Diethylnitrosamine|Nickel|Particulate Matter|Plant Extracts|Polychlorinated Biphenyls|rosiglitazone|Silver|troglitazone|Zinc	28.48	64
ALDH1A2	48	8854	Diabetes Mellitus, Type 2	MESH:D003924		Bezafibrate|bisphenol A|Cadmium|Copper|daidzein|Dietary Fats|Diethylnitrosamine|Genistein|Nickel|rosiglitazone|Vehicle Emissions|Zinc	28.46	48
SLC6A6	67	6533	Diabetes Mellitus, Type 2	MESH:D003924		Arsenic|bisphenol A|Diethylnitrosamine|epigallocatechin gallate|Genistein|Manganese|Metformin|Nickel|resveratrol|Streptozocin|topiramate|Vehicle Emissions	28.46	67
COX2	58	4513	Diabetes Mellitus, Type 2	MESH:D003924		Arsenic|bisphenol A|Cadmium|Copper|Dietary Fats|epigallocatechin gallate|Fructose|Glucose|Nickel|resveratrol|rosiglitazone	28.42	58
GFPT2	40	9945	Diabetes Mellitus, Type 2	MESH:D003924		Air Pollutants|Arsenic|bisphenol A|Dietary Fats|epigallocatechin gallate|Nickel|resveratrol|troglitazone|Vehicle Emissions|Zinc	28.42	40
GTF2H1	23	2965	Diabetes Mellitus, Type 2	MESH:D003924		Ascorbic Acid|bisphenol A|Dietary Fats|Diethylnitrosamine|Glucose|Manganese|Nickel|Silver|Vehicle Emissions|Zinc	28.42	23
HAO2	38	51179	Diabetes Mellitus, Type 2	MESH:D003924		Arsenic|bisphenol A|coumarin|Dietary Fats|Diethylnitrosamine|Genistein|Nickel|Phthalic Acids|resveratrol|Streptozocin|Vehicle Emissions	28.42	38
MGP	37	4256	Diabetes Mellitus, Type 2	MESH:D003924		bisphenol A|Cadmium|Calcium|coumarin|Dietary Fats|Diethylnitrosamine|Genistein|Nickel|Nicotine|resveratrol|troglitazone|Vehicle Emissions|Zinc	28.42	37
SMC2	36	10592	Diabetes Mellitus, Type 2	MESH:D003924		bisphenol A|Copper|Dietary Fats|Diethylnitrosamine|epigallocatechin gallate|Genistein|Nickel|Plant Extracts|Polychlorinated Biphenyls|resveratrol|troglitazone	28.42	36
SORBS1	64	10580	Diabetes Mellitus, Type 2	MESH:D003924		Arsenic|bisphenol A|Dietary Fats|Genistein|Glucose|Lead|Nickel|Phthalic Acids|rosiglitazone|troglitazone|Vehicle Emissions	28.42	64
ALDH3A2	63	224	Diabetes Mellitus, Type 2	MESH:D003924		Bezafibrate|bisphenol A|Dietary Fats|Diethylnitrosamine|epigallocatechin gallate|Genistein|Lead|Plant Extracts|resveratrol|rosiglitazone|troglitazone|Vehicle Emissions	28.35	63
MAF	29	4094	Diabetes Mellitus, Type 2	MESH:D003924		S-Adenosylmethionine|Arsenic|bisphenol A|Cadmium|Dietary Fats|Diethylnitrosamine|epigallocatechin gallate|Genistein|Lithocholic Acid|Manganese|resveratrol|Vehicle Emissions	28.35	29
PSEN1	15	5663	Diabetes Mellitus, Type 2	MESH:D003924		S-Adenosylmethionine|Arsenic|bisphenol A|Cadmium|Calcium|Copper|Folic Acid|Lead|Nickel|Plant Extracts|Silver|Zinc	28.35	15
CCR2	58	729230	Diabetes Mellitus, Type 2	MESH:D003924		Arsenic|bisphenol A|Curcumin|Dietary Fats|Folic Acid|Mercury|Metformin|Nickel|Particulate Matter|Plant Extracts|resveratrol|telmisartan|Vehicle Emissions	28.33	58
KRAS	24	3845	Diabetes Mellitus, Type 2	MESH:D003924		Arsenic|bisphenol A|Cadmium|Copper|Curcumin|Diethylnitrosamine|Drugs, Chinese Herbal|Folic Acid|Genistein|Lead|Particulate Matter|Plant Extracts|Polychlorinated Biphenyls|resveratrol|Vehicle Emissions	28.33	24
KRT20	42	54474	Diabetes Mellitus, Type 2	MESH:D003924		bisphenol A|Diethylnitrosamine|Glucose|Heme|pioglitazone|resveratrol|rosiglitazone|Silver|Vehicle Emissions	28.29	42
SLC25A34	59	284723	Diabetes Mellitus, Type 2	MESH:D003924		Arsenic|bisphenol A|Dietary Fats|Drugs, Chinese Herbal|Nickel|pioglitazone|rosiglitazone|troglitazone|Vehicle Emissions	28.29	59
CDCA5	31	113130	Diabetes Mellitus, Type 2	MESH:D003924		Arsenic|bisphenol A|Cadmium|Copper|Diethylnitrosamine|Folic Acid|Genistein|Nickel|resveratrol|troglitazone|Zinc	28.28	31
ERCC4	38	2072	Diabetes Mellitus, Type 2	MESH:D003924		Arsenic|Ascorbic Acid|bisphenol A|Cadmium|Curcumin|Diethylnitrosamine|epigallocatechin gallate|Glucose|Particulate Matter|Plant Extracts|Streptozocin	28.28	38
FBXO30	60	84085	Diabetes Mellitus, Type 2	MESH:D003924		bisphenol A|Cadmium|Copper|Dietary Fats|Drugs, Chinese Herbal|Metformin|Plant Extracts|Silver|troglitazone|Vehicle Emissions|Zinc	28.28	60
GAS1	41	2619	Diabetes Mellitus, Type 2	MESH:D003924		Arsenic|bisphenol A|Cadmium|Copper|Dietary Fats|Diethylnitrosamine|Hemin|Iron|resveratrol|Silver|troglitazone	28.28	41
GLB1	29	2720	Diabetes Mellitus, Type 2	MESH:D003924		bisphenol A|Copper|coumarin|Dietary Fats|Diethylnitrosamine|Folic Acid|Genistein|Glucose|Nickel|resveratrol|Niacinamide	28.28	29
LCN2	75	3934	Diabetes Mellitus, Type 2	MESH:D003924		bisphenol A|Copper|Curcumin|Dietary Fats|Diethylnitrosamine|Genistein|Iron|Mercury|Nickel|Particulate Matter|resveratrol|rosiglitazone|Streptozocin|troglitazone|Vehicle Emissions	28.27	75
BDKRB2	36	624	Diabetes Mellitus, Type 2	MESH:D003924		Air Pollutants|bisphenol A|Calcium|Enalapril|Genistein|irbesartan|Nickel|Plant Extracts|resveratrol|Streptozocin|Vehicle Emissions|Zinc	28.25	36
HNRNPA1	33	3178	Diabetes Mellitus, Type 2	MESH:D003924		Arsenic|bisphenol A|Cadmium|Copper|Curcumin|Diethylnitrosamine|Folic Acid|Lead|Plant Extracts|resveratrol|troglitazone|Vehicle Emissions	28.25	33
NMT2	15	9397	Diabetes Mellitus, Type 2	MESH:D003924		Arsenic|bisphenol A|Curcumin|Diethylnitrosamine|Folic Acid|Iron|Mercury|Nickel|Phthalic Acids|Vehicle Emissions	28.25	15
UBE2L3	16	7332	Diabetes Mellitus, Type 2	MESH:D003924		Air Pollutants|bisphenol A|Copper|Glucose|Heme|Lead|Mercury|Particulate Matter|resveratrol|Vehicle Emissions	28.25	16
VWF	29	7450	Diabetes Mellitus, Type 2	MESH:D003924		Air Pollutants|Arsenic|bisphenol A|Copper|Curcumin|Dietary Fats|Diethylnitrosamine|Enalapril|Nicotine|Particulate Matter|resveratrol|Vehicle Emissions	28.25	29
ERBB2	24	2064	Diabetes Mellitus, Type 2	MESH:D003924		Air Pollutants|bisphenol A|Clozapine|Copper|Curcumin|Dichlorodiphenyl Dichloroethylene|epigallocatechin gallate|Folic Acid|Glucose|Lead|orlistat|Particulate Matter|Plant Extracts|resveratrol|Vehicle Emissions	28.2	24
CLPS	24	1208	Diabetes Mellitus, Type 2	MESH:D003924		Bezafibrate|bisphenol A|Dietary Fats|Genistein|Iron|orlistat|Silver|Zinc	28.17	24
NEUROG1	13	4762	Diabetes Mellitus, Type 2	MESH:D003924		Arsenic|bisphenol A|Curcumin|Genistein|Lead|Plant Extracts|Silver|Vehicle Emissions	28.17	13
RNF216	27	54476	Diabetes Mellitus, Type 2	MESH:D003924		Arsenic|bisphenol A|epigallocatechin gallate|Levonorgestrel|Phthalic Acids|Silver|troglitazone|Zinc	28.17	27
SLC45A1	14	50651	Diabetes Mellitus, Type 2	MESH:D003924		Arsenic|bisphenol A|Cadmium|Copper|Diethylnitrosamine|Folic Acid|Phthalic Acids|Vehicle Emissions	28.17	14
MYLK	37	4638	Diabetes Mellitus, Type 2	MESH:D003924		bisphenol A|Calcium|Copper|Curcumin|Dietary Fats|Genistein|ginsenoside Re|Glucose|Nickel|Particulate Matter|pioglitazone|resveratrol|Vehicle Emissions	28.16	37
CACNA2D1	38	781	Diabetes Mellitus, Type 2	MESH:D003924		Air Pollutants|bisphenol A|Calcium|Diethylnitrosamine|Folic Acid|Lead|Nicotine|resveratrol|rosiglitazone|Silver|Vehicle Emissions	28.15	38
METTL7A	18	25840	Diabetes Mellitus, Type 2	MESH:D003924		Arsenic|bisphenol A|Curcumin|Diethylnitrosamine|Folic Acid|Genistein|Lead|Nickel|Plant Extracts|resveratrol|Silver	28.15	18
SERPINA6	33	866	Diabetes Mellitus, Type 2	MESH:D003924		Air Pollutants|bisphenol A|Cadmium|Copper|Diethylnitrosamine|Nickel|Plant Extracts|resveratrol|Silver|Streptozocin|Zinc	28.15	33
WFDC2	29	10406	Diabetes Mellitus, Type 2	MESH:D003924		Arsenic|bisphenol A|Copper|Dietary Fats|Diethylnitrosamine|Genistein|Lead|Particulate Matter|Phthalic Acids|resveratrol|Vehicle Emissions	28.15	29
ELK1	47	2002	Diabetes Mellitus, Type 2	MESH:D003924		bisphenol A|Clozapine|Curcumin|daidzein|epigallocatechin gallate|Genistein|Plant Extracts|resveratrol|Streptozocin|troglitazone|Vehicle Emissions|Zinc	28.14	47
NEFM	62	4741	Diabetes Mellitus, Type 2	MESH:D003924		Arsenic|bisphenol A|Calcium|Curcumin|Dietary Fats|Diethylnitrosamine|Nickel|Nicotine|Pesticides|rosiglitazone|troglitazone|Vehicle Emissions	28.14	62
PRSS23	24	11098	Diabetes Mellitus, Type 2	MESH:D003924		bisphenol A|Copper|daidzein|Dietary Fats|Diethylnitrosamine|epigallocatechin gallate|Folic Acid|Genistein|Nickel|resveratrol|Silver|Vehicle Emissions	28.14	24
BIRC2	26	329	Diabetes Mellitus, Type 2	MESH:D003924		bisphenol A|Cadmium|cinnamic aldehyde|Curcumin|Dietary Fats|Folic Acid|Genistein|Glutathione|Hemin|Nicotine|Pentoxifylline|Plant Extracts|resveratrol|Vehicle Emissions	28.11	26
TERT	40	7015	Diabetes Mellitus, Type 2	MESH:D003924		alpha-Tocopherol|Arsenic|Berberine|bisphenol A|Curcumin|Diethylnitrosamine|Drugs, Chinese Herbal|epigallocatechin gallate|Genistein|Iron|mangiferin|resveratrol|troglitazone|Niacinamide	28.11	40
CLCF1	13	23529	Diabetes Mellitus, Type 2	MESH:D003924		bisphenol A|Cadmium|Diethylnitrosamine|Folic Acid|Nickel|Plant Extracts|resveratrol|Silver|Vehicle Emissions|Zinc	28.08	13
HIST1H2BD	50	3017	Diabetes Mellitus, Type 2	MESH:D003924		Ascorbic Acid|Berberine|bisphenol A|Copper|Curcumin|Genistein|Plant Extracts|resveratrol|rosiglitazone|troglitazone	28.08	50
PPAN	48	56342	Diabetes Mellitus, Type 2	MESH:D003924		Arsenic|bisphenol A|Copper|Folic Acid|Genistein|Glutathione|Metformin|Nickel|Nicotine|resveratrol	28.08	48
SLC6A13	53	6540	Diabetes Mellitus, Type 2	MESH:D003924		Arsenic|bisphenol A|coumarin|Diethylnitrosamine|epigallocatechin gallate|Plant Extracts|rosiglitazone|Silver|troglitazone|Zinc	28.08	53
MCCC1	49	56922	Diabetes Mellitus, Type 2	MESH:D003924		Air Pollutants|bisphenol A|Cadmium|Copper|Particulate Matter|Plant Extracts|resveratrol|rosiglitazone|troglitazone	28.06	49
MPHOSPH9	12	10198	Diabetes Mellitus, Type 2	MESH:D003924		bisphenol A|epigallocatechin gallate|Genistein|Lead|Nickel|Plant Extracts|Polychlorinated Biphenyls|resveratrol|Vehicle Emissions	28.06	12
NOD1	12	10392	Diabetes Mellitus, Type 2	MESH:D003924		bisphenol A|Curcumin|Diethylnitrosamine|Genistein|Mercury|Nickel|Plant Extracts|resveratrol|Vehicle Emissions	28.06	12
RANBP2	53	5903	Diabetes Mellitus, Type 2	MESH:D003924		Arsenic|bisphenol A|Folic Acid|pioglitazone|Plant Extracts|resveratrol|rosiglitazone|troglitazone|Vehicle Emissions	28.06	53
RBM19	32	9904	Diabetes Mellitus, Type 2	MESH:D003924		Arsenic|bisphenol A|Folic Acid|Glucose|Particulate Matter|Plant Extracts|resveratrol|troglitazone|Vehicle Emissions	28.06	32
TAF7	26	6879	Diabetes Mellitus, Type 2	MESH:D003924		Arsenic|bisphenol A|Chromium|Copper|Dietary Fats|Heme|Silver|Vehicle Emissions|Zinc	28.06	26
ZKSCAN1	27	7586	Diabetes Mellitus, Type 2	MESH:D003924		Air Pollutants|bisphenol A|epigallocatechin gallate|Glucose|Nickel|Plant Extracts|resveratrol|troglitazone|Vehicle Emissions	28.06	27
F5	52	2153	Diabetes Mellitus, Type 2	MESH:D003924		Arsenic|bisphenol A|Cadmium|Chromium|Dietary Fats|Diethylnitrosamine|Mercury|Nickel|Levonorgestrel|rosiglitazone|Vehicle Emissions|Zinc	28.04	52
HSP-6	15	178873	Diabetes Mellitus, Type 2	MESH:D003924		Arsenic|Cadmium|Chromium|Copper|Iron|Mercury|Zinc	28.04	15
IFIT3	25	3437	Diabetes Mellitus, Type 2	MESH:D003924		bisphenol A|Copper|Dietary Fats|epigallocatechin gallate|Genistein|Nickel|Plant Extracts|Polychlorinated Biphenyls|resveratrol|Silver|Vehicle Emissions|Zinc	28.04	25
RELN	29	5649	Diabetes Mellitus, Type 2	MESH:D003924		Bezafibrate|bisphenol A|Clozapine|Curcumin|Dichlorodiphenyl Dichloroethylene|Dietary Fats|Glutathione|Mercury|Nickel|Plant Extracts|resveratrol|Vehicle Emissions	28.04	29
SOD-1	10	174141	Diabetes Mellitus, Type 2	MESH:D003924		bisphenol A|Chromium|Copper|Mercury|Nickel|Nicotine|Zinc	28.04	10
PAICS	30	10606	Diabetes Mellitus, Type 2	MESH:D003924		Arsenic|bisphenol A|Cadmium|Diethylnitrosamine|Folic Acid|Genistein|Lead|Nickel|Plant Extracts|resveratrol|troglitazone	28.03	30
SLC25A10	48	1468	Diabetes Mellitus, Type 2	MESH:D003924		bisphenol A|Copper|Dietary Fats|Diethylnitrosamine|Glucose|Glutathione|Plant Extracts|resveratrol|Streptozocin|troglitazone|Vehicle Emissions	28.03	48
SLC7A2	33	6542	Diabetes Mellitus, Type 2	MESH:D003924		Air Pollutants|bisphenol A|Copper|Dietary Fats|Diethylnitrosamine|Folic Acid|Mercury|Particulate Matter|Silver|troglitazone|Vehicle Emissions	28.03	33
BMP7	33	655	Diabetes Mellitus, Type 2	MESH:D003924		Ascorbic Acid|bisphenol A|Boron|Dietary Fats|Diethylnitrosamine|Lead|Nickel|Plant Extracts|Proteoglycans|resveratrol|Streptozocin|Vehicle Emissions	27.93	33
C1QB	48	713	Diabetes Mellitus, Type 2	MESH:D003924		bisphenol A|Cadmium|Curcumin|Dietary Fats|Diethylnitrosamine|Folic Acid|Nickel|Particulate Matter|resveratrol|Streptozocin|troglitazone|Zinc	27.93	48
RASD1	29	51655	Diabetes Mellitus, Type 2	MESH:D003924		bisphenol A|Copper|Diethylnitrosamine|Folic Acid|Iron|Phthalic Acids|Plant Extracts|resveratrol|Silver|troglitazone|Vehicle Emissions|Zinc	27.93	29
HIF3A	28	64344	Diabetes Mellitus, Type 2	MESH:D003924		bisphenol A|Copper|Dietary Fats|Folic Acid|Mercury|Nickel|Particulate Matter|pioglitazone|Plant Extracts|Vehicle Emissions	27.91	28
GGT1	39	2678	Diabetes Mellitus, Type 2	MESH:D003924		Arsenic|Ascorbic Acid|bisphenol A|Cadmium|Curcumin|Diethylnitrosamine|Folic Acid|Glutathione|Mercury|Plant Extracts|resveratrol|Streptozocin|telmisartan	27.9	39
RPH3A	9	22895	Diabetes Mellitus, Type 2	MESH:D003924		Ascorbic Acid|bisphenol A|Copper|Diethylnitrosamine|Genistein|Lead|Nicotine|Vehicle Emissions	27.84	9
ACP5	32	54	Diabetes Mellitus, Type 2	MESH:D003924		bisphenol A|Cadmium|Chromium|Dietary Fats|Diethylnitrosamine|exenatide|Genistein|mangiferin|Polychlorinated Biphenyls|resveratrol|Vehicle Emissions|Zinc	27.83	32
C8G	54	733	Diabetes Mellitus, Type 2	MESH:D003924		bisphenol A|Cadmium|Dietary Fats|Diethylnitrosamine|Nickel|Plant Extracts|rosiglitazone|troglitazone|Zinc	27.83	54
ETS1	35	2113	Diabetes Mellitus, Type 2	MESH:D003924		bisphenol A|Copper|Dietary Fats|Diethylnitrosamine|Nickel|Particulate Matter|Plant Extracts|resveratrol|Silver|Streptozocin|Vehicle Emissions|Zinc	27.83	35
F10	47	2159	Diabetes Mellitus, Type 2	MESH:D003924		bisphenol A|Calcium|Dietary Fats|Diethylnitrosamine|Heme|Lead|mangiferin|Mercury|Nickel|Phthalic Acids|pioglitazone|rosiglitazone	27.83	47
MYB	26	4602	Diabetes Mellitus, Type 2	MESH:D003924		Ascorbic Acid|bisphenol A|Copper|Folic Acid|Genistein|Malondialdehyde|Polychlorinated Biphenyls|Silver|troglitazone|Vehicle Emissions|Pantothenic Acid|Zinc	27.83	26
SERTAD4	22	56256	Diabetes Mellitus, Type 2	MESH:D003924		Arsenic|bisphenol A|Cadmium|Dietary Fats|Nickel|Nicotine|Particulate Matter|Silver|Vehicle Emissions	27.83	22
ABCG5	107	64240	Diabetes Mellitus, Type 2	MESH:D003924		Arsenic|Bezafibrate|bisphenol A|Dietary Fats|Diethylnitrosamine|Genistein|Glyburide|Lithocholic Acid|Metformin|rosiglitazone|Streptozocin|troglitazone|Zinc	27.82	107
GRIN2A	23	2903	Diabetes Mellitus, Type 2	MESH:D003924		bisphenol A|Clozapine|Dietary Fats|Folic Acid|Genistein|Lead|Manganese|Nickel|Particulate Matter|Pesticides|Silver|Vehicle Emissions|Zinc	27.82	23
NCOA1	77	8648	Diabetes Mellitus, Type 2	MESH:D003924		Bezafibrate|bisphenol A|Curcumin|epigallocatechin gallate|Genistein|Lead|Lithocholic Acid|Metformin|Quinolines|resveratrol|rosiglitazone|troglitazone|Vehicle Emissions	27.82	77
HIST1H2AC	30	8334	Diabetes Mellitus, Type 2	MESH:D003924		Air Pollutants|Arsenic|Berberine|bisphenol A|Copper|Dietary Fats|epigallocatechin gallate|Genistein|Polychlorinated Biphenyls|resveratrol|Zinc	27.77	30
HMOX2	63	3163	Diabetes Mellitus, Type 2	MESH:D003924		Arsenic|bisphenol A|Cadmium|Diethylnitrosamine|epigallocatechin gallate|Glucose|Hemin|Particulate Matter|rosiglitazone|Streptozocin|Vehicle Emissions	27.77	63
LATS2	24	26524	Diabetes Mellitus, Type 2	MESH:D003924		bisphenol A|Copper|Drugs, Chinese Herbal|epigallocatechin gallate|Folic Acid|Phthalic Acids|Silver|troglitazone|Vehicle Emissions|Zinc	27.75	24
SDHB	63	6390	Diabetes Mellitus, Type 2	MESH:D003924		Arsenic|bisphenol A|Cadmium|Copper|Folic Acid|Genistein|resveratrol|rosiglitazone|Streptozocin|Vehicle Emissions	27.75	63
MGLL	76	11343	Diabetes Mellitus, Type 2	MESH:D003924		Bezafibrate|bisphenol A|Cadmium|Copper|Dietary Fats|Folic Acid|Genistein|Particulate Matter|resveratrol|rosiglitazone|Streptozocin|troglitazone|Vehicle Emissions	27.74	76
CACYBP	35	27101	Diabetes Mellitus, Type 2	MESH:D003924		bisphenol A|Cadmium|Copper|daidzein|Dietary Fats|Genistein|resveratrol|Silver|troglitazone|Vehicle Emissions|Zinc	27.65	35
PGD	21	5226	Diabetes Mellitus, Type 2	MESH:D003924		astaxanthine|Benzoic Acid|bisphenol A|Cadmium|Curcumin|Dietary Fats|Diethylnitrosamine|Folic Acid|Lactic Acid|Lead|Plant Extracts|Silver|Zinc	27.65	21
PRSS8	53	5652	Diabetes Mellitus, Type 2	MESH:D003924		Arsenic|bisphenol A|Cadmium|Copper|Dietary Fats|Diethylnitrosamine|Folic Acid|Genistein|Nickel|resveratrol|rosiglitazone	27.65	53
TNS1	54	7145	Diabetes Mellitus, Type 2	MESH:D003924		Arsenic|bisphenol A|Copper|Dietary Fats|Diethylnitrosamine|Drugs, Chinese Herbal|Nickel|Phthalic Acids|resveratrol|rosiglitazone|Vehicle Emissions	27.65	54
MCM7	28	4176	Diabetes Mellitus, Type 2	MESH:D003924		bisphenol A|Copper|Curcumin|Diethylnitrosamine|Folic Acid|Genistein|Lead|Nickel|Plant Extracts|Polychlorinated Biphenyls|resveratrol|troglitazone	27.63	28
SULF2	84	55959	Diabetes Mellitus, Type 2	MESH:D003924		bisphenol A|Copper|Curcumin|Dietary Fats|Diethylnitrosamine|Genistein|Iron|Metformin|resveratrol|rosiglitazone|troglitazone|Vehicle Emissions	27.63	84
CITED1	46	4435	Diabetes Mellitus, Type 2	MESH:D003924		Ascorbic Acid|bisphenol A|Diethylnitrosamine|Folic Acid|Plant Extracts|rosiglitazone|Silver|troglitazone|Vehicle Emissions	27.62	46
DPP6	14	1804	Diabetes Mellitus, Type 2	MESH:D003924		Arsenic|bisphenol A|Dichlorodiphenyl Dichloroethylene|Folic Acid|Genistein|Lead|Nickel|Plant Extracts|Vehicle Emissions	27.62	14
DVL1	9	1855	Diabetes Mellitus, Type 2	MESH:D003924		bisphenol A|Curcumin|Diethylnitrosamine|Folic Acid|Genistein|Malathion|Nickel|Plant Extracts|Vehicle Emissions	27.62	9
ERBIN	51	55914	Diabetes Mellitus, Type 2	MESH:D003924		Arsenic|bisphenol A|Cadmium|Copper|Particulate Matter|pioglitazone|rosiglitazone|troglitazone|Vehicle Emissions	27.62	51
PANX2	10	56666	Diabetes Mellitus, Type 2	MESH:D003924		bisphenol A|cinnamic aldehyde|Copper|Diethylnitrosamine|Lead|Nickel|Particulate Matter|Plant Extracts|Vehicle Emissions	27.62	10
TFB1M	52	51106	Diabetes Mellitus, Type 2	MESH:D003924		Arsenic|bisphenol A|Copper|Dietary Fats|epigallocatechin gallate|Plant Extracts|resveratrol|rosiglitazone|Vehicle Emissions	27.62	52
BRCA1	34	672	Diabetes Mellitus, Type 2	MESH:D003924		Arsenic|bisphenol A|Cadmium|daidzein|Dichlorodiphenyl Dichloroethylene|Diethylnitrosamine|epigallocatechin gallate|Folic Acid|Genistein|Nicotine|Particulate Matter|Plant Extracts|resveratrol|troglitazone	27.61	34
HBEGF	52	1839	Diabetes Mellitus, Type 2	MESH:D003924		Air Pollutants|bisphenol A|Copper|epigallocatechin gallate|Folic Acid|Glucose|Lead|Nickel|Particulate Matter|rosiglitazone|Silver|troglitazone|Vehicle Emissions|Zinc	27.61	52
CXCR3	27	2833	Diabetes Mellitus, Type 2	MESH:D003924		Arsenic|bisphenol A|Calcium|Diethylnitrosamine|Nickel|Nicotine|Particulate Matter|pioglitazone|Plant Extracts|resveratrol	27.59	27
GJA4	39	2701	Diabetes Mellitus, Type 2	MESH:D003924		Arsenic|bisphenol A|Dietary Fats|Diethylnitrosamine|epigallocatechin gallate|Nickel|Nicotine|Plant Extracts|resveratrol|troglitazone	27.59	39
OSBPL1A	20	114876	Diabetes Mellitus, Type 2	MESH:D003924		bisphenol A|Copper|Dietary Fats|Diethylnitrosamine|Folic Acid|Lead|Nickel|Plant Extracts|Vehicle Emissions|Zinc	27.59	20
RHBDF1	27	64285	Diabetes Mellitus, Type 2	MESH:D003924		Arsenic|bisphenol A|Cadmium|Copper|Dietary Fats|Diethylnitrosamine|Genistein|Nickel|Plant Extracts|resveratrol	27.59	27
RPS10	26	6204	Diabetes Mellitus, Type 2	MESH:D003924		Arsenic|bisphenol A|Clozapine|Dietary Fats|Diethylnitrosamine|Nickel|Particulate Matter|Pesticides|Vehicle Emissions|Zinc	27.59	26
SP7	39	121340	Diabetes Mellitus, Type 2	MESH:D003924		Ascorbic Acid|Berberine|bisphenol A|Cadmium|Genistein|Lead|resveratrol|rosiglitazone|Vehicle Emissions|Zinc	27.59	39
F2R	43	2149	Diabetes Mellitus, Type 2	MESH:D003924		Arsenic|bisphenol A|Calcium|Copper|Curcumin|Dietary Fats|Folic Acid|Genistein|Particulate Matter|Plant Extracts|resveratrol|troglitazone|Vehicle Emissions	27.57	43
ECHS1	64	1892	Diabetes Mellitus, Type 2	MESH:D003924		Arsenic|bisphenol A|Cadmium|Copper|Diethylnitrosamine|Drugs, Chinese Herbal|Fructose|Lead|Phthalic Acids|rosiglitazone|Streptozocin	27.53	64
GLI1	23	2735	Diabetes Mellitus, Type 2	MESH:D003924		Arsenic|bisphenol A|Copper|Curcumin|Dichlorodiphenyl Dichloroethylene|Diethylnitrosamine|epigallocatechin gallate|Genistein|Glucose|Plant Extracts|resveratrol	27.53	23
HILPDA	46	29923	Diabetes Mellitus, Type 2	MESH:D003924		Air Pollutants|Cadmium|Copper|Diethylnitrosamine|Nickel|Particulate Matter|pioglitazone|rosiglitazone|Silver|troglitazone|Vehicle Emissions	27.53	46
NPHS1	49	4868	Diabetes Mellitus, Type 2	MESH:D003924		Bezafibrate|bisphenol A|Dietary Fats|Drugs, Chinese Herbal|Folic Acid|irbesartan|pioglitazone|resveratrol|Streptozocin|telmisartan|Zinc	27.53	49
OLFML3	22	56944	Diabetes Mellitus, Type 2	MESH:D003924		bisphenol A|daidzein|Dietary Fats|Folic Acid|Genistein|Nickel|Levonorgestrel|Plant Extracts|Polychlorinated Biphenyls|resveratrol|Vehicle Emissions	27.53	22
OSMR	25	9180	Diabetes Mellitus, Type 2	MESH:D003924		Arsenic|bisphenol A|Cadmium|Copper|Curcumin|Dietary Fats|Folic Acid|Lead|Nickel|Plant Extracts|Vehicle Emissions	27.53	25
NPAS3	12	64067	Diabetes Mellitus, Type 2	MESH:D003924		bisphenol A|Folic Acid|Genistein|Nicotine|Plant Extracts|resveratrol|Silver|Vehicle Emissions	27.52	12
OCRL	34	4952	Diabetes Mellitus, Type 2	MESH:D003924		Arsenic|bisphenol A|Dietary Fats|Folic Acid|Lead|Plant Extracts|troglitazone|Vehicle Emissions	27.52	34
ENC1	38	8507	Diabetes Mellitus, Type 2	MESH:D003924		bisphenol A|Copper|Dietary Fats|Diethylnitrosamine|Drugs, Chinese Herbal|Folic Acid|Genistein|Nicotine|Plant Extracts|Polychlorinated Biphenyls|resveratrol|troglitazone|Vehicle Emissions	27.49	38
KRT8	44	3856	Diabetes Mellitus, Type 2	MESH:D003924		Arsenic|bisphenol A|Cadmium|Copper|Dietary Fats|Diethylnitrosamine|Folic Acid|Genistein|Glucose|Particulate Matter|Phthalic Acids|troglitazone|Vehicle Emissions|Zinc	27.47	44
F12	35	2161	Diabetes Mellitus, Type 2	MESH:D003924		Angiotensin-Converting Enzyme Inhibitors|bisphenol A|Cadmium|Copper|Diethylnitrosamine|Nickel|Particulate Matter|rosiglitazone|Vehicle Emissions|Zinc	27.44	35
ITIH1	9	3697	Diabetes Mellitus, Type 2	MESH:D003924		bisphenol A|Cadmium|Calcium|Copper|Diethylnitrosamine|Magnesium|Manganese|Mercury|Nickel|Zinc	27.44	9
POU5F1	48	5460	Diabetes Mellitus, Type 2	MESH:D003924		Arsenic|Ascorbic Acid|bisphenol A|Curcumin|Diethylnitrosamine|Lead|Metformin|Nicotine|Particulate Matter|Plant Extracts|resveratrol|Vehicle Emissions	27.44	48
SLC1A3	38	6507	Diabetes Mellitus, Type 2	MESH:D003924		bisphenol A|Copper|Curcumin|Dietary Fats|Genistein|Glucose|Lead|Manganese|Particulate Matter|resveratrol|Streptozocin|Vehicle Emissions	27.44	38
STAU2	12	27067	Diabetes Mellitus, Type 2	MESH:D003924		bisphenol A|cinnamic aldehyde|epigallocatechin gallate|Folic Acid|Lead|Manganese|Particulate Matter|Plant Extracts|Vehicle Emissions|Zinc	27.44	12
EGLN1	39	54583	Diabetes Mellitus, Type 2	MESH:D003924		Ascorbic Acid|bisphenol A|Cadmium|Genistein|Iron|Lead|Particulate Matter|resveratrol|rosiglitazone|Vehicle Emissions|Zinc	27.4	39
MRPL33	11	9553	Diabetes Mellitus, Type 2	MESH:D003924		bisphenol A|daidzein|epigallocatechin gallate|Folic Acid|Genistein|Particulate Matter|Plant Extracts|resveratrol|Vehicle Emissions	27.4	11
PLA2G4C	37	8605	Diabetes Mellitus, Type 2	MESH:D003924		Arsenic|bisphenol A|Dietary Fats|Glucose|Lead|Nickel|Polychlorinated Biphenyls|Silver|troglitazone	27.4	37
SMPX	52	23676	Diabetes Mellitus, Type 2	MESH:D003924		Arsenic|bisphenol A|Curcumin|Phthalic Acids|pioglitazone|rosiglitazone|troglitazone|Vehicle Emissions|Zinc	27.4	52
SRPK1	25	6732	Diabetes Mellitus, Type 2	MESH:D003924		bisphenol A|Cadmium|Copper|Dietary Fats|Diethylnitrosamine|Folic Acid|Glucose|Lead|resveratrol	27.4	25
CPT1B	64	1375	Diabetes Mellitus, Type 2	MESH:D003924		Bezafibrate|bisphenol A|Copper|Dietary Fats|Diethylnitrosamine|Folic Acid|Phthalic Acids|pioglitazone|Plant Extracts|resveratrol|rosiglitazone|troglitazone	27.34	64
FHL2	26	2274	Diabetes Mellitus, Type 2	MESH:D003924		bisphenol A|Cadmium|Copper|daidzein|Dietary Fats|Diethylnitrosamine|Folic Acid|Fructose|Genistein|resveratrol|Silver|Vehicle Emissions	27.34	26
PECAM1	65	5175	Diabetes Mellitus, Type 2	MESH:D003924		Arsenic|bisphenol A|Cadmium|Curcumin|Dietary Fats|Diethylnitrosamine|epigallocatechin gallate|Particulate Matter|Plant Extracts|resveratrol|rosiglitazone|Streptozocin	27.34	65
XRCC1	33	7515	Diabetes Mellitus, Type 2	MESH:D003924		Air Pollutants|Arsenic|Ascorbic Acid|bisphenol A|Curcumin|epigallocatechin gallate|Genistein|Lead|Pesticides|Plant Extracts|resveratrol|troglitazone	27.34	33
FGFR1	62	2260	Diabetes Mellitus, Type 2	MESH:D003924		bisphenol A|Blood Glucose|Cadmium|Calcium|Dietary Fats|Diethylnitrosamine|Drugs, Chinese Herbal|Folic Acid|Particulate Matter|resveratrol|rosiglitazone|Streptozocin|Vehicle Emissions	27.33	62
ITPR1	28	3708	Diabetes Mellitus, Type 2	MESH:D003924		Arsenic|bisphenol A|Cadmium|Calcium|Curcumin|Dietary Fats|Genistein|Lead|Nickel|Plant Extracts|resveratrol|topiramate|Vehicle Emissions	27.33	28
PLK2	59	10769	Diabetes Mellitus, Type 2	MESH:D003924		Ascorbic Acid|bisphenol A|Curcumin|Dietary Fats|Diethylnitrosamine|epigallocatechin gallate|Genistein|Heme|Nicotine|rosiglitazone|Silver|troglitazone|Vehicle Emissions	27.33	59
HHIP	33	64399	Diabetes Mellitus, Type 2	MESH:D003924		bisphenol A|Chromium|Copper|Dietary Fats|Diethylnitrosamine|Folic Acid|Genistein|pioglitazone|resveratrol|Vehicle Emissions	27.28	33
HTT	19	3064	Diabetes Mellitus, Type 2	MESH:D003924		bisphenol A|Cadmium|Copper|Dietary Fats|Genistein|Iron|Lead|Manganese|Silver|Superoxides	27.28	19
PC	77	5091	Diabetes Mellitus, Type 2	MESH:D003924		Bezafibrate|bisphenol A|Chromium|Copper|Dietary Fats|Glucose|Nickel|resveratrol|rosiglitazone|Streptozocin|troglitazone	27.28	77
RPL10	22	6134	Diabetes Mellitus, Type 2	MESH:D003924		bisphenol A|Cadmium|Copper|Dietary Fats|Diethylnitrosamine|epigallocatechin gallate|Glucose|Lead|Nickel|Plant Extracts	27.28	22
RPS3A	17	6189	Diabetes Mellitus, Type 2	MESH:D003924		bisphenol A|Calcium|Copper|Diethylnitrosamine|epigallocatechin gallate|Genistein|Glucose|Nickel|Plant Extracts|resveratrol	27.28	17
CYP2B10	62	13088	Diabetes Mellitus, Type 2	MESH:D003924		alpha-Tocopherol|Ascorbic Acid|Berberine|bisphenol A|Dietary Fats|Diethylnitrosamine|Folic Acid|Lithocholic Acid|Metformin|Nickel|Plant Extracts|Polychlorinated Biphenyls|resveratrol|Streptozocin	27.27	62
MAOB	64	4129	Diabetes Mellitus, Type 2	MESH:D003924		bisphenol A|Cadmium|Clozapine|Dietary Fats|Diethylnitrosamine|Glutathione|Particulate Matter|pioglitazone|Plant Extracts|resveratrol|rosiglitazone|Silver|troglitazone|Vehicle Emissions	27.27	64
CKS2	32	1164	Diabetes Mellitus, Type 2	MESH:D003924		bisphenol A|Diethylnitrosamine|epigallocatechin gallate|Glucose|Manganese|Mercury|Nickel|Nicotine|Particulate Matter|resveratrol|troglitazone|Zinc	27.24	32
CX3CL1	45	6376	Diabetes Mellitus, Type 2	MESH:D003924		bisphenol A|Chromium|Diethylnitrosamine|Glucose|Lead|Nickel|Plant Extracts|resveratrol|rosiglitazone|Silver|Vehicle Emissions|Zinc	27.24	45
GAL	13	51083	Diabetes Mellitus, Type 2	MESH:D003924		Ascorbic Acid|bisphenol A|Cadmium|Copper|epigallocatechin gallate|Lead|Manganese|Nickel|Nicotine|Particulate Matter|Phthalic Acids|Plant Extracts	27.24	13
GSTO1	19	9446	Diabetes Mellitus, Type 2	MESH:D003924		Arsenic|bisphenol A|Cadmium|epigallocatechin gallate|Genistein|Nickel|Particulate Matter|Phthalic Acids|Plant Extracts|resveratrol|Silver|Vehicle Emissions	27.24	19
SESN1	83	27244	Diabetes Mellitus, Type 2	MESH:D003924		bisphenol A|Dietary Fats|Diethylnitrosamine|Genistein|Metformin|Nickel|Particulate Matter|Phthalic Acids|resveratrol|rosiglitazone|Silver|troglitazone	27.24	83
KHSRP	38	8570	Diabetes Mellitus, Type 2	MESH:D003924		Arsenic|bisphenol A|Calcium|Copper|Dietary Fats|Lead|Manganese|resveratrol|troglitazone	27.2	38
S100A2	18	6273	Diabetes Mellitus, Type 2	MESH:D003924		Ascorbic Acid|Calcium|Copper|Dietary Fats|Diethylnitrosamine|Nickel|Nicotine|Silver|Zinc	27.2	18
ZC3H6	24	376940	Diabetes Mellitus, Type 2	MESH:D003924		Air Pollutants|Arsenic|bisphenol A|Copper|Dietary Fats|Drugs, Chinese Herbal|Lead|Nickel|Vehicle Emissions	27.2	24
CD3E	26	916	Diabetes Mellitus, Type 2	MESH:D003924		Arsenic|bisphenol A|Dietary Fats|Nickel|Particulate Matter|Plant Extracts|resveratrol|Silver|Vehicle Emissions	27.19	26
ACTG2	45	72	Diabetes Mellitus, Type 2	MESH:D003924		bisphenol A|Cadmium|Dietary Fats|Diethylnitrosamine|Genistein|Nickel|Particulate Matter|pioglitazone|rosiglitazone|Silver|Vehicle Emissions	27.17	45
DIO2	63	1734	Diabetes Mellitus, Type 2	MESH:D003924		bisphenol A|Copper|Dichlorodiphenyl Dichloroethylene|Dietary Fats|Diethylnitrosamine|epigallocatechin gallate|Genistein|Lithocholic Acid|Particulate Matter|pioglitazone|resveratrol|rosiglitazone|troglitazone	27.17	63
NCAM1	15	4684	Diabetes Mellitus, Type 2	MESH:D003924		Arsenic|bisphenol A|Cadmium|Curcumin|Diethylnitrosamine|Folic Acid|Genistein|Lead|Nickel|Nicotine|Phthalic Acids	27.17	15
NCAPG	26	64151	Diabetes Mellitus, Type 2	MESH:D003924		bisphenol A|Cadmium|Copper|Genistein|Lead|Nickel|Plant Extracts|Polychlorinated Biphenyls|resveratrol|troglitazone|Zinc	27.17	26
PHLDA1	43	22822	Diabetes Mellitus, Type 2	MESH:D003924		Air Pollutants|Ascorbic Acid|bisphenol A|Copper|Diethylnitrosamine|Genistein|Glucose|Heme|Nickel|Plant Extracts|rosiglitazone|Silver|Zinc	27.17	43
PLK4	36	10733	Diabetes Mellitus, Type 2	MESH:D003924		bisphenol A|Copper|Curcumin|Dietary Fats|Diethylnitrosamine|Drugs, Chinese Herbal|Genistein|Plant Extracts|Polychlorinated Biphenyls|resveratrol|troglitazone	27.17	36
ALDH3A1	26	218	Diabetes Mellitus, Type 2	MESH:D003924		Air Pollutants|Arsenic|bisphenol A|Chromium|Dietary Fats|Diethylnitrosamine|Malondialdehyde|Nickel|Particulate Matter|Plant Extracts|Silver|Vehicle Emissions	27.15	26
RELB	21	5971	Diabetes Mellitus, Type 2	MESH:D003924		Arsenic|bisphenol A|Cadmium|Curcumin|Drugs, Chinese Herbal|Genistein|Iron|mangiferin|Nickel|Plant Extracts|resveratrol|Zinc	27.15	21
SLC27A2	66	11001	Diabetes Mellitus, Type 2	MESH:D003924		Bezafibrate|bisphenol A|Copper|coumarin|Dietary Fats|Diethylnitrosamine|epigallocatechin gallate|Fructose|resveratrol|rosiglitazone|troglitazone|Vehicle Emissions	27.15	66
SORD	38	6652	Diabetes Mellitus, Type 2	MESH:D003924		bisphenol A|Copper|Dietary Fats|Diethylnitrosamine|Fructose|Genistein|Glucose|Iron|Phthalic Acids|Plant Extracts|Silver|Streptozocin	27.15	38
CALML4	50	91860	Diabetes Mellitus, Type 2	MESH:D003924		bisphenol A|Copper|Diethylnitrosamine|Folic Acid|Glucose|Lead|Particulate Matter|rosiglitazone|troglitazone|Vehicle Emissions	27.13	50
EPHX2	74	2053	Diabetes Mellitus, Type 2	MESH:D003924		Air Pollutants|Ascorbic Acid|bisphenol A|Calcium|Copper|Dietary Fats|Diethylnitrosamine|Genistein|Nickel|resveratrol|rosiglitazone|Streptozocin|troglitazone|Vehicle Emissions	27.13	74
HMGN2	16	3151	Diabetes Mellitus, Type 2	MESH:D003924		bisphenol A|Chromium|Diethylnitrosamine|Folic Acid|Genistein|Lead|Mercury|Polychlorinated Biphenyls|resveratrol|Vehicle Emissions	27.13	16
SPTLC2	20	9517	Diabetes Mellitus, Type 2	MESH:D003924		bisphenol A|Dietary Fats|epigallocatechin gallate|Folic Acid|Genistein|Lithocholic Acid|Nickel|Plant Extracts|Vehicle Emissions|Zinc	27.13	20
TRPM7	22	54822	Diabetes Mellitus, Type 2	MESH:D003924		bisphenol A|Cadmium|Calcium|Dietary Fats|Glucose|Magnesium|Manganese|Polychlorinated Biphenyls|Vehicle Emissions|Zinc	27.13	22
CYP2D6	62	1565	Diabetes Mellitus, Type 2	MESH:D003924		Air Pollutants|benidipine|bisphenol A|Clozapine|Copper|daidzein|Glutathione|Hemin|Lithocholic Acid|Manganese|mangiferin|Pesticides|Plant Extracts|resveratrol|rosiglitazone|troglitazone|Zinc	27.1	62
ADRB1	47	153	Diabetes Mellitus, Type 2	MESH:D003924		Angiotensin Receptor Antagonists|bisphenol A|Cadmium|Copper|Dietary Fats|Drugs, Chinese Herbal|Enalapril|Nickel|Nicotine|Plant Extracts|resveratrol|Streptozocin|troglitazone	27.09	47
ARNTL	30	406	Diabetes Mellitus, Type 2	MESH:D003924		Amino Acids|Arsenic|Bezafibrate|bisphenol A|Copper|Dietary Fats|Diethylnitrosamine|epigallocatechin gallate|Lead|Silver|Vehicle Emissions|Zinc	27.05	30
AXIN2	51	8313	Diabetes Mellitus, Type 2	MESH:D003924		bisphenol A|Clozapine|Drugs, Chinese Herbal|Folic Acid|Nickel|Particulate Matter|Plant Extracts|resveratrol|rosiglitazone|troglitazone|Vehicle Emissions	27.05	51
LTA	40	4049	Diabetes Mellitus, Type 2	MESH:D003924		Arsenic|bisphenol A|cinnamic aldehyde|Curcumin|Dietary Fats|Iron|Nickel|Particulate Matter|Plant Extracts|resveratrol|troglitazone	27.05	40
SLC22A2	78	6582	Diabetes Mellitus, Type 2	MESH:D003924		bisphenol A|Cadmium|Clozapine|Copper|Dexfenfluramine|Dietary Fats|Drugs, Chinese Herbal|Fructose|Malathion|mangiferin|Metformin|Nicotine|orlistat|pioglitazone|Plant Extracts|Streptozocin|telmisartan	27.05	78
DAF-16	8	172981	Diabetes Mellitus, Type 2	MESH:D003924		Cadmium|Copper|Glutathione|Iron|Manganese|Nickel|Zinc	27.03	8
ATG101	16	60673	Diabetes Mellitus, Type 2	MESH:D003924		Arsenic|bisphenol A|Cadmium|Copper|resveratrol|Vehicle Emissions|Zinc	27.02	16
FAM178B	23	51252	Diabetes Mellitus, Type 2	MESH:D003924		Arsenic|bisphenol A|Copper|Dietary Fats|Plant Extracts|Silver|Vehicle Emissions	27.02	23
DHCR7	35	1717	Diabetes Mellitus, Type 2	MESH:D003924		Arsenic|Bezafibrate|bisphenol A|Clozapine|Copper|Curcumin|Dietary Fats|Diethylnitrosamine|Folic Acid|Nickel|Phthalic Acids|resveratrol|Vehicle Emissions	27.01	35
CCL4	66	6351	Diabetes Mellitus, Type 2	MESH:D003924		Air Pollutants|Arsenic|bisphenol A|cinnamic aldehyde|Dietary Fats|Folic Acid|Genistein|Lactic Acid|Lead|Nickel|Particulate Matter|resveratrol|rosiglitazone|troglitazone|Vehicle Emissions	26.99	66
CD58	16	965	Diabetes Mellitus, Type 2	MESH:D003924		Arsenic|Copper|epigallocatechin gallate|Genistein|Iron|Lead|Particulate Matter|Vehicle Emissions|Zinc	26.99	16
GABRE	20	2564	Diabetes Mellitus, Type 2	MESH:D003924		Air Pollutants|bisphenol A|Dietary Fats|epigallocatechin gallate|Genistein|Polychlorinated Biphenyls|Silver|Vehicle Emissions|Zinc	26.99	20
IGHM	18	3507	Diabetes Mellitus, Type 2	MESH:D003924		bisphenol A|Cadmium|Copper|Dietary Fats|Lead|Nickel|Nicotine|Vehicle Emissions|Zinc	26.99	18
MCL1	25	4170	Diabetes Mellitus, Type 2	MESH:D003924		Arsenic|bisphenol A|cinnamic aldehyde|Curcumin|Drugs, Chinese Herbal|epigallocatechin gallate|Folic Acid|Lithocholic Acid|Nelfinavir|Nickel|Nicotine|Pentoxifylline|Plant Extracts|resveratrol|Silver|Zinc	26.98	25
SLC22A12	18	116085	Diabetes Mellitus, Type 2	MESH:D003924		Arsenic|bisphenol A|Cadmium|Drugs, Chinese Herbal|Enalapril|Fructose|Lactic Acid|mangiferin|Plant Extracts|Vehicle Emissions	26.98	18
DHFR	31	1719	Diabetes Mellitus, Type 2	MESH:D003924		Air Pollutants|Arsenic|bisphenol A|Copper|Dietary Fats|Diethylnitrosamine|epigallocatechin gallate|Folic Acid|Genistein|Nickel|Nicotine|resveratrol|Vehicle Emissions	26.93	31
PDZK1	49	5174	Diabetes Mellitus, Type 2	MESH:D003924		Air Pollutants|bisphenol A|daidzein|Diethylnitrosamine|Genistein|Nickel|Plant Extracts|resveratrol|rosiglitazone|troglitazone|Vehicle Emissions	26.93	49
RGCC	28	28984	Diabetes Mellitus, Type 2	MESH:D003924		Arsenic|bisphenol A|Cadmium|Copper|epigallocatechin gallate|Lead|Nickel|Particulate Matter|Silver|troglitazone|Zinc	26.93	28
KCTD20	37	222658	Diabetes Mellitus, Type 2	MESH:D003924		Arsenic|bisphenol A|Dietary Fats|Folic Acid|Genistein|resveratrol|troglitazone|Vehicle Emissions	26.92	37
PDE6C	26	5146	Diabetes Mellitus, Type 2	MESH:D003924		bisphenol A|cinnamic aldehyde|Dietary Fats|Diethylnitrosamine|Genistein|pioglitazone|Vehicle Emissions|Zinc	26.92	26
REG4	59	83998	Diabetes Mellitus, Type 2	MESH:D003924		Arsenic|bisphenol A|Copper|Dietary Fats|Diethylnitrosamine|rosiglitazone|troglitazone|Vehicle Emissions	26.92	59
CDC42	48	998	Diabetes Mellitus, Type 2	MESH:D003924		Arsenic|bisphenol A|Cadmium|Calcium|Copper|Glucose|Lead|Nicotine|Polychlorinated Biphenyls|resveratrol|rosiglitazone|Vehicle Emissions	26.87	48
SLC1A2	29	6506	Diabetes Mellitus, Type 2	MESH:D003924		bisphenol A|Blood Glucose|cinnamic aldehyde|Clozapine|coumarin|Dichlorodiphenyl Dichloroethylene|Dietary Fats|Genistein|Lead|Manganese|resveratrol|Vehicle Emissions|Zinc	26.85	29
AJUBA	56	84962	Diabetes Mellitus, Type 2	MESH:D003924		Copper|Dietary Fats|Diethylnitrosamine|epigallocatechin gallate|Folic Acid|Lead|pioglitazone|rosiglitazone|Silver|troglitazone	26.83	56
GNE	37	10020	Diabetes Mellitus, Type 2	MESH:D003924		Arsenic|bisphenol A|Dietary Fats|Diethylnitrosamine|epigallocatechin gallate|Folic Acid|Glutathione|Particulate Matter|troglitazone|Vehicle Emissions	26.83	37
GPC1	48	2817	Diabetes Mellitus, Type 2	MESH:D003924		Ascorbic Acid|bisphenol A|Cadmium|Copper|Dietary Fats|Folic Acid|Lead|resveratrol|rosiglitazone|Zinc	26.83	48
IL17RB	82	55540	Diabetes Mellitus, Type 2	MESH:D003924		bisphenol A|Chromium|Dietary Fats|Folic Acid|Genistein|Mercury|Metformin|resveratrol|rosiglitazone|troglitazone	26.83	82
RUNX1T1	28	862	Diabetes Mellitus, Type 2	MESH:D003924		bisphenol A|Dietary Fats|Folic Acid|Lead|Nickel|Nicotine|pioglitazone|Plant Extracts|Vehicle Emissions|Zinc	26.83	28
TRPV6	11	55503	Diabetes Mellitus, Type 2	MESH:D003924		Ascorbic Acid|bisphenol A|Cadmium|Calcium|Copper|Curcumin|Lithocholic Acid|Manganese|Plant Extracts|Zinc	26.83	11
WIPF1	31	7456	Diabetes Mellitus, Type 2	MESH:D003924		Arsenic|bisphenol A|Diethylnitrosamine|Folic Acid|Glucose|Nickel|Silver|troglitazone|Vehicle Emissions|Zinc	26.83	31
IL24	42	11009	Diabetes Mellitus, Type 2	MESH:D003924		Arsenic|bisphenol A|Glucose|Nickel|Particulate Matter|Phthalic Acids|pioglitazone|Plant Extracts|resveratrol|troglitazone|Zinc	26.82	42
SPAG5	26	10615	Diabetes Mellitus, Type 2	MESH:D003924		bisphenol A|Diethylnitrosamine|Folic Acid|Genistein|Nickel|Plant Extracts|Polychlorinated Biphenyls|resveratrol|Silver|troglitazone|Vehicle Emissions	26.82	26
TFAP2A	24	7020	Diabetes Mellitus, Type 2	MESH:D003924		bisphenol A|Copper|Dietary Fats|Folic Acid|Genistein|Manganese|Particulate Matter|Phthalic Acids|Plant Extracts|resveratrol|Vehicle Emissions	26.82	24
A1BG	11	1	Diabetes Mellitus, Type 2	MESH:D003924		bisphenol A|Cadmium|Copper|Diethylnitrosamine|Fructose|Mercury|Nickel|Vehicle Emissions|Zinc	26.79	11
IL22	33	50616	Diabetes Mellitus, Type 2	MESH:D003924		bisphenol A|Copper|Dietary Fats|Glucose|Nickel|Particulate Matter|Plant Extracts|Silver|Streptozocin	26.79	33
PCP4	13	5121	Diabetes Mellitus, Type 2	MESH:D003924		Ascorbic Acid|bisphenol A|Diethylnitrosamine|Genistein|Nickel|Polychlorinated Biphenyls|resveratrol|Vehicle Emissions|Zinc	26.79	13
PRPF40A	21	55660	Diabetes Mellitus, Type 2	MESH:D003924		Air Pollutants|bisphenol A|daidzein|Dietary Fats|Diethylnitrosamine|Genistein|Glucose|Lead|Mercury	26.79	21
SETD7	30	80854	Diabetes Mellitus, Type 2	MESH:D003924		Berberine|bisphenol A|Dietary Fats|Glucose|Nickel|Particulate Matter|Plant Extracts|Streptozocin|Vehicle Emissions	26.79	30
USPL1	11	10208	Diabetes Mellitus, Type 2	MESH:D003924		bisphenol A|Copper|Folic Acid|Mercury|Particulate Matter|Plant Extracts|Silver|Vehicle Emissions|Zinc	26.79	11
WNT1	24	7471	Diabetes Mellitus, Type 2	MESH:D003924		bisphenol A|Curcumin|Dietary Fats|Folic Acid|Glucose|Nickel|Plant Extracts|resveratrol|Vehicle Emissions	26.79	24
BMP4	48	652	Diabetes Mellitus, Type 2	MESH:D003924		Arsenic|Ascorbic Acid|bisphenol A|Calcium|Copper|epigallocatechin gallate|Folic Acid|Genistein|Nicotine|Particulate Matter|resveratrol|rosiglitazone|Silver	26.78	48
RND3	80	390	Diabetes Mellitus, Type 2	MESH:D003924		bisphenol A|Cadmium|Copper|Dietary Fats|Lead|Metformin|Nicotine|Particulate Matter|rosiglitazone|troglitazone|Vehicle Emissions|Zinc	26.77	80
IFI27	19	3429	Diabetes Mellitus, Type 2	MESH:D003924		Ascorbic Acid|bisphenol A|cinnamic aldehyde|Dietary Fats|Diethylnitrosamine|Folic Acid|Nickel|Nicotine|Particulate Matter|Plant Extracts|Vehicle Emissions	26.71	19
PINK1	43	65018	Diabetes Mellitus, Type 2	MESH:D003924		bisphenol A|Blood Glucose|Cadmium|Copper|Curcumin|Glutathione|Lead|Plant Extracts|resveratrol|rosiglitazone|Superoxides	26.71	43
RPS6KB1	61	6198	Diabetes Mellitus, Type 2	MESH:D003924		bisphenol A|Cadmium|Calcium|Chromium|Curcumin|Genistein|ginsenoside Re|Glutathione|Phthalic Acids|pioglitazone|resveratrol|rosiglitazone|Superoxides|troglitazone|Niacinamide	26.71	61
SLC22A4	33	6583	Diabetes Mellitus, Type 2	MESH:D003924		bisphenol A|Cadmium|Cysteine|Dietary Fats|Diethylnitrosamine|Drugs, Chinese Herbal|mangiferin|Mercury|Plant Extracts|Silver|troglitazone	26.71	33
ACOT7	67	11332	Diabetes Mellitus, Type 2	MESH:D003924		Arsenic|bisphenol A|Dietary Fats|Diethylnitrosamine|Glucose|Nickel|resveratrol|rosiglitazone|troglitazone|Zinc	26.69	67
ALPI	59	248	Diabetes Mellitus, Type 2	MESH:D003924		Ascorbic Acid|bisphenol A|Cadmium|Dietary Fats|Genistein|Lead|mangiferin|resveratrol|rosiglitazone|troglitazone	26.69	59
CDC14B	28	8555	Diabetes Mellitus, Type 2	MESH:D003924		Air Pollutants|Arsenic|bisphenol A|Curcumin|Particulate Matter|Phthalic Acids|Plant Extracts|troglitazone|Vehicle Emissions|Zinc	26.69	28
CHGA	14	1113	Diabetes Mellitus, Type 2	MESH:D003924		bisphenol A|Cadmium|Clozapine|Copper|Dichlorodiphenyl Dichloroethylene|Lead|Nickel|Nicotine|resveratrol|Vehicle Emissions	26.69	14
COL18A1	33	80781	Diabetes Mellitus, Type 2	MESH:D003924		Arsenic|bisphenol A|Calcium|Diethylnitrosamine|Genistein|Particulate Matter|Plant Extracts|resveratrol|Silver|troglitazone|Vehicle Emissions|Zinc	26.68	33
NT5E	59	4907	Diabetes Mellitus, Type 2	MESH:D003924		bisphenol A|Copper|Dietary Fats|Diethylnitrosamine|Folic Acid|Genistein|Glutathione|Nickel|Particulate Matter|rosiglitazone|troglitazone|Vehicle Emissions	26.68	59
SOD-4	14	176336	Diabetes Mellitus, Type 2	MESH:D003924		Arsenic|Cadmium|Chromium|Iron|Mercury|Zinc	26.66	14
GNAT3	46	346562	Diabetes Mellitus, Type 2	MESH:D003924		bisphenol A|Diethylnitrosamine|Fructose|Lithocholic Acid|pioglitazone|rosiglitazone|troglitazone|Vehicle Emissions	26.64	46
IGHA1	7	3493	Diabetes Mellitus, Type 2	MESH:D003924		Air Pollutants|Cadmium|Copper|Lead|Nickel|Zinc	26.64	7
MZF1	24	7593	Diabetes Mellitus, Type 2	MESH:D003924		Air Pollutants|Arsenic|bisphenol A|Dietary Fats|Folic Acid|Mercury|Vehicle Emissions|Zinc	26.64	24
SLC7A5	68	8140	Diabetes Mellitus, Type 2	MESH:D003924		Arsenic|bisphenol A|Cysteine|daidzein|Genistein|Mercury|Metformin|Nickel|Nicotine|Particulate Matter|resveratrol|rosiglitazone|Vehicle Emissions	26.63	68
CIDEB	59	27141	Diabetes Mellitus, Type 2	MESH:D003924		Arsenic|bisphenol A|Cadmium|Dietary Fats|Folic Acid|Lead|Mercury|rosiglitazone|troglitazone	26.6	59
GABPA	48	2551	Diabetes Mellitus, Type 2	MESH:D003924		Air Pollutants|bisphenol A|Copper|Dietary Fats|Plant Extracts|resveratrol|rosiglitazone|Vehicle Emissions|Zinc	26.6	48
GRIK5	24	2901	Diabetes Mellitus, Type 2	MESH:D003924		Arsenic|bisphenol A|Clozapine|Dietary Fats|Diethylnitrosamine|Folic Acid|Lead|Particulate Matter|Vehicle Emissions	26.6	24
QPRT	42	23475	Diabetes Mellitus, Type 2	MESH:D003924		Arsenic|bisphenol A|Diethylnitrosamine|Nickel|Particulate Matter|Plant Extracts|resveratrol|rosiglitazone|Vehicle Emissions	26.6	42
SCHIP1	25	29970	Diabetes Mellitus, Type 2	MESH:D003924		Arsenic|bisphenol A|Dietary Fats|Diethylnitrosamine|Folic Acid|Genistein|Silver|Vehicle Emissions|Zinc	26.6	25
TMEM86A	36	144110	Diabetes Mellitus, Type 2	MESH:D003924		Arsenic|bisphenol A|Dietary Fats|Diethylnitrosamine|Folic Acid|Iron|Silver|troglitazone|Vehicle Emissions	26.6	36
ECI1	64	1632	Diabetes Mellitus, Type 2	MESH:D003924		Arsenic|bisphenol A|Cadmium|Copper|coumarin|Dietary Fats|Nickel|resveratrol|rosiglitazone|troglitazone|Zinc	26.59	64
GLRX	52	2745	Diabetes Mellitus, Type 2	MESH:D003924		Ascorbic Acid|bisphenol A|Cadmium|cinnamic aldehyde|Copper|Diethylnitrosamine|Glucose|Glutathione|Nickel|Phthalic Acids|rosiglitazone|troglitazone	26.59	52
PAH	58	5053	Diabetes Mellitus, Type 2	MESH:D003924		astaxanthine|bisphenol A|Cadmium|Curcumin|Dietary Fats|Diethylnitrosamine|Nickel|resveratrol|rosiglitazone|Streptozocin|Vehicle Emissions	26.59	58
ATG9B	22	285973	Diabetes Mellitus, Type 2	MESH:D003924		Arsenic|Copper|Dietary Fats|Nickel|Particulate Matter|Plant Extracts|Vehicle Emissions	26.57	22
ABCC9	76	10060	Diabetes Mellitus, Type 2	MESH:D003924		bisphenol A|Diethylnitrosamine|Genistein|Glyburide|Metformin|Phthalic Acids|pioglitazone|resveratrol|rosiglitazone|troglitazone	26.55	76
PFKL	62	5211	Diabetes Mellitus, Type 2	MESH:D003924		bisphenol A|Dietary Fats|Diethylnitrosamine|epigallocatechin gallate|Fructose|Glucose|rosiglitazone|troglitazone|Vehicle Emissions|Zinc	26.55	62
ARF1	19	375	Diabetes Mellitus, Type 2	MESH:D003924		Arsenic|bisphenol A|Cadmium|Copper|Folic Acid|Genistein|Nicotine|Phthalic Acids|resveratrol|Vehicle Emissions	26.54	19
FNDC3B	28	64778	Diabetes Mellitus, Type 2	MESH:D003924		Arsenic|bisphenol A|Copper|Dietary Fats|Diethylnitrosamine|epigallocatechin gallate|Folic Acid|Nickel|Phthalic Acids|resveratrol	26.54	28
IGKV3-20	5	28912	Diabetes Mellitus, Type 2	MESH:D003924		Cadmium|Copper|Lead|Nickel|Zinc	26.54	5
PRKAB2	51	5565	Diabetes Mellitus, Type 2	MESH:D003924		bisphenol A|Copper|Dietary Fats|Folic Acid|Lead|Metformin|Nickel|resveratrol|Vehicle Emissions|Zinc	26.54	51
TNNC1	22	7134	Diabetes Mellitus, Type 2	MESH:D003924		bisphenol A|Calcium|Copper|Dietary Fats|Diethylnitrosamine|Folic Acid|Nickel|Plant Extracts|resveratrol|Silver	26.54	22
SLC22A7	60	10864	Diabetes Mellitus, Type 2	MESH:D003924		Ascorbic Acid|Benzoic Acid|bisphenol A|Dietary Fats|Diethylnitrosamine|Enalapril|Folic Acid|Particulate Matter|resveratrol|rosiglitazone|troglitazone|Vehicle Emissions	26.5	60
CCNE2	21	9134	Diabetes Mellitus, Type 2	MESH:D003924		Arsenic|Ascorbic Acid|bisphenol A|Cadmium|Copper|coumarin|Diethylnitrosamine|Nickel|Particulate Matter|resveratrol|Silver|Vehicle Emissions|Zinc	26.48	21
COL2A1	18	1280	Diabetes Mellitus, Type 2	MESH:D003924		Amino Acids|Ascorbic Acid|Benzoic Acid|Berberine|bisphenol A|Curcumin|Cysteine|epigallocatechin gallate|Folic Acid|Genistein|Glucose|Plant Extracts|resveratrol|Pantothenic Acid	26.48	18
CXCL14	24	9547	Diabetes Mellitus, Type 2	MESH:D003924		bisphenol A|Cadmium|Curcumin|Dietary Fats|Diethylnitrosamine|Folic Acid|Genistein|Manganese|Particulate Matter|resveratrol|Silver	26.48	24
GAST	27	2520	Diabetes Mellitus, Type 2	MESH:D003924		bisphenol A|Cadmium|Calcium|Copper|Dietary Fats|Diethylnitrosamine|Glucose|Nitrendipine|resveratrol|Vehicle Emissions|Zinc	26.48	27
MCM10	24	55388	Diabetes Mellitus, Type 2	MESH:D003924		bisphenol A|Copper|Dietary Fats|Diethylnitrosamine|Folic Acid|Genistein|Nickel|Phthalic Acids|Polychlorinated Biphenyls|resveratrol|Silver	26.48	24
MVP	44	9961	Diabetes Mellitus, Type 2	MESH:D003924		Arsenic|bisphenol A|Copper|Dietary Fats|Diethylnitrosamine|epigallocatechin gallate|Glucose|Nickel|resveratrol|troglitazone|Vehicle Emissions	26.48	44
ADAMTS2	23	9509	Diabetes Mellitus, Type 2	MESH:D003924		Arsenic|bisphenol A|Dietary Fats|Diethylnitrosamine|Folic Acid|Genistein|Lead|Plant Extracts|Silver	26.41	23
ADTRP	46	84830	Diabetes Mellitus, Type 2	MESH:D003924		bisphenol A|Copper|Diethylnitrosamine|Genistein|Manganese|Nicotine|rosiglitazone|troglitazone|Vehicle Emissions	26.41	46
ASAP1	27	50807	Diabetes Mellitus, Type 2	MESH:D003924		Arsenic|bisphenol A|Drugs, Chinese Herbal|epigallocatechin gallate|Nickel|Levonorgestrel|troglitazone|Vehicle Emissions|Zinc	26.41	27
BEX4	20	56271	Diabetes Mellitus, Type 2	MESH:D003924		bisphenol A|Cadmium|Dietary Fats|Diethylnitrosamine|Folic Acid|Genistein|Nickel|resveratrol|Vehicle Emissions	26.41	20
HDAC8	10	55869	Diabetes Mellitus, Type 2	MESH:D003924		Berberine|bisphenol A|Curcumin|epigallocatechin gallate|Iron|Nickel|Plant Extracts|Vehicle Emissions|Zinc	26.41	10
SGPP1	20	81537	Diabetes Mellitus, Type 2	MESH:D003924		bisphenol A|Cadmium|daidzein|Dietary Fats|Diethylnitrosamine|Genistein|Glucose|Nicotine|Vehicle Emissions	26.41	20
SNRPA	28	6626	Diabetes Mellitus, Type 2	MESH:D003924		bisphenol A|Chromium|Copper|Diethylnitrosamine|Genistein|Mercury|resveratrol|troglitazone|Vehicle Emissions	26.41	28
ACADSB	48	36	Diabetes Mellitus, Type 2	MESH:D003924		bisphenol A|Cadmium|Copper|Dietary Fats|epigallocatechin gallate|resveratrol|rosiglitazone|topiramate|Vehicle Emissions|Zinc	26.4	48
CRYZ	34	1429	Diabetes Mellitus, Type 2	MESH:D003924		bisphenol A|Copper|Dietary Fats|Drugs, Chinese Herbal|Lead|Mercury|Plant Extracts|resveratrol|Streptozocin|Zinc	26.4	34
ERN1	52	2081	Diabetes Mellitus, Type 2	MESH:D003924		bisphenol A|Cadmium|Curcumin|Dietary Fats|Fatty Acids, Nonesterified|Folic Acid|Glucose|Nicotine|orlistat|Plant Extracts|resveratrol|Streptozocin|troglitazone	26.4	52
ETFA	57	2108	Diabetes Mellitus, Type 2	MESH:D003924		bisphenol A|Cadmium|Dietary Fats|Folic Acid|Nicotine|Plant Extracts|resveratrol|rosiglitazone|Streptozocin|Vehicle Emissions	26.4	57
ARHGAP9	32	64333	Diabetes Mellitus, Type 2	MESH:D003924		bisphenol A|Folic Acid|Glucose|Nickel|resveratrol|Silver|Streptozocin|Vehicle Emissions	26.37	32
ATP5F1A	34	498	Diabetes Mellitus, Type 2	MESH:D003924		bisphenol A|Cadmium|Copper|Glucose|Nickel|Phthalic Acids|Plant Extracts|resveratrol|Streptozocin|Vehicle Emissions|Zinc	26.37	34
MIR16	55	100313997	Diabetes Mellitus, Type 2	MESH:D003924		bisphenol A|Dietary Fats|Diethylnitrosamine|Genistein|Phthalic Acids|rosiglitazone|troglitazone|Zinc	26.37	55
MRPS18A	36	55168	Diabetes Mellitus, Type 2	MESH:D003924		bisphenol A|epigallocatechin gallate|Folic Acid|Genistein|Nickel|resveratrol|rosiglitazone|Vehicle Emissions	26.37	36
MUC1	20	4582	Diabetes Mellitus, Type 2	MESH:D003924		Arsenic|bisphenol A|Cadmium|Diethylnitrosamine|Folic Acid|Genistein|Particulate Matter|Plant Extracts|resveratrol|Vehicle Emissions|Zinc	26.37	20
PPP1R16B	12	26051	Diabetes Mellitus, Type 2	MESH:D003924		Arsenic|bisphenol A|Cadmium|Folic Acid|Iron|Lead|Nickel|Vehicle Emissions	26.37	12
SLC1A5	54	6510	Diabetes Mellitus, Type 2	MESH:D003924		Arsenic|bisphenol A|Copper|Dietary Fats|Diethylnitrosamine|Folic Acid|Genistein|Manganese|Nickel|resveratrol|rosiglitazone	26.37	54
TAGLN2	24	8407	Diabetes Mellitus, Type 2	MESH:D003924		bisphenol A|Copper|Dietary Fats|Diethylnitrosamine|Folic Acid|Lead|Manganese|Nickel|Nicotine|resveratrol|Vehicle Emissions	26.37	24
TGIF1	25	7050	Diabetes Mellitus, Type 2	MESH:D003924		bisphenol A|Copper|Dietary Fats|Diethylnitrosamine|epigallocatechin gallate|Folic Acid|Iron|Particulate Matter|resveratrol|Vehicle Emissions|Zinc	26.37	25
ASS1	29	445	Diabetes Mellitus, Type 2	MESH:D003924		bisphenol A|Copper|Diethylnitrosamine|Folic Acid|Genistein|Phthalic Acids|resveratrol|Silver|topiramate|troglitazone|Vehicle Emissions|Zinc	26.32	29
ATG12	32	9140	Diabetes Mellitus, Type 2	MESH:D003924		bisphenol A|Cadmium|Dietary Fats|Nickel|Particulate Matter|Plant Extracts|resveratrol|Streptozocin|Vehicle Emissions|Zinc	26.27	32
SNX10	57	29887	Diabetes Mellitus, Type 2	MESH:D003924		bisphenol A|Cadmium|Dietary Fats|Diethylnitrosamine|Lead|Nickel|Plant Extracts|resveratrol|rosiglitazone|troglitazone	26.27	57
SPINK1	50	6690	Diabetes Mellitus, Type 2	MESH:D003924		Arsenic|bisphenol A|Cadmium|Copper|Dietary Fats|Diethylnitrosamine|Folic Acid|Mercury|Nickel|rosiglitazone|Zinc	26.27	50
TNFSF9	29	8744	Diabetes Mellitus, Type 2	MESH:D003924		Arsenic|bisphenol A|Copper|Drugs, Chinese Herbal|Genistein|Lead|Plant Extracts|Silver|troglitazone|Vehicle Emissions|Zinc	26.27	29
CHAC1	26	79094	Diabetes Mellitus, Type 2	MESH:D003924		Air Pollutants|bisphenol A|Cadmium|Copper|Dietary Fats|Drugs, Chinese Herbal|epigallocatechin gallate|Folic Acid|Genistein|Glucose|Mercury|Zinc	26.24	26
HRH1	20	3269	Diabetes Mellitus, Type 2	MESH:D003924		bisphenol A|Cadmium|Calcium|Clozapine|Dietary Fats|Lead|Magnesium|Nickel|Particulate Matter|Plant Extracts|Vehicle Emissions|Zinc	26.24	20
MAP3K4	41	4216	Diabetes Mellitus, Type 2	MESH:D003924		Arsenic|bisphenol A|Dietary Fats|Glucose|Particulate Matter|Plant Extracts|resveratrol|troglitazone|Vehicle Emissions	26.23	41
NBR1	23	4077	Diabetes Mellitus, Type 2	MESH:D003924		Air Pollutants|bisphenol A|Glucose|Lead|Nickel|Particulate Matter|Plant Extracts|troglitazone|Vehicle Emissions	26.23	23
RPL28	19	6158	Diabetes Mellitus, Type 2	MESH:D003924		bisphenol A|Cadmium|Copper|Dietary Fats|Diethylnitrosamine|epigallocatechin gallate|Genistein|Mercury|Vehicle Emissions	26.23	19
SCN3A	49	6328	Diabetes Mellitus, Type 2	MESH:D003924		Arsenic|bisphenol A|Cadmium|Folic Acid|Nickel|rosiglitazone|Silver|troglitazone|Vehicle Emissions	26.23	49
IGFBP1	71	3484	Diabetes Mellitus, Type 2	MESH:D003924		bisphenol A|Curcumin|Dietary Fats|Diethylnitrosamine|Enalapril|Folic Acid|Genistein|Metformin|Plant Extracts|Polychlorinated Biphenyls|resveratrol|troglitazone|Niacinamide|Zinc	26.22	71
FLT1	47	2321	Diabetes Mellitus, Type 2	MESH:D003924		Ascorbic Acid|bisphenol A|Cadmium|Curcumin|Diethylnitrosamine|Drugs, Chinese Herbal|Folic Acid|Nickel|resveratrol|Silver|Streptozocin|troglitazone|Zinc	26.18	47
AHCY	20	191	Diabetes Mellitus, Type 2	MESH:D003924		Arsenic|bisphenol A|Cadmium|Copper|Diethylnitrosamine|epigallocatechin gallate|Folic Acid|Phthalic Acids|resveratrol|Vehicle Emissions|Zinc	26.16	20
CLIC4	33	25932	Diabetes Mellitus, Type 2	MESH:D003924		bisphenol A|Copper|Dietary Fats|Drugs, Chinese Herbal|Folic Acid|Genistein|Nickel|Particulate Matter|Streptozocin|Vehicle Emissions|Zinc	26.16	33
COL12A1	17	1303	Diabetes Mellitus, Type 2	MESH:D003924		bisphenol A|Cadmium|Copper|Genistein|Glucose|Manganese|Nickel|Plant Extracts|Polychlorinated Biphenyls|resveratrol|Silver	26.16	17
FMO5	57	2330	Diabetes Mellitus, Type 2	MESH:D003924		Air Pollutants|Ascorbic Acid|bisphenol A|cinnamic aldehyde|Dietary Fats|Diethylnitrosamine|Nickel|Plant Extracts|rosiglitazone|troglitazone|Zinc	26.16	57
SDF2L1	83	23753	Diabetes Mellitus, Type 2	MESH:D003924		bisphenol A|coumarin|Dietary Fats|Folic Acid|Glutathione|Metformin|Nickel|resveratrol|rosiglitazone|troglitazone|Zinc	26.16	83
CYP8B1	76	1582	Diabetes Mellitus, Type 2	MESH:D003924		Arsenic|bisphenol A|Dichlorodiphenyl Dichloroethylene|Dietary Fats|Diethylnitrosamine|ginsenoside Re|Lithocholic Acid|resveratrol|rosiglitazone|Streptozocin|troglitazone|Vehicle Emissions	26.15	76
EPCAM	41	4072	Diabetes Mellitus, Type 2	MESH:D003924		Arsenic|bisphenol A|Copper|Dietary Fats|Diethylnitrosamine|Folic Acid|Genistein|Lead|Nickel|resveratrol|Streptozocin|Vehicle Emissions	26.15	41
KLF5	52	688	Diabetes Mellitus, Type 2	MESH:D003924		bisphenol A|Copper|Dietary Fats|Drugs, Chinese Herbal|Folic Acid|Particulate Matter|pioglitazone|Plant Extracts|resveratrol|rosiglitazone|Silver|Vehicle Emissions	26.15	52
DDX49	24	54555	Diabetes Mellitus, Type 2	MESH:D003924		bisphenol A|Copper|Folic Acid|resveratrol|Silver|troglitazone|Vehicle Emissions	26.14	24
DUOXA1	28	90527	Diabetes Mellitus, Type 2	MESH:D003924		bisphenol A|Dietary Fats|Folic Acid|Genistein|Nickel|Plant Extracts|troglitazone	26.14	28
IRF2BP1	11	26145	Diabetes Mellitus, Type 2	MESH:D003924		Arsenic|bisphenol A|daidzein|Folic Acid|Genistein|Plant Extracts|Vehicle Emissions	26.14	11
LHFPL4	21	375323	Diabetes Mellitus, Type 2	MESH:D003924		Arsenic|bisphenol A|Copper|Diethylnitrosamine|Folic Acid|pioglitazone|Plant Extracts	26.14	21
CHD2	37	1106	Diabetes Mellitus, Type 2	MESH:D003924		Arsenic|bisphenol A|Cadmium|Copper|Dietary Fats|Drugs, Chinese Herbal|Nicotine|Silver|troglitazone|Zinc	26.13	37
OPA1	50	4976	Diabetes Mellitus, Type 2	MESH:D003924		bisphenol A|Curcumin|Dietary Fats|Diethylnitrosamine|Glucose|Particulate Matter|Plant Extracts|resveratrol|rosiglitazone|Vehicle Emissions	26.13	50
PPP2CB	38	5516	Diabetes Mellitus, Type 2	MESH:D003924		Arsenic|bisphenol A|Clozapine|Copper|Lead|Nickel|resveratrol|Silver|Streptozocin|Zinc	26.13	38
TTPA	34	7274	Diabetes Mellitus, Type 2	MESH:D003924		alpha-Tocopherol|bisphenol A|Chromium|Copper|Dietary Fats|Diethylnitrosamine|Phthalic Acids|Silver|troglitazone|Vehicle Emissions	26.13	34
UQCRC1	75	7384	Diabetes Mellitus, Type 2	MESH:D003924		Arsenic|bisphenol A|Copper|Dietary Fats|epigallocatechin gallate|Lead|resveratrol|rosiglitazone|Streptozocin|troglitazone	26.13	75
CLEC3B	50	7123	Diabetes Mellitus, Type 2	MESH:D003924		Arsenic|bisphenol A|Copper|Nickel|Plant Extracts|rosiglitazone|Silver|troglitazone	26.1	50
SULT4A1	18	25830	Diabetes Mellitus, Type 2	MESH:D003924		Arsenic|bisphenol A|Copper|Diethylnitrosamine|Folic Acid|Lead|resveratrol|Zinc	26.1	18
THG1L	16	54974	Diabetes Mellitus, Type 2	MESH:D003924		Air Pollutants|Arsenic|bisphenol A|Folic Acid|Glucose|Nickel|Plant Extracts|Vehicle Emissions	26.1	16
CYB5R3	28	1727	Diabetes Mellitus, Type 2	MESH:D003924		Bezafibrate|bisphenol A|Copper|Dietary Fats|Diethylnitrosamine|Folic Acid|Genistein|Particulate Matter|resveratrol|Vehicle Emissions|Zinc	26.05	28
LYPLA1	16	10434	Diabetes Mellitus, Type 2	MESH:D003924		Arsenic|bisphenol A|Calcium|Diethylnitrosamine|Iron|Lithocholic Acid|Particulate Matter|Vehicle Emissions|Zinc	26.05	16
NCOA3	27	8202	Diabetes Mellitus, Type 2	MESH:D003924		bisphenol A|Copper|Drugs, Chinese Herbal|Genistein|Mercury|Nickel|Polychlorinated Biphenyls|resveratrol|Silver|troglitazone|Zinc	26.05	27
CHDH	27	55349	Diabetes Mellitus, Type 2	MESH:D003924		Arsenic|bisphenol A|Copper|Diethylnitrosamine|Lead|Nickel|Pesticides|troglitazone|Vehicle Emissions	26.04	27
GADD45G	53	10912	Diabetes Mellitus, Type 2	MESH:D003924		bisphenol A|Cadmium|Copper|Dietary Fats|Diethylnitrosamine|Folic Acid|Genistein|Glucose|Mercury|Nickel|resveratrol|rosiglitazone|Vehicle Emissions	26.04	53
GEMIN4	46	50628	Diabetes Mellitus, Type 2	MESH:D003924		Air Pollutants|bisphenol A|Copper|Particulate Matter|pioglitazone|rosiglitazone|Silver|troglitazone|Vehicle Emissions	26.04	46
RCC2	28	55920	Diabetes Mellitus, Type 2	MESH:D003924		Arsenic|bisphenol A|Lead|Particulate Matter|Phthalic Acids|Plant Extracts|troglitazone|Vehicle Emissions|Zinc	26.04	28
RNF213	24	57674	Diabetes Mellitus, Type 2	MESH:D003924		Air Pollutants|Arsenic|bisphenol A|Dietary Fats|epigallocatechin gallate|Nickel|Plant Extracts|Polychlorinated Biphenyls|Silver	26.04	24
FANCA	28	2175	Diabetes Mellitus, Type 2	MESH:D003924		Arsenic|bisphenol A|Copper|Dietary Fats|Folic Acid|Lead|Nickel|Polychlorinated Biphenyls|resveratrol|Vehicle Emissions	26	28
OLFM1	19	10439	Diabetes Mellitus, Type 2	MESH:D003924		Arsenic|bisphenol A|Copper|Diethylnitrosamine|Genistein|Manganese|Phthalic Acids|Polychlorinated Biphenyls|resveratrol|Vehicle Emissions	26	19
RARRES2	33	5919	Diabetes Mellitus, Type 2	MESH:D003924		bisphenol A|Blood Glucose|Dietary Fats|Diethylnitrosamine|Nickel|Particulate Matter|Phthalic Acids|Silver|troglitazone|Vehicle Emissions	26	33
SPSB1	47	80176	Diabetes Mellitus, Type 2	MESH:D003924		Arsenic|bisphenol A|Copper|Drugs, Chinese Herbal|Folic Acid|Genistein|Glucose|Metformin|Vehicle Emissions|Zinc	26	47
TLR6	51	10333	Diabetes Mellitus, Type 2	MESH:D003924		Arsenic|bisphenol A|Dietary Fats|Folic Acid|mangiferin|Nickel|rosiglitazone|Silver|Vehicle Emissions|Zinc	26	51
CSF1	66	1435	Diabetes Mellitus, Type 2	MESH:D003924		Arsenic|bisphenol A|Curcumin|Dietary Fats|Genistein|Nickel|Particulate Matter|resveratrol|rosiglitazone|troglitazone|Vehicle Emissions|Zinc	25.98	66
DIABLO	61	56616	Diabetes Mellitus, Type 2	MESH:D003924		alpha-Tocopherol|bisphenol A|cinnamic aldehyde|Curcumin|Diethylnitrosamine|epigallocatechin gallate|Folic Acid|Metformin|Particulate Matter|resveratrol|Streptozocin|Vehicle Emissions	25.98	61
CENPA	35	1058	Diabetes Mellitus, Type 2	MESH:D003924		bisphenol A|Cadmium|Dietary Fats|Diethylnitrosamine|epigallocatechin gallate|Folic Acid|Genistein|Polychlorinated Biphenyls|resveratrol|Silver|troglitazone	25.95	35
GSTM5	30	2949	Diabetes Mellitus, Type 2	MESH:D003924		bisphenol A|Cadmium|Copper|coumarin|Diethylnitrosamine|Folic Acid|Genistein|Glutathione|Nickel|Streptozocin|Vehicle Emissions	25.95	30
TNFRSF9	40	3604	Diabetes Mellitus, Type 2	MESH:D003924		bisphenol A|Copper|coumarin|Dietary Fats|epigallocatechin gallate|Folic Acid|Glucose|Polychlorinated Biphenyls|resveratrol|troglitazone|Zinc	25.95	40
HSPA8	31	3312	Diabetes Mellitus, Type 2	MESH:D003924		Arsenic|bisphenol A|Cadmium|cinnamic aldehyde|Copper|Folic Acid|Iron|Lead|Manganese|Mercury|Nickel|Particulate Matter|Silver|troglitazone|Vehicle Emissions	25.94	31
THRB	27	7068	Diabetes Mellitus, Type 2	MESH:D003924		Arsenic|Bezafibrate|bisphenol A|Cadmium|Clozapine|Copper|Dichlorodiphenyl Dichloroethylene|Diethylnitrosamine|Folic Acid|Genistein|Pesticides|resveratrol|Thiazolidinediones|Zinc	25.91	27
APH1B	20	83464	Diabetes Mellitus, Type 2	MESH:D003924		Air Pollutants|bisphenol A|Copper|Dietary Fats|Diethylnitrosamine|epigallocatechin gallate|Folic Acid|Silver|Vehicle Emissions	25.87	20
FGF13	14	2258	Diabetes Mellitus, Type 2	MESH:D003924		Arsenic|bisphenol A|Cadmium|Copper|Genistein|Nickel|Particulate Matter|Phthalic Acids|Vehicle Emissions	25.87	14
PNLIP	51	5406	Diabetes Mellitus, Type 2	MESH:D003924		bisphenol A|Copper|Fatty Acids, Nonesterified|Iron|Manganese|orlistat|rosiglitazone|Triglycerides|troglitazone	25.87	51
TMOD2	19	29767	Diabetes Mellitus, Type 2	MESH:D003924		bisphenol A|Dietary Fats|Diethylnitrosamine|Lead|Nickel|Levonorgestrel|Plant Extracts|Vehicle Emissions|Zinc	25.87	19
ZSWIM6	12	57688	Diabetes Mellitus, Type 2	MESH:D003924		Air Pollutants|bisphenol A|Copper|Nickel|Particulate Matter|resveratrol|Silver|Vehicle Emissions|Zinc	25.87	12
AARS	39	16	Diabetes Mellitus, Type 2	MESH:D003924		Ascorbic Acid|bisphenol A|Copper|Curcumin|Genistein|Metformin|Nickel|Particulate Matter|Vehicle Emissions|Zinc	25.86	39
COX5B	39	1329	Diabetes Mellitus, Type 2	MESH:D003924		astaxanthine|bisphenol A|Cadmium|Copper|Diethylnitrosamine|Genistein|Glucose|Particulate Matter|rosiglitazone|Vehicle Emissions	25.86	39
DCT	34	1638	Diabetes Mellitus, Type 2	MESH:D003924		bisphenol A|Dietary Fats|Diethylnitrosamine|Drugs, Chinese Herbal|Genistein|Nickel|Plant Extracts|resveratrol|troglitazone|Vehicle Emissions	25.86	34
GYS2	68	2998	Diabetes Mellitus, Type 2	MESH:D003924		bisphenol A|Dietary Fats|Diethylnitrosamine|nymphayol|resveratrol|rosiglitazone|Streptozocin|troglitazone|Vehicle Emissions|Niacinamide	25.86	68
PPFIBP1	46	8496	Diabetes Mellitus, Type 2	MESH:D003924		bisphenol A|cinnamic aldehyde|Dietary Fats|Drugs, Chinese Herbal|epigallocatechin gallate|Genistein|Metformin|Nickel|Polychlorinated Biphenyls|Vehicle Emissions	25.86	46
TLR1	18	7096	Diabetes Mellitus, Type 2	MESH:D003924		Air Pollutants|Arsenic|Curcumin|Diethylnitrosamine|Folic Acid|Genistein|Nickel|Plant Extracts|resveratrol|Vehicle Emissions	25.86	18
GGTA1	52	14594	Diabetes Mellitus, Type 2	MESH:D003924		Arsenic|bisphenol A|Curcumin|Diethylnitrosamine|Glucose|Polychlorinated Biphenyls|rosiglitazone|troglitazone	25.85	52
KCNE4	22	23704	Diabetes Mellitus, Type 2	MESH:D003924		Arsenic|bisphenol A|Dietary Fats|Lead|Nickel|Plant Extracts|Polychlorinated Biphenyls|Vehicle Emissions	25.85	22
UBE2R2	33	54926	Diabetes Mellitus, Type 2	MESH:D003924		bisphenol A|Cadmium|Clozapine|Dietary Fats|Glucose|Heme|Lead|troglitazone	25.85	33
COL5A2	35	1290	Diabetes Mellitus, Type 2	MESH:D003924		Arsenic|bisphenol A|Chromium|Copper|Curcumin|Diethylnitrosamine|Folic Acid|Glucose|Particulate Matter|troglitazone|Vehicle Emissions	25.84	35
COL6A1	61	1291	Diabetes Mellitus, Type 2	MESH:D003924		bisphenol A|Dietary Fats|Diethylnitrosamine|epigallocatechin gallate|Folic Acid|Genistein|Glucose|Nicotine|resveratrol|rosiglitazone|Streptozocin	25.84	61
CYP4A10	64	13117	Diabetes Mellitus, Type 2	MESH:D003924		Ascorbic Acid|Berberine|Bezafibrate|bisphenol A|Dietary Fats|Diethylnitrosamine|Folic Acid|Lithocholic Acid|Metformin|Streptozocin|Zinc	25.84	64
GSTA5	33	221357	Diabetes Mellitus, Type 2	MESH:D003924		bisphenol A|Copper|coumarin|Curcumin|Cysteine|Diethylnitrosamine|Glutathione|Iron|Nickel|Phthalic Acids|resveratrol|Streptozocin	25.81	33
HBB	18	3043	Diabetes Mellitus, Type 2	MESH:D003924		S-Adenosylmethionine|bisphenol A|Cadmium|cinnamic aldehyde|Copper|Diethylnitrosamine|Glucose|Hemin|Lead|Nickel|resveratrol|Zinc	25.81	18
CACNG5	13	27091	Diabetes Mellitus, Type 2	MESH:D003924		Arsenic|bisphenol A|Calcium|Copper|Diethylnitrosamine|Phthalic Acids|Plant Extracts	25.74	13
HIST1H1C	53	3006	Diabetes Mellitus, Type 2	MESH:D003924		Air Pollutants|bisphenol A|Copper|Diethylnitrosamine|epigallocatechin gallate|Genistein|Glucose|Metformin|Nickel|troglitazone|Vehicle Emissions	25.74	53
HMGA2	23	8091	Diabetes Mellitus, Type 2	MESH:D003924		Arsenic|bisphenol A|Cadmium|Diethylnitrosamine|Folic Acid|Genistein|Glucose|Lead|resveratrol|Vehicle Emissions|Zinc	25.74	23
KRT9	16	3857	Diabetes Mellitus, Type 2	MESH:D003924		bisphenol A|Cadmium|Copper|Dietary Fats|Lead|Nickel|Zinc	25.74	16
MX1	25	4599	Diabetes Mellitus, Type 2	MESH:D003924		Arsenic|bisphenol A|cinnamic aldehyde|Copper|Dietary Fats|epigallocatechin gallate|Genistein|Nickel|Plant Extracts|Silver|Vehicle Emissions	25.74	25
APLP2	36	334	Diabetes Mellitus, Type 2	MESH:D003924		bisphenol A|Cadmium|Copper|Genistein|Glutathione|Lead|Plant Extracts|rosiglitazone|Silver|Zinc	25.73	36
ATP1A1	27	476	Diabetes Mellitus, Type 2	MESH:D003924		bisphenol A|Cadmium|Calcium|Copper|Dietary Fats|Diethylnitrosamine|Genistein|Glucose|Lead|resveratrol|Vehicle Emissions|Zinc	25.73	27
BCL10	20	8915	Diabetes Mellitus, Type 2	MESH:D003924		Arsenic|bisphenol A|Curcumin|Diethylnitrosamine|Genistein|Plant Extracts|Polychlorinated Biphenyls|resveratrol|Vehicle Emissions|Zinc	25.73	20
DNAJB4	24	11080	Diabetes Mellitus, Type 2	MESH:D003924		Air Pollutants|bisphenol A|Cadmium|cinnamic aldehyde|Copper|epigallocatechin gallate|Particulate Matter|Polychlorinated Biphenyls|Silver|troglitazone|Vehicle Emissions|Zinc	25.73	24
EFHD1	21	80303	Diabetes Mellitus, Type 2	MESH:D003924		bisphenol A|daidzein|Dietary Fats|Folic Acid|Genistein|Nickel|Nicotine|Plant Extracts|resveratrol|Vehicle Emissions	25.73	21
ITGB3	52	3690	Diabetes Mellitus, Type 2	MESH:D003924		bisphenol A|Curcumin|Dietary Fats|Genistein|Glucose|Lead|Nickel|Nicotine|Particulate Matter|resveratrol|rosiglitazone|Vehicle Emissions	25.73	52
KLKB1	48	3818	Diabetes Mellitus, Type 2	MESH:D003924		bisphenol A|Cadmium|Diethylnitrosamine|Drugs, Chinese Herbal|Glutathione|Lead|rosiglitazone|troglitazone|Vehicle Emissions|Zinc	25.73	48
KRT14	10	3861	Diabetes Mellitus, Type 2	MESH:D003924		Cadmium|Copper|Diethylnitrosamine|Folic Acid|Genistein|Lead|Nickel|Plant Extracts|Vehicle Emissions|Zinc	25.73	10
LRRFIP1	28	9208	Diabetes Mellitus, Type 2	MESH:D003924		Air Pollutants|Arsenic|bisphenol A|Dietary Fats|epigallocatechin gallate|Lead|Mercury|Nicotine|Plant Extracts|resveratrol	25.73	28
NPPA	72	4878	Diabetes Mellitus, Type 2	MESH:D003924		Angiotensin-Converting Enzyme Inhibitors|Arsenic|bisphenol A|Blood Glucose|Curcumin|Dietary Fats|Drugs, Chinese Herbal|Enalapril|Glucose|irbesartan|Manganese|Plant Extracts|resveratrol|rosiglitazone|Streptozocin	25.73	72
RRBP1	37	6238	Diabetes Mellitus, Type 2	MESH:D003924		bisphenol A|Cadmium|Dietary Fats|Folic Acid|Glucose|Mercury|Nickel|resveratrol|troglitazone|Zinc	25.73	37
SLC10A2	49	6555	Diabetes Mellitus, Type 2	MESH:D003924		bisphenol A|Dichlorodiphenyl Dichloroethylene|Diethylnitrosamine|epigallocatechin gallate|Folic Acid|Genistein|Lithocholic Acid|resveratrol|rosiglitazone|troglitazone	25.73	49
SRD5A1	21	6715	Diabetes Mellitus, Type 2	MESH:D003924		bisphenol A|Cadmium|Dietary Fats|Diethylnitrosamine|Folic Acid|Lead|Levonorgestrel|Particulate Matter|Plant Extracts|Silver|Vehicle Emissions|Zinc	25.73	21
STARD4	39	134429	Diabetes Mellitus, Type 2	MESH:D003924		Arsenic|bisphenol A|Dietary Fats|Folic Acid|Heme|Nickel|Plant Extracts|resveratrol|Silver|troglitazone	25.73	39
CAV3	42	859	Diabetes Mellitus, Type 2	MESH:D003924		bisphenol A|Calcium|Chromium|Glucose|Manganese|pioglitazone|Plant Extracts|resveratrol|Streptozocin	25.69	42
CLCN5	21	1184	Diabetes Mellitus, Type 2	MESH:D003924		bisphenol A|Dietary Fats|Diethylnitrosamine|Folic Acid|Nickel|Plant Extracts|resveratrol|Silver|Vehicle Emissions	25.69	21
CREBZF	35	58487	Diabetes Mellitus, Type 2	MESH:D003924		bisphenol A|Dietary Fats|epigallocatechin gallate|Particulate Matter|Phthalic Acids|resveratrol|troglitazone|Vehicle Emissions|Zinc	25.69	35
GOLM1	33	51280	Diabetes Mellitus, Type 2	MESH:D003924		bisphenol A|Dietary Fats|Diethylnitrosamine|Folic Acid|Genistein|Glucose|Phthalic Acids|troglitazone|Vehicle Emissions	25.69	33
SOBP	10	55084	Diabetes Mellitus, Type 2	MESH:D003924		bisphenol A|Copper|Folic Acid|Lead|Nickel|Levonorgestrel|Phthalic Acids|Plant Extracts|Vehicle Emissions	25.69	10
DLGAP5	54	9787	Diabetes Mellitus, Type 2	MESH:D003924		Ascorbic Acid|bisphenol A|Cadmium|Copper|epigallocatechin gallate|Folic Acid|Genistein|Metformin|resveratrol|troglitazone|Zinc	25.64	54
MAP3K5	50	4217	Diabetes Mellitus, Type 2	MESH:D003924		Ascorbic Acid|bisphenol A|Copper|Dietary Fats|Drugs, Chinese Herbal|efavirenz|Glucose|Particulate Matter|Plant Extracts|resveratrol|Streptozocin|troglitazone	25.64	50
CDH11	26	1009	Diabetes Mellitus, Type 2	MESH:D003924		Arsenic|bisphenol A|Copper|Curcumin|Dietary Fats|Diethylnitrosamine|Lead|Nicotine|Particulate Matter|Phthalic Acids	25.6	26
CSN2	43	1447	Diabetes Mellitus, Type 2	MESH:D003924		bisphenol A|Cadmium|Dietary Fats|Genistein|rosiglitazone|Silver|Vehicle Emissions|Zinc	25.6	43
CTR9	17	9646	Diabetes Mellitus, Type 2	MESH:D003924		Arsenic|bisphenol A|Copper|Lead|Nickel|Plant Extracts|resveratrol|Vehicle Emissions	25.6	17
DRD4	21	1815	Diabetes Mellitus, Type 2	MESH:D003924		bisphenol A|Cadmium|Clozapine|Copper|Dietary Fats|Folic Acid|Mercury|Plant Extracts|Silver|Zinc	25.6	21
LRRN1	30	57633	Diabetes Mellitus, Type 2	MESH:D003924		Arsenic|bisphenol A|Dietary Fats|Folic Acid|Lead|Nickel|pioglitazone|Vehicle Emissions	25.6	30
MFN2	26	9927	Diabetes Mellitus, Type 2	MESH:D003924		Alloxan|bisphenol A|Blood Glucose|Cadmium|Copper|Dietary Fats|Genistein|Particulate Matter|resveratrol|Zinc	25.6	26
MIR10A	39	406902	Diabetes Mellitus, Type 2	MESH:D003924		Arsenic|Dietary Fats|Lead|Mercury|Particulate Matter|resveratrol|Streptozocin|Zinc	25.6	39
NEDD4	29	4734	Diabetes Mellitus, Type 2	MESH:D003924		Arsenic|bisphenol A|Calcium|Clozapine|Copper|Dietary Fats|epigallocatechin gallate|Folic Acid|Phthalic Acids|resveratrol	25.6	29
PCSK1N	18	27344	Diabetes Mellitus, Type 2	MESH:D003924		bisphenol A|Cadmium|Clozapine|Dietary Fats|Diethylnitrosamine|Folic Acid|Lead|Plant Extracts	25.6	18
S100G	13	795	Diabetes Mellitus, Type 2	MESH:D003924		Ascorbic Acid|bisphenol A|Calcium|Curcumin|Diethylnitrosamine|Folic Acid|Genistein|Glucose|Lithocholic Acid|Vehicle Emissions	25.6	13
SIM2	32	6493	Diabetes Mellitus, Type 2	MESH:D003924		bisphenol A|Curcumin|Dietary Fats|Folic Acid|Glucose|Nickel|Particulate Matter|Streptozocin	25.6	32
SLC25A5	60	292	Diabetes Mellitus, Type 2	MESH:D003924		bisphenol A|Cadmium|Copper|Dietary Fats|Fructose|Nickel|resveratrol|rosiglitazone|Streptozocin|Vehicle Emissions	25.6	60
SLC26A11	41	284129	Diabetes Mellitus, Type 2	MESH:D003924		Arsenic|bisphenol A|Iron|Lead|resveratrol|rosiglitazone|Silver|Vehicle Emissions	25.6	41
ST3GAL1	63	6482	Diabetes Mellitus, Type 2	MESH:D003924		Arsenic|bisphenol A|Dietary Fats|Lithocholic Acid|Nickel|pioglitazone|Plant Extracts|resveratrol|rosiglitazone|troglitazone	25.6	63
ARG2	25	384	Diabetes Mellitus, Type 2	MESH:D003924		Arsenic|bisphenol A|Copper|Diethylnitrosamine|Folic Acid|Glucose|Mercury|Nickel|Particulate Matter|Pesticides|resveratrol|Zinc	25.56	25
PPIA	15	5478	Diabetes Mellitus, Type 2	MESH:D003924		alpha-Tocopherol|bisphenol A|Cadmium|Copper|Diethylnitrosamine|Genistein|Glucose|Mercury|Polychlorinated Biphenyls|Vehicle Emissions|Zinc	25.54	15
AHCYL1	17	10768	Diabetes Mellitus, Type 2	MESH:D003924		Air Pollutants|Arsenic|bisphenol A|Genistein|Glucose|Nickel|Phthalic Acids|Plant Extracts|Vehicle Emissions	25.52	17
ACADS	67	35	Diabetes Mellitus, Type 2	MESH:D003924		Arsenic|bisphenol A|Dichlorodiphenyl Dichloroethylene|Dietary Fats|Fructose|resveratrol|rosiglitazone|troglitazone|Vehicle Emissions|Zinc	25.48	67
CLGN	24	1047	Diabetes Mellitus, Type 2	MESH:D003924		bisphenol A|Cadmium|Chromium|Copper|Dietary Fats|Drugs, Chinese Herbal|Folic Acid|Mercury|resveratrol|Vehicle Emissions	25.48	24
G0S2	61	50486	Diabetes Mellitus, Type 2	MESH:D003924		Ascorbic Acid|bisphenol A|Cadmium|Dietary Fats|Diethylnitrosamine|Genistein|Particulate Matter|resveratrol|rosiglitazone|troglitazone|Vehicle Emissions|Zinc	25.48	61
GAD1	39	2571	Diabetes Mellitus, Type 2	MESH:D003924		bisphenol A|Clozapine|Curcumin|Dietary Fats|epigallocatechin gallate|Genistein|Glucose|Lead|Nicotine|Particulate Matter|Streptozocin|Zinc	25.48	39
HACL1	56	26061	Diabetes Mellitus, Type 2	MESH:D003924		bisphenol A|Dietary Fats|Diethylnitrosamine|Nickel|Particulate Matter|Plant Extracts|rosiglitazone|troglitazone|Vehicle Emissions|Zinc	25.48	56
OAS1	18	4938	Diabetes Mellitus, Type 2	MESH:D003924		Air Pollutants|bisphenol A|Cadmium|Dietary Fats|Diethylnitrosamine|epigallocatechin gallate|Nickel|Nicotine|Particulate Matter|Plant Extracts	25.48	18
SERPIND1	31	3053	Diabetes Mellitus, Type 2	MESH:D003924		bisphenol A|Cadmium|Copper|Dietary Fats|Diethylnitrosamine|Nickel|Plant Extracts|troglitazone|Vehicle Emissions|Zinc	25.48	31
SGK2	72	10110	Diabetes Mellitus, Type 2	MESH:D003924		Arsenic|bisphenol A|Cadmium|Diethylnitrosamine|Glucose|Glutathione|Nickel|rosiglitazone|Streptozocin|troglitazone	25.48	72
SYN1	19	6853	Diabetes Mellitus, Type 2	MESH:D003924		bisphenol A|Genistein|Glutathione|Lead|Manganese|Particulate Matter|pioglitazone|Plant Extracts|Silver|Vehicle Emissions	25.48	19
BTG2	57	7832	Diabetes Mellitus, Type 2	MESH:D003924		bisphenol A|Dichlorodiphenyl Dichloroethylene|Dietary Fats|Diethylnitrosamine|Folic Acid|Genistein|Glucose|Metformin|Nickel|Nicotine|Plant Extracts|resveratrol|Vehicle Emissions|Zinc	25.44	57
RCAN1	26	1827	Diabetes Mellitus, Type 2	MESH:D003924		Ascorbic Acid|bisphenol A|Diethylnitrosamine|Folic Acid|Lead|Nickel|resveratrol|Silver|troglitazone|Vehicle Emissions|Zinc	25.44	26
RGS16	33	6004	Diabetes Mellitus, Type 2	MESH:D003924		bisphenol A|Copper|Curcumin|Dietary Fats|Diethylnitrosamine|Drugs, Chinese Herbal|Genistein|Nickel|Silver|troglitazone|Zinc	25.44	33
RND1	71	27289	Diabetes Mellitus, Type 2	MESH:D003924		Air Pollutants|bisphenol A|Copper|epigallocatechin gallate|Metformin|Plant Extracts|rosiglitazone|Silver|troglitazone|Vehicle Emissions|Zinc	25.44	71
SERPINF1	63	5176	Diabetes Mellitus, Type 2	MESH:D003924		bisphenol A|Cadmium|Copper|Dietary Fats|Diethylnitrosamine|Glucose|Nicotine|resveratrol|rosiglitazone|troglitazone|Vehicle Emissions	25.44	63
DNAJA1	28	3301	Diabetes Mellitus, Type 2	MESH:D003924		bisphenol A|Cadmium|Copper|Diethylnitrosamine|Drugs, Chinese Herbal|Nicotine|Particulate Matter|resveratrol|Silver|troglitazone|Vehicle Emissions|Zinc	25.4	28
SLC22A5	60	6584	Diabetes Mellitus, Type 2	MESH:D003924		bisphenol A|Cysteine|Dietary Fats|Diethylnitrosamine|Drugs, Chinese Herbal|Fructose|Genistein|mangiferin|Plant Extracts|rosiglitazone|troglitazone|Vehicle Emissions	25.4	60
TREM1	14	54210	Diabetes Mellitus, Type 2	MESH:D003924		Arsenic|bisphenol A|Cadmium|Copper|Curcumin|Drugs, Chinese Herbal|Folic Acid|Nicotine	25.37	14
ADCY2	15	108	Diabetes Mellitus, Type 2	MESH:D003924		Arsenic|bisphenol A|Copper|Diethylnitrosamine|Folic Acid|Genistein|Lead|Nickel|Pesticides	25.36	15
ATOH8	23	84913	Diabetes Mellitus, Type 2	MESH:D003924		bisphenol A|Copper|daidzein|Genistein|Manganese|Particulate Matter|troglitazone|Pantothenic Acid|Zinc	25.36	23
FAM149A	59	25854	Diabetes Mellitus, Type 2	MESH:D003924		Air Pollutants|Arsenic|bisphenol A|Dietary Fats|Nickel|rosiglitazone|Silver|troglitazone|Vehicle Emissions	25.36	59
MRPL16	42	54948	Diabetes Mellitus, Type 2	MESH:D003924		Arsenic|bisphenol A|Copper|Diethylnitrosamine|epigallocatechin gallate|Plant Extracts|resveratrol|rosiglitazone	25.36	42
OGFOD1	16	55239	Diabetes Mellitus, Type 2	MESH:D003924		Ascorbic Acid|bisphenol A|Cadmium|Dietary Fats|Folic Acid|Lead|Nickel|Plant Extracts	25.36	16
PIK3R4	20	30849	Diabetes Mellitus, Type 2	MESH:D003924		bisphenol A|Genistein|Mercury|Nickel|troglitazone|Vehicle Emissions|Zinc	25.36	20
POLR3B	25	55703	Diabetes Mellitus, Type 2	MESH:D003924		Arsenic|bisphenol A|epigallocatechin gallate|Folic Acid|Lead|Plant Extracts|troglitazone|Vehicle Emissions	25.36	25
SLC44A4	18	80736	Diabetes Mellitus, Type 2	MESH:D003924		bisphenol A|Cadmium|Dietary Fats|Diethylnitrosamine|Folic Acid|Genistein|Phthalic Acids|Plant Extracts|Vehicle Emissions	25.36	18
TOMM40	60	10452	Diabetes Mellitus, Type 2	MESH:D003924		Arsenic|bisphenol A|Folic Acid|Genistein|Plant Extracts|rosiglitazone|Streptozocin|Vehicle Emissions|Zinc	25.36	60
ADGRG1	52	9289	Diabetes Mellitus, Type 2	MESH:D003924		Arsenic|bisphenol A|Copper|Diethylnitrosamine|Genistein|Iron|Nickel|Nicotine|rosiglitazone|troglitazone	25.35	52
ITIH4	18	3700	Diabetes Mellitus, Type 2	MESH:D003924		bisphenol A|Bromine|Cadmium|Copper|Dietary Fats|Lead|Mercury|Nickel|Vehicle Emissions|Zinc	25.35	18
KRT1	39	3848	Diabetes Mellitus, Type 2	MESH:D003924		Arsenic|bisphenol A|Cadmium|Calcium|Copper|Lead|Mercury|Nickel|rosiglitazone|Zinc	25.35	39
PLN	40	5350	Diabetes Mellitus, Type 2	MESH:D003924		bisphenol A|Cadmium|Dietary Fats|Manganese|Nickel|Phthalic Acids|pioglitazone|resveratrol|Streptozocin|Vehicle Emissions	25.35	40
PPP1R10	18	5514	Diabetes Mellitus, Type 2	MESH:D003924		Arsenic|bisphenol A|cinnamic aldehyde|Folic Acid|Genistein|Lead|Nickel|resveratrol|Silver|Zinc	25.35	18
STAT4	18	6775	Diabetes Mellitus, Type 2	MESH:D003924		Air Pollutants|Arsenic|bisphenol A|Curcumin|Folic Acid|Nickel|Particulate Matter|resveratrol|Vehicle Emissions|Zinc	25.35	18
ABCC6	68	368	Diabetes Mellitus, Type 2	MESH:D003924		bisphenol A|Dietary Fats|Diethylnitrosamine|Glutathione|Lithocholic Acid|Magnesium|Manganese|Nickel|rosiglitazone|Streptozocin|troglitazone	25.34	68
EIF5	28	1983	Diabetes Mellitus, Type 2	MESH:D003924		bisphenol A|Copper|Dietary Fats|Drugs, Chinese Herbal|Glucose|Nicotine|Particulate Matter|resveratrol|Silver|Vehicle Emissions|Zinc	25.34	28
WNT5A	29	7474	Diabetes Mellitus, Type 2	MESH:D003924		bisphenol A|Calcium|Drugs, Chinese Herbal|epigallocatechin gallate|Folic Acid|Genistein|Glucose|Nickel|Plant Extracts|resveratrol|troglitazone	25.34	29
ADORA2A	72	135	Diabetes Mellitus, Type 2	MESH:D003924		Bezafibrate|bisphenol A|Cadmium|Clozapine|Nickel|Nicotine|Plant Extracts|resveratrol|rosiglitazone|Silver|Streptozocin|troglitazone	25.32	72
SLC10A1	42	6554	Diabetes Mellitus, Type 2	MESH:D003924		bisphenol A|daidzein|Dietary Fats|Diethylnitrosamine|epigallocatechin gallate|Genistein|Glyburide|Lithocholic Acid|Particulate Matter|TAK-875|troglitazone|Vehicle Emissions|Zinc	25.27	42
ADRB3	70	155	Diabetes Mellitus, Type 2	MESH:D003924		bisphenol A|Dietary Fats|Diethylnitrosamine|Fatty Acids, Nonesterified|Folic Acid|Glucose|Lactic Acid|Plant Extracts|rosiglitazone|Streptozocin|troglitazone	25.24	70
ENO3	49	2027	Diabetes Mellitus, Type 2	MESH:D003924		Arsenic|bisphenol A|Chromium|Copper|daidzein|Genistein|Particulate Matter|pioglitazone|resveratrol|rosiglitazone|Zinc	25.24	49
PHGDH	62	26227	Diabetes Mellitus, Type 2	MESH:D003924		Ascorbic Acid|bisphenol A|Dietary Fats|Diethylnitrosamine|Folic Acid|Metformin|Nicotine|Particulate Matter|Silver|troglitazone|Vehicle Emissions|Zinc	25.24	62
TNC	26	3371	Diabetes Mellitus, Type 2	MESH:D003924		Arsenic|bisphenol A|Copper|Curcumin|Dietary Fats|Diethylnitrosamine|Folic Acid|Lead|Nickel|Silver|Vehicle Emissions|Zinc	25.24	26
CPEB2	26	132864	Diabetes Mellitus, Type 2	MESH:D003924		bisphenol A|Copper|Diethylnitrosamine|epigallocatechin gallate|Folic Acid|Nickel|resveratrol|Silver|troglitazone|Vehicle Emissions	25.23	26
ELL2	19	22936	Diabetes Mellitus, Type 2	MESH:D003924		bisphenol A|Cadmium|Copper|Dietary Fats|epigallocatechin gallate|Folic Acid|Genistein|Nickel|Vehicle Emissions|Zinc	25.23	19
ENDOG	47	2021	Diabetes Mellitus, Type 2	MESH:D003924		Arsenic|bisphenol A|Cadmium|Copper|Drugs, Chinese Herbal|Glucose|Plant Extracts|resveratrol|rosiglitazone|Silver	25.23	47
FERMT2	24	10979	Diabetes Mellitus, Type 2	MESH:D003924		bisphenol A|Copper|daidzein|Dietary Fats|epigallocatechin gallate|Glucose|Levonorgestrel|Particulate Matter|Vehicle Emissions|Zinc	25.23	24
MYO5A	28	4644	Diabetes Mellitus, Type 2	MESH:D003924		Arsenic|bisphenol A|Calcium|Copper|Dietary Fats|Folic Acid|Nickel|Plant Extracts|resveratrol|Vehicle Emissions	25.23	28
SLC15A1	63	6564	Diabetes Mellitus, Type 2	MESH:D003924		Benzoic Acid|bisphenol A|cinnamic aldehyde|Copper|Enalapril|Folic Acid|Metformin|resveratrol|rosiglitazone|Zinc	25.23	63
STX3	51	6809	Diabetes Mellitus, Type 2	MESH:D003924		Arsenic|bisphenol A|Copper|Curcumin|Dietary Fats|Folic Acid|Plant Extracts|rosiglitazone|Silver|Zinc	25.23	51
TRAF1	17	7185	Diabetes Mellitus, Type 2	MESH:D003924		Berberine|bisphenol A|Copper|Curcumin|Diethylnitrosamine|Folic Acid|Glucose|Polychlorinated Biphenyls|resveratrol|Vehicle Emissions	25.23	17
CCNG1	70	900	Diabetes Mellitus, Type 2	MESH:D003924		Air Pollutants|Arsenic|Ascorbic Acid|bisphenol A|Copper|Dietary Fats|Diethylnitrosamine|epigallocatechin gallate|Metformin|Nickel|resveratrol|troglitazone|Vehicle Emissions	25.21	70
ABCF2	21	10061	Diabetes Mellitus, Type 2	MESH:D003924		Arsenic|bisphenol A|Copper|Diethylnitrosamine|Folic Acid|Glucose|Nickel|resveratrol|Zinc	25.19	21
CASP8AP2	23	9994	Diabetes Mellitus, Type 2	MESH:D003924		bisphenol A|daidzein|Dichlorodiphenyl Dichloroethylene|Dietary Fats|Diethylnitrosamine|Genistein|Glucose|resveratrol|Vehicle Emissions	25.19	23
COL27A1	35	85301	Diabetes Mellitus, Type 2	MESH:D003924		Arsenic|bisphenol A|Curcumin|Dietary Fats|Diethylnitrosamine|Folic Acid|Plant Extracts|troglitazone|Vehicle Emissions	25.19	35
ELK4	76	2005	Diabetes Mellitus, Type 2	MESH:D003924		bisphenol A|Dietary Fats|Metformin|Nickel|Phthalic Acids|rosiglitazone|Silver|troglitazone|Vehicle Emissions	25.19	76
KCNK2	36	3776	Diabetes Mellitus, Type 2	MESH:D003924		bisphenol A|Cadmium|Clozapine|Copper|coumarin|Genistein|Plant Extracts|rosiglitazone|Vehicle Emissions	25.19	36
KMO	46	8564	Diabetes Mellitus, Type 2	MESH:D003924		bisphenol A|Cadmium|Copper|Dietary Fats|Diethylnitrosamine|Nickel|resveratrol|rosiglitazone|Vehicle Emissions	25.19	46
MTA1	17	9112	Diabetes Mellitus, Type 2	MESH:D003924		Air Pollutants|Arsenic|bisphenol A|Cadmium|Diethylnitrosamine|Drugs, Chinese Herbal|Lead|resveratrol|Vehicle Emissions	25.19	17
PDE7B	34	27115	Diabetes Mellitus, Type 2	MESH:D003924		Arsenic|bisphenol A|Dietary Fats|epigallocatechin gallate|Lead|Nickel|Silver|troglitazone|Vehicle Emissions	25.19	34
RAB1A	14	5861	Diabetes Mellitus, Type 2	MESH:D003924		bisphenol A|epigallocatechin gallate|Folic Acid|Lead|Levonorgestrel|Plant Extracts|resveratrol|Vehicle Emissions|Zinc	25.19	14
GPX-5	12	181178	Diabetes Mellitus, Type 2	MESH:D003924		Arsenic|Cadmium|Copper|Iron|Mercury|Zinc	25.18	12
EEF2	28	1938	Diabetes Mellitus, Type 2	MESH:D003924		bisphenol A|Cadmium|Calcium|Copper|Dietary Fats|Genistein|Glucose|Malondialdehyde|Nicotine|Particulate Matter|resveratrol|Vehicle Emissions	25.16	28
LRRC52	15	440699	Diabetes Mellitus, Type 2	MESH:D003924		bisphenol A|Dietary Fats|Diethylnitrosamine|Genistein|Plant Extracts|Vehicle Emissions	25.16	15
PDE4B	37	5142	Diabetes Mellitus, Type 2	MESH:D003924		S-Adenosylmethionine|Arsenic|bisphenol A|Clozapine|coumarin|Dietary Fats|Nickel|Plant Extracts|Silver|Streptozocin|topiramate|Vehicle Emissions	25.16	37
SAT1	74	6303	Diabetes Mellitus, Type 2	MESH:D003924		bisphenol A|Cadmium|Copper|epigallocatechin gallate|Folic Acid|Genistein|Lead|Metformin|resveratrol|rosiglitazone|troglitazone|Vehicle Emissions	25.16	74
SLC6A9	84	6536	Diabetes Mellitus, Type 2	MESH:D003924		Arsenic|bisphenol A|Copper|coumarin|Dietary Fats|Diethylnitrosamine|Folic Acid|Metformin|rosiglitazone|troglitazone|Vehicle Emissions	25.15	84
ARPC5L	18	81873	Diabetes Mellitus, Type 2	MESH:D003924		Arsenic|bisphenol A|epigallocatechin gallate|Folic Acid|Nickel|Particulate Matter|resveratrol|Zinc	25.13	18
FCHO2	19	115548	Diabetes Mellitus, Type 2	MESH:D003924		Arsenic|bisphenol A|epigallocatechin gallate|Genistein|Glucose|Polychlorinated Biphenyls|resveratrol|Vehicle Emissions	25.13	19
WDR5	19	11091	Diabetes Mellitus, Type 2	MESH:D003924		Arsenic|bisphenol A|Diethylnitrosamine|Glucose|Nickel|Phthalic Acids|resveratrol|Vehicle Emissions	25.13	19
GABBR2	36	9568	Diabetes Mellitus, Type 2	MESH:D003924		Arsenic|bisphenol A|Calcium|Dietary Fats|Folic Acid|Iron|Lead|Particulate Matter|troglitazone|Vehicle Emissions	25.11	36
ITIH3	26	3699	Diabetes Mellitus, Type 2	MESH:D003924		bisphenol A|Chromium|Dietary Fats|Diethylnitrosamine|Fructose|Mercury|Nickel|Plant Extracts|resveratrol|Zinc	25.11	26
ODC1	35	4953	Diabetes Mellitus, Type 2	MESH:D003924		Berberine|bisphenol A|Copper|Curcumin|Diethylnitrosamine|epigallocatechin gallate|Folic Acid|Glucose|Glutathione|Iron|Nickel|Pesticides|Plant Extracts|resveratrol|troglitazone	25.11	35
SHANK2	24	22941	Diabetes Mellitus, Type 2	MESH:D003924		Arsenic|bisphenol A|Copper|Dichlorodiphenyl Dichloroethylene|Dietary Fats|Lead|Nickel|Plant Extracts|Silver|Zinc	25.11	24
SLCO2A1	52	6578	Diabetes Mellitus, Type 2	MESH:D003924		Arsenic|bisphenol A|Dietary Fats|Diethylnitrosamine|Genistein|Nicotine|Phthalic Acids|resveratrol|rosiglitazone|Vehicle Emissions	25.11	52
SULF1	56	23213	Diabetes Mellitus, Type 2	MESH:D003924		Arsenic|bisphenol A|Copper|Curcumin|Particulate Matter|resveratrol|rosiglitazone|troglitazone|Vehicle Emissions|Zinc	25.11	56
UMPS	61	7372	Diabetes Mellitus, Type 2	MESH:D003924		Arsenic|bisphenol A|Copper|Dietary Fats|Diethylnitrosamine|pioglitazone|Plant Extracts|rosiglitazone|troglitazone|Vehicle Emissions	25.11	61
SNAI1	22	6615	Diabetes Mellitus, Type 2	MESH:D003924		bisphenol A|Copper|Curcumin|epigallocatechin gallate|Folic Acid|Glucose|mangiferin|Nicotine|Particulate Matter|resveratrol|Silver|Zinc	25.08	22
AFP	18	174	Diabetes Mellitus, Type 2	MESH:D003924		S-Adenosylmethionine|bisphenol A|Copper|Diethylnitrosamine|Drugs, Chinese Herbal|Folic Acid|Glucose|Manganese|Nickel|Particulate Matter|Plant Extracts|Polychlorinated Biphenyls|Silver	25.07	18
SPTAN1	38	6709	Diabetes Mellitus, Type 2	MESH:D003924		bisphenol A|Cadmium|Calcium|Copper|Lead|Manganese|Nickel|Plant Extracts|resveratrol|rosiglitazone|Vehicle Emissions	25.05	38
ACOT9	21	23597	Diabetes Mellitus, Type 2	MESH:D003924		bisphenol A|Dietary Fats|Diethylnitrosamine|Folic Acid|Genistein|Nickel|Plant Extracts|resveratrol|Vehicle Emissions	25.03	21
DAD1	20	1603	Diabetes Mellitus, Type 2	MESH:D003924		bisphenol A|Dietary Fats|Diethylnitrosamine|Genistein|Particulate Matter|Polychlorinated Biphenyls|Silver|Vehicle Emissions|Zinc	25.03	20
FBP2	67	8789	Diabetes Mellitus, Type 2	MESH:D003924		bisphenol A|Dietary Fats|Folic Acid|N,N'-((5-(2-amino-5-(2-methylpropyl)-4-thiazolyl)-2-furanyl)phosphinylidene)bis(alanine) diethyl ester|Particulate Matter|Phthalic Acids|rosiglitazone|Streptozocin|troglitazone	25.03	67
MIR155	34	406947	Diabetes Mellitus, Type 2	MESH:D003924		bisphenol A|Dietary Fats|Folic Acid|Particulate Matter|resveratrol|Silver|Streptozocin|Vehicle Emissions|Zinc	25.03	34
PAK3	35	5063	Diabetes Mellitus, Type 2	MESH:D003924		bisphenol A|Cadmium|Dietary Fats|Glucose|Nickel|Levonorgestrel|resveratrol|troglitazone|Vehicle Emissions	25.03	35
SRF	13	6722	Diabetes Mellitus, Type 2	MESH:D003924		bisphenol A|Folic Acid|Lead|mangiferin|Mercury|Particulate Matter|Plant Extracts|resveratrol|Vehicle Emissions	25.03	13
SRPK2	28	6733	Diabetes Mellitus, Type 2	MESH:D003924		Arsenic|bisphenol A|Diethylnitrosamine|Drugs, Chinese Herbal|epigallocatechin gallate|Lead|troglitazone|Vehicle Emissions|Zinc	25.03	28
SUV39H2	22	79723	Diabetes Mellitus, Type 2	MESH:D003924		Ascorbic Acid|bisphenol A|Copper|Dietary Fats|Folic Acid|Lead|Nickel|resveratrol|Vehicle Emissions	25.03	22
XRCC4	15	7518	Diabetes Mellitus, Type 2	MESH:D003924		Air Pollutants|Arsenic|bisphenol A|Curcumin|epigallocatechin gallate|Lead|Nickel|Vehicle Emissions|Zinc	25.03	15
YRDC	18	79693	Diabetes Mellitus, Type 2	MESH:D003924		bisphenol A|Cadmium|coumarin|Dietary Fats|epigallocatechin gallate|Lead|Silver|Vehicle Emissions|Zinc	25.03	18
SLC7A14	13	57709	Diabetes Mellitus, Type 2	MESH:D003924		Arsenic|bisphenol A|Copper|Diethylnitrosamine|Lead|Polychlorinated Biphenyls|Vehicle Emissions	25.01	13
SPRR2G	24	6706	Diabetes Mellitus, Type 2	MESH:D003924		bisphenol A|Dietary Fats|Genistein|Nickel|Particulate Matter|pioglitazone|Vehicle Emissions	25.01	24
PDCD4	35	27250	Diabetes Mellitus, Type 2	MESH:D003924		Air Pollutants|Arsenic|bisphenol A|Diethylnitrosamine|Genistein|Lead|Plant Extracts|resveratrol|Tolbutamide|troglitazone|Vehicle Emissions|Zinc	25	35
SELP	53	6403	Diabetes Mellitus, Type 2	MESH:D003924		bisphenol A|Curcumin|Dietary Fats|Enalapril|Genistein|Glucose|Nickel|Particulate Matter|pioglitazone|resveratrol|rosiglitazone|Vehicle Emissions	25	53
ASPH	21	444	Diabetes Mellitus, Type 2	MESH:D003924		Arsenic|bisphenol A|Chromium|Copper|Drugs, Chinese Herbal|Folic Acid|Lead|Plant Extracts|resveratrol|Silver	24.99	21
BMPR2	41	659	Diabetes Mellitus, Type 2	MESH:D003924		Air Pollutants|Arsenic|bisphenol A|Dietary Fats|Drugs, Chinese Herbal|Folic Acid|Mercury|resveratrol|Silver|troglitazone	24.99	41
EPOR	43	2057	Diabetes Mellitus, Type 2	MESH:D003924		bisphenol A|Diethylnitrosamine|Enalapril|Genistein|Nickel|Plant Extracts|resveratrol|Silver|Streptozocin|troglitazone	24.99	43
PDK2	42	5164	Diabetes Mellitus, Type 2	MESH:D003924		Air Pollutants|Bezafibrate|bisphenol A|Copper|coumarin|Glucose|Particulate Matter|rosiglitazone|Vehicle Emissions|Zinc	24.99	42
TBL1XR1	32	79718	Diabetes Mellitus, Type 2	MESH:D003924		Arsenic|bisphenol A|Copper|Diethylnitrosamine|epigallocatechin gallate|Phthalic Acids|resveratrol|Silver|troglitazone|Vehicle Emissions	24.99	32
YWHAB	24	7529	Diabetes Mellitus, Type 2	MESH:D003924		bisphenol A|Clozapine|Copper|Dietary Fats|Diethylnitrosamine|Drugs, Chinese Herbal|Lead|Nickel|resveratrol|Vehicle Emissions	24.99	24
KIF2C	26	11004	Diabetes Mellitus, Type 2	MESH:D003924		bisphenol A|Cadmium|Copper|Diethylnitrosamine|Drugs, Chinese Herbal|Genistein|Nickel|resveratrol|Silver|troglitazone|Zinc	24.96	26
PROS1	23	5627	Diabetes Mellitus, Type 2	MESH:D003924		Ascorbic Acid|bisphenol A|Dietary Fats|Genistein|Nickel|Levonorgestrel|Particulate Matter|Phthalic Acids|Polychlorinated Biphenyls|resveratrol|Vehicle Emissions	24.96	23
RAD50	31	10111	Diabetes Mellitus, Type 2	MESH:D003924		Ascorbic Acid|bisphenol A|Copper|Diethylnitrosamine|epigallocatechin gallate|Glucose|Nicotine|resveratrol|Silver|troglitazone|Vehicle Emissions	24.96	31
TBX3	57	6926	Diabetes Mellitus, Type 2	MESH:D003924		bisphenol A|Dietary Fats|Drugs, Chinese Herbal|epigallocatechin gallate|Nickel|Phthalic Acids|rosiglitazone|Silver|troglitazone|Vehicle Emissions|Zinc	24.96	57
KNG1	34	3827	Diabetes Mellitus, Type 2	MESH:D003924		Angiotensin-Converting Enzyme Inhibitors|bisphenol A|Cadmium|Calcium|Copper|Dietary Fats|Enalapril|Lead|Nickel|Nicotine|Streptozocin|Triglycerides|Zinc	24.94	34
CYP24A1	14	1591	Diabetes Mellitus, Type 2	MESH:D003924		Bezafibrate|bisphenol A|Cadmium|Calcium|Copper|Curcumin|Genistein|Lithocholic Acid|Nickel|Plant Extracts|Silver|Zinc	24.92	14
TSHB	23	7252	Diabetes Mellitus, Type 2	MESH:D003924		Ascorbic Acid|bisphenol A|Cadmium|Dichlorodiphenyl Dichloroethylene|Dietary Fats|Diethylnitrosamine|efavirenz|Levonorgestrel|Pesticides|Polychlorinated Biphenyls|resveratrol|Vehicle Emissions	24.92	23
GLP1R	25	2740	Diabetes Mellitus, Type 2	MESH:D003924		bisphenol A|Blood Glucose|Dietary Fats|exenatide|Glucose|Liraglutide|Particulate Matter|Vehicle Emissions	24.91	25
GRAMD1B	20	57476	Diabetes Mellitus, Type 2	MESH:D003924		bisphenol A|Diethylnitrosamine|epigallocatechin gallate|Folic Acid|Lead|Nicotine|troglitazone|Vehicle Emissions	24.91	20
MYBPC1	31	4604	Diabetes Mellitus, Type 2	MESH:D003924		Arsenic|bisphenol A|Dietary Fats|Nickel|Phthalic Acids|pioglitazone|Vehicle Emissions|Zinc	24.91	31
NUBP1	17	4682	Diabetes Mellitus, Type 2	MESH:D003924		Arsenic|bisphenol A|Copper|epigallocatechin gallate|Glucose|Lead|Nickel|Plant Extracts	24.91	17
SAMD8	30	142891	Diabetes Mellitus, Type 2	MESH:D003924		bisphenol A|Dietary Fats|Folic Acid|Lead|Nickel|troglitazone|Vehicle Emissions|Zinc	24.91	30
ABCB9	86	23457	Diabetes Mellitus, Type 2	MESH:D003924		Arsenic|bisphenol A|Copper|Dietary Fats|Metformin|resveratrol|rosiglitazone|troglitazone|Zinc	24.87	86
ADCY3	41	109	Diabetes Mellitus, Type 2	MESH:D003924		Arsenic|bisphenol A|Copper|Diethylnitrosamine|Folic Acid|Particulate Matter|rosiglitazone|Silver|Vehicle Emissions	24.87	41
[truncated: 24,297 more rows]
