# Supplementary material for: The identification of gene signature and critical pathway associated with childhood-onset type 2 diabetes
Source: PeerJ. 2019 Feb 6;7:e6343. doi: 10.7717/peerj.6343 (PMC6368838; doi:10.7717/peerj.6343)
Supplement: Dataset S7 — The results were directly derived from Cytoscape’s iRegulon plugin, which contains the correspondence between the transcription factor and the target gene and the NES value. [file peerj-07-6343-s009.tsv]

; Name	Sheet1
; Species and nomenclature	Homo sapiens, HGNC symbols
; Motif collection	10K (9713 PWMs)
; Track collection	1120 ChIP-seq tracks (ENCODE raw signals)
; Minimum NEScore	5.0
; Rank threshold for visualization	5000
; ROC threshold for AUC calculation (%)	0.03
; Minimum identity between orthologous genes	0.05
; Maximum false discovery rate (FDR) on motif similarity	0.001
; Motif rankings database	20kb centered around TSS (7 species)
; Track rankings database	20kb centered around TSS (ChIP-seq-derived)
; Number of valid nodes	12
; iRegulon version	iRegulon v1.3 (build: 2015-02-12)
# Rank	Motif id	AUC	NES	ClusterCode	Transcription factor	Target genes
1	transfac_public-M00151	0.258445	7.11396	M1	SRF,STAT1,DBP,MEF2D,MEF2C,MEF2A,MEF2BNB-MEF2B,MEF2B	EGR1,RAB10,C14orf119,PIK3CG
2	taipale-WRCGTAACCACGYN-GMEB2-DBD	0.240807	6.5946	M2	GMEB2	EGR1,RAB10,NAMPT
3	transfac_pro-M01001	0.23154	6.32171	M1	DEAF1,ELK1	C14orf119,QSER1,EGR1
4	yetfasco-73	0.228102	6.22048	M2	DBP,ATF2,TEF,HLF	EGR1,MRPL35,NAMPT
5	yetfasco-2122	0.226308	6.16766	M1		EGR1,C14orf119,QSER1
6	transfac_pro-M01510	0.220927	6.00921	M1	SRF,MEF2A,MEF2C,MEF2D,MEF2BNB-MEF2B,MEF2B	PIK3CG,RAB10,C14orf119
7	yetfasco-831	0.220927	6.00921	M1	SRF,MEF2A,MEF2D,MEF2C,MEF2BNB-MEF2B,MEF2B	PIK3CG,RAB10,C14orf119
8	homer-M00042	0.202093	5.45464	M1	ELK1,ETV1,ETV4,ETV2,ETV3,ELK4,FLI1,ETS1,ETV5,GABPA,ERF,ERG,ELK3,FEV,ELF4,ELF2,ETS2,ELF3,ELF1,GABPB1,ELF5,EHF,ETV7,ETV6	PIK3CG,EGR1,C14orf119
9	homer-M01837	0.199701	5.38421	M1		EGR1,ZNF420,RAB10
10	swissregulon-NKX3-2.p2	0.196413	5.28738	M3	NKX3-2	MRPL35,PIK3CG,QSER1
11	jaspar-CN0171.1	0.188042	5.04091	M4		QSER1,CHM
12	hdpi-MORG1	0.187593	5.0277	M4	WDR83	EGR1,PIK3CG
# Rank	Track id	AUC	NES	ClusterCode	Transcription factor	Target genes
1	GSM1208655_batch1_chrom1_LoVo_MZF1_PassedQC_peaks_hg19	0.268909	5.64121	T1	MZF1	RAB10,EGR1,MRPL35
